# Supplementary material for: Cellular responses of Saccharomyces cerevisiae at near-zero growth rates: transcriptome analysis of anaerobic retentostat cultures
Source: FEMS Yeast Res. 2011 Sep 26;11(8):603–20. doi: 10.1111/j.1567-1364.2011.00750.x (PMC3498732; doi:10.1111/j.1567-1364.2011.00750.x)
Supplement: Supplementary file 1 [file fyr0011-0603-sd1.xls]

## Sheet: Combined chemostat&retentostat
Combined chemostat and retentostat datasets
Only the genes defined as statistically significant (see criteria in Material & Methods section) are represented. The complete datasets can be found in GeneOmnibus with the accession numbers GSE11452 and GSE22574 and at ArrayExpress with accession number E-MTAB-78.
										0.000633		0.001109		0.002416		0.00841		0.025			0.03			0.05		0.1			0.2			Averages									Standard deviation
Probe-set name	Gene name	Systematic name	P-Value	Q-Value	Cluster number	Affymetrix description	Affymetrix functional category	MIPS primary functional category	MIPS description	Array1	Array2	Array1	Array2	Array1	Array2	Array1	Array2	Array1	Array2	Array 3	Array1	Array2	Array3	Array1	Array2	Array1	Array2	Array3	Array1	Array2	Array 3	0.000633	0.001109	0.002416	0.00841	0.025	0.03	0.05	0.1	0.2	0.000633	0.001109	0.002416	0.00841	0.025	0.03	0.05	0.1	0.2
5729_f_at	0	YEL017C	0.00235689	5.3169e-05	7	YEL017C Proteolipid associated with plasma membrane H(+)-ATPase (Pma1p)	0	0	0	3297.94	2898.6	3146.95	3120.94	4425.22	2938.29	2909.33	2401.22	2357.52	2233.63	2749.72	1729.38	1875.15	2572.85	2854.01	2658.8	1251.47	2499.68	2750.55	5263.3	3841	4240.49	3098.27	3133.95	3681.75	2655.28	2446.96	2059.13	2756.41	2167.24	4448.26	282.375	18.3906	1051.41	359.285	269.42	450.828	138.033	802.933	733.562
8144_g_at	0	YOR389W	4.947e-05	2.28768e-06	5	YOR389W strong similarity to putative pseudogenes YPL277c and YPL278c	0	UNCLASSIFIED PROTEINS	UNCLASSIFIED PROTEINS	112.307	115.679	115.454	117.355	94.2339	108.591	95.0117	129.729	76.1599	110.295	84.847	105.802	93.7955	83.6811	29.5212	66.9839	53.9363	42.0184	44.8199	46.3286	58.1519	51.2641	113.993	116.404	101.412	112.371	90.4338	94.4261	48.2526	46.9249	51.9149	2.38455	1.34473	10.1517	24.5491	17.7399	11.0737	26.4901	6.23155	5.93847
3852_f_at	COS5	YJR161C	6.18375e-05	2.6395e-06	5	YJR161C Protein with similarity to members of the Ybr302p\/Ycr007p\/Cos8p\/Cos9p family, coded from subtelomeric region	0	UNCLASSIFIED PROTEINS	UNCLASSIFIED PROTEINS	1292.34	1087.12	1019.39	1117.72	1243.77	1166.96	1207.46	1003.75	892.983	817.66	885.423	832.053	672.233	785.242	458.697	819.146	355.354	619.984	785.178	463.485	582.848	496.468	1189.73	1068.55	1205.36	1105.6	865.355	763.176	638.922	586.838	514.267	145.115	69.5292	54.3112	144.043	41.4782	82.1631	254.876	216.821	61.64
10773_at	CNB1	YKL190W	0.000277385	8.74113e-06	5	YKL190W Type 2B protein phosphatase\; regulatory B subunit of calcineurin	0	REGULATION OF / INTERACTION WITH CELLULAR ENVIRONMENT	homeostasis of other cations	334.264	376.742	312.781	354.642	289.035	339.335	281.735	332.09	289.644	315.231	288.316	383.604	360.043	343.809	346.999	282.242	151.989	201.897	158.177	344.793	402.549	300.023	355.503	333.712	314.185	306.912	297.73	362.485	314.621	170.688	349.121	30.0363	29.6	35.5677	35.606	15.1703	20.0093	45.7901	27.2051	51.3997
6021_f_at	MFA1	YDR461W	0.000651944	1.79822e-05	5	YDR461W a-factor mating pheromone precursor	0	CELL FATE	pheromone response, mating-type determination, sex-specific proteins	14454.1	8155.38	7632.45	10980.7	16706.3	13431.8	11885.7	9796.1	7529.93	6939.27	10479.3	8561.29	7811.09	9995.43	4775.44	6223.41	6273.2	6764.12	6473.03	3320.04	6053.15	2516.77	11304.7	9306.56	15069.1	10840.9	8316.18	8789.27	5499.43	6503.45	3963.32	4453.84	2367.55	2315.37	1477.6	1896.49	1109.88	1023.87	246.869	1853.88
11221_at	0	YJL206C	3.53357e-06	1.06386e-06	4	YJL206C involved in secretion of proteins that lack classical secretory signal sequences	0	TRANSCRIPTION	transcriptional control	2588.86	3313.56	2972.09	2629.04	3128.95	2488.61	1270.28	1394.4	749.505	706.775	953.177	1146.49	670.154	984.314	633.148	700.678	446.056	503.494	456.903	734.956	943.705	416.513	2951.21	2800.56	2808.78	1332.34	803.152	933.653	666.913	468.818	698.392	512.437	242.572	452.789	87.7645	131.671	242.176	47.7515	30.5163	265.491
6154_at	0	YDR322C	5.30035e-05	2.39954e-06	4	YDR322C subunit e of mitochondrial F1F0-ATPase	0	0	0	3039.02	2874.5	2687.1	3233.2	3249.25	2573.71	2036.42	1956.31	1566.05	1379.19	1874.38	2620.92	2622.88	2630.16	2482.37	2602.81	2847.86	2793.36	3018.14	2047.47	1665.44	1738.02	2956.76	2960.15	2911.48	1996.36	1606.54	2624.65	2542.59	2886.45	1816.98	116.334	386.153	477.678	56.646	250.069	4.86456	85.1654	117.255	202.888
6070_s_at	RPL12B	YDR418W	1.06007e-05	1.06386e-06	1	YDR418W Ribosomal protein L12B (L15B) (YL23)	0	PROTEIN SYNTHESIS	ribosome biogenesis	1815.27	1724.55	1849.54	1832.1	1460.38	2118.95	2047.75	1958.07	2221.71	2329.71	2519.51	3098.15	2647.84	2856.41	2211.38	2645.07	2798.8	3814.92	3420.56	4853.68	4546.14	4114.08	1769.91	1840.82	1789.67	2002.91	2356.98	2867.47	2428.23	3344.76	4504.63	64.1451	12.3289	465.682	63.4166	150.759	225.357	306.669	512.285	371.542
6079_at	YRA1	YDR381W	0.00154064	3.67363e-05	1	YDR381W Nuclear RNA-binding RNA annealing protein	0	TRANSCRIPTION	RNA transport	360.99	376.547	401.376	371.403	316.844	424.025	405.533	451.839	488.595	480.359	558.014	519.371	518.427	480.953	468.42	565.52	780.024	718.944	525.334	912.926	638.367	574.142	368.768	386.389	370.435	428.686	508.99	506.25	516.97	674.767	708.478	11.0001	21.1941	75.7888	32.7436	42.6558	21.9132	68.6601	132.968	179.945
6039_g_at	NPL3	YDR432W	0.00550177	0.000110859	1	YDR432W nuclear shuttling protein with an RNA recognition motif	0	TRANSCRIPTION	rRNA processing	600.206	476.14	643.462	525.41	591.584	755.918	645.451	737.97	559.172	1153.32	860.902	690.115	850.021	951.047	498.006	815.503	899.05	903.219	739.042	971.589	1280.12	1574.91	538.173	584.436	673.751	691.711	857.798	830.395	656.754	847.104	1275.54	87.7279	83.4754	116.201	65.4208	297.087	131.568	224.504	93.6076	301.686
5926_g_at	AGE1	YDR524C	0.00933392	0.000176239	1	YDR524C identified by SAGE	0	UNCLASSIFIED PROTEINS	UNCLASSIFIED PROTEINS	10093.1	7482.1	8808.32	9314.04	12787.3	9269.62	10336	8090.66	9401.3	8358.1	9156.37	8926.05	10425.4	9821.67	9959.15	10332.4	9994.6	13578.1	10946	17562.5	10934.2	15852.2	8787.58	9061.18	11028.5	9213.35	8971.92	9724.37	10145.8	11506.2	14783	1846.23	357.597	2487.38	1587.72	545.512	754.388	263.952	1856.25	3441.07
5039_at	PIB2	YGL023C	0.00893993	0.000169675	6	YGL023C weak similarity to Vsp27p	AGING	UNCLASSIFIED PROTEINS	UNCLASSIFIED PROTEINS	296.726	234.17	234.024	199.342	260.65	256.418	244.989	326.913	332.906	368.11	293.295	302.07	338.976	281.79	196.869	288.363	236.101	206.027	215.237	179.381	252.299	205.034	265.448	216.683	258.534	285.951	331.437	307.612	242.616	219.122	212.238	44.2336	24.5242	2.99282	57.9287	37.4292	28.9932	64.6959	15.4088	36.9891
4751_at	PHB2	YGR231C	0.00807597	0.000155046	5	YGR231C mitochondrial protein, prohibitin homolog\; homolog of mammalian BAP37 and S. cerevisiae Phb1p	AGING	CELL CYCLE AND DNA PROCESSING	mitotic cell cycle and cell cycle control	894.669	984.053	819.81	1009.58	1144.74	930.418	904.981	735.373	646.075	643.737	738.103	877.48	714.735	794.181	634.306	888.189	599.671	705.395	754.933	370.241	692.798	719.667	939.361	914.695	1037.58	820.177	675.972	795.466	761.247	686.666	594.235	63.204	134.187	151.547	119.931	53.82	81.3802	179.522	79.3073	194.45
8582_at	LAG2	YOL025W	0.000111307	4.24161e-06	3	YOL025W Affects longevity	AGING	CELL FATE	cell death	177.851	181.344	177.233	209.715	169.696	180.928	178.991	133.46	129.036	126.262	139.646	134.459	146.425	135.948	178.707	172.465	186.993	163.019	140.551	111.384	83.0125	107.624	179.598	193.474	175.312	156.226	131.648	138.944	175.586	163.521	100.673	2.47004	22.9682	7.94236	32.1955	7.06381	6.52125	4.41381	23.2253	15.4098
5003_at	PUF4	YGL014W	0.000130742	4.80945e-06	3	YGL014W similarity to Drosophila pumilio protein and Mpt5p protein	AGING	TRANSCRIPTION	other transcription activities	520.572	382.134	374.398	408.217	315.181	407.42	354.21	428.975	399.306	439.415	434.976	327.312	314.865	329.848	332.733	304.527	315.536	250.497	289.196	192.322	175.652	191.923	451.353	391.308	361.301	391.592	424.565	324.008	318.63	285.076	186.633	97.8907	23.9139	65.2228	52.8665	21.9879	8.01908	19.9444	32.7148	9.51156
8922_at	SUN4	YNL066W	2.82685e-05	1.67696e-06	1	YNL066W Protein involved in the aging process	AGING	METABOLISM	C-compound and carbohydrate metabolism	396.808	275.341	318.313	333.867	308.503	197.883	462.362	289.614	895.233	923.27	929.857	658.822	786.379	724.632	1066.84	1038.23	927.244	865.119	1063.02	708.763	1121.33	677.897	336.075	326.09	253.193	375.988	916.12	723.277	1052.54	951.793	835.996	85.8902	10.9982	78.2201	122.151	18.3864	63.7895	20.2257	101.208	247.587
4559_at	LAG1	YHL003C	3.71025e-05	1.84639e-06	1	YHL003C YKL008c	AGING	CELL FATE	cell death	12.6861	15.1259	19.6508	12.1	12.8403	18.9049	18.5877	19.3669	20.415	17.0681	23.2495	16.9958	12	15.0424	17.8239	24.0339	49.1639	39.0873	41.135	36.0685	20.5947	25.7508	13.906	15.8754	15.8726	18.9773	20.2442	14.6794	20.9289	43.1287	27.4714	1.72514	5.33925	4.28831	0.550968	3.09423	2.51759	4.39111	5.32594	7.87907
4065_at	DAL2	YIR029W	0.00468198	9.63019e-05	5	YIR029W (DAL2) Allantoicase, carries out the second step in the degradation of allantoin, allows purines to be used as nitrogen sources	ALLANTOIN UTILIZATION	METABOLISM	nitrogen and sulfur utilization	68.6417	71.3266	52.3333	64.0584	70.5266	74.0765	45.3621	81.0495	54.8616	49.602	53.2707	43.8985	47.5039	58.3907	53.9572	49.0151	56.2518	23.803	47.8433	29.9721	20.8067	32.8919	69.9842	58.1958	72.3015	63.2058	52.5781	49.931	51.4861	42.6327	27.8902	1.89848	8.29088	2.51013	25.2348	2.69736	7.54485	3.49463	16.8403	6.30586
4064_at	DAL4	YIR028W	0.00991696	0.000186191	5	YIR028W allantoin permease	ALLANTOIN UTILIZATION	TRANSPORT FACILITATION	allantoin and allantoate transporters	79.5435	84.7473	66.914	77.9332	57.8293	61.1077	53.7606	74.0302	80.516	54.9727	54.3639	55.1361	59.3649	41.9243	44.5516	47.6954	36.6098	64.5364	47.9346	48.8422	51.5563	49.005	82.1454	72.4236	59.4685	63.8954	63.2842	52.1418	46.1235	49.6936	49.8012	3.67966	7.79177	2.31817	14.3328	14.9263	9.09769	2.22298	14.0462	1.52216
10854_at	DAL5	YJR152W	0.000250883	8.03747e-06	3	YJR152W allantoate permease	ALLANTOIN UTILIZATION	TRANSPORT FACILITATION	allantoin and allantoate transporters	143.833	197.638	173.772	191.327	199.059	139.921	200.046	170.776	173.93	186.048	152.459	188.493	167.47	149.855	191.638	190.053	141.489	110.565	85.6009	99.5872	68.7086	74.3814	170.735	182.549	169.49	185.411	170.812	168.606	190.845	112.552	80.8924	38.0461	12.413	41.8168	20.6975	17.0102	19.3438	1.12058	27.9971	16.4368
6110_at	YPR1	YDR368W	0.000636042	1.75966e-05	4	YDR368W 2-methylbutyraldehyde reductase	AMINO ACID METABOLISM	METABOLISM	C-compound and carbohydrate utilization	631.177	724.825	573.279	434.665	734.917	623.681	374.35	399.328	316.175	270.615	375.568	321.157	323.165	357.63	80.3367	252.569	190.291	248.866	248.549	213.566	574.513	423.352	678.001	503.972	679.299	386.839	320.786	333.984	166.453	229.236	403.81	66.219	98.0152	78.6558	17.6625	52.6285	20.5027	121.787	33.727	181.266
8237_at	CPA1	YOR303W	9.54064e-05	3.79777e-06	5	YOR303W Carbamoyl phosphate synthetase, arginine specific	ARGININE METABOLISM	METABOLISM	amino acid biosynthesis	4467.52	3543.11	3541.27	4180.29	4994.43	3831.53	3933.12	3026.75	3357.88	2996.46	3874.07	3066.8	3784.13	3713.7	4146.76	3365.45	2222.11	2266.17	1976.28	2028.12	1789.77	1756.43	4005.31	3860.78	4412.98	3479.93	3409.47	3521.54	3756.11	2154.85	1858.11	653.66	451.86	822.295	640.906	441.075	395.393	552.468	156.21	148.174
6319_at	ARG82	YDR173C	0.000106007	4.10588e-06	5	YDR173C Regulator of arginine-responsive genes with ARG80 and ARG81	ARGININE METABOLISM	METABOLISM	regulation of amino acid metabolism	210.318	202.183	135.397	90.7982	141.527	161.056	121.502	130.195	57.1922	64.3645	89.552	59.7609	45.4652	64.2615	15.0374	34.0847	39.6849	43.7047	60.7778	23.2938	45.7105	54.6987	206.25	113.098	151.291	125.848	70.3695	56.4958	24.5611	48.0558	41.2343	5.75225	31.5361	13.8091	6.14716	16.9951	9.81433	13.4684	11.1994	16.1739
9885_at	CAR2	YLR438W	0.000966431	2.48757e-05	5	YLR438W ornithine aminotransferase	ARGININE METABOLISM	METABOLISM	amino acid biosynthesis	1283.28	724.772	1417.77	1340.75	2034	1129.33	715.796	891.005	903.756	809.418	805.971	416.796	562.242	593.921	744.613	504.781	233.52	218.139	198.807	377.122	219.974	252.66	1004.02	1379.26	1581.67	803.401	839.715	524.32	624.697	216.822	283.252	394.922	54.4639	639.697	123.892	55.4877	94.4559	169.587	17.3938	82.9206
9575_at	ARG80	YMR042W	0.00225972	5.13726e-05	5	YMR042W Regulator of arginine-responsive genes with ARG81 and ARG82	ARGININE METABOLISM	METABOLISM	regulation of amino acid metabolism	125.419	65.7331	170.824	126.328	145.448	137.55	152.954	119.289	95.0769	103.428	101.344	87.4734	117.262	97.191	121.21	95.0575	58.7434	84.4048	72.1205	49.2673	58.8362	48.1904	95.5759	148.576	141.499	136.122	99.9495	100.642	108.134	71.7562	52.0979	42.204	31.4629	5.58474	23.8046	4.34668	15.1911	18.4925	12.8346	5.86027
9745_at	ARG81	YML099C	0.00112191	2.80971e-05	3	YML099C zinc-finger transcription factor of the Zn(2)-Cys(6) binuclear cluster domain type	ARGININE METABOLISM	METABOLISM	regulation of nitrogen and sulphur utilization	60.1013	46.8238	54.2406	53.579	39.6532	56.074	42.9041	52.5604	37.6824	42.9666	45.9784	41.1604	44.5775	30.3562	66.2836	68.6322	56.4931	50.5018	51.8349	43.6259	22.3578	30.0401	53.4626	53.9098	47.8636	47.7322	42.2091	38.698	67.4579	52.9433	32.008	9.38861	0.467832	11.6112	6.82802	4.19954	7.42353	1.66074	3.14572	10.7697
9592_at	ECM40	YMR062C	8.83392e-06	1.06386e-06	1	YMR062C acetylornithine acetyltransferase	ARGININE METABOLISM	METABOLISM	amino acid biosynthesis	126.169	180.329	168.129	201.477	93.0139	137.371	139.902	132.165	374.736	340.998	325.333	241.677	228.233	208.924	302.184	228.527	498.259	444.875	512.081	636.43	614.023	495.028	153.249	184.803	115.193	136.034	347.022	226.278	265.355	485.072	581.827	38.297	23.5805	31.3653	5.47127	25.2463	16.4637	52.0832	35.4909	76.0004
5642_at	ARG5,6	YER069W	3.00353e-05	1.69391e-06	1	YER069W N-acetyl-gamma-glutamyl-phosphate reductase and acetylglutamate kinase	ARGININE METABOLISM	METABOLISM	amino acid biosynthesis	547.784	560.885	626.436	698.45	427.459	639.98	991.907	707.923	1364.95	1355.78	1346.77	856.944	975.243	846.299	1254.3	908.412	1390.23	1620.98	1379.25	1643.23	1441.9	1339.66	554.335	662.443	533.72	849.915	1355.83	892.829	1081.36	1463.49	1474.93	9.26423	50.9217	150.276	200.806	9.08738	71.5711	244.583	136.503	154.458
11114_at	ARG3	YJL088W	3.71025e-05	1.84639e-06	1	YJL088W Ornithine carbamoyltransferase	ARGININE METABOLISM	METABOLISM	amino acid biosynthesis	294.027	255.366	321.566	392.086	193.094	485.099	466.869	438.913	657.501	742.087	667.963	476.713	437.631	612.474	384.732	469.965	930.428	995.878	753.112	887.557	1039.95	738.129	274.697	356.826	339.097	452.891	689.184	508.939	427.348	893.139	888.545	27.3378	49.8651	206.479	19.7678	46.1134	91.7683	60.2691	125.605	150.913
8593_at	ARG1	YOL058W	0.000291519	9.09647e-06	1	YOL058W arginosuccinate synthetase	ARGININE METABOLISM	METABOLISM	nitrogen and sulfur utilization	1861.52	1653.64	1807.91	2238.45	1377.36	2148.99	2570.48	1919.06	3419.47	3173.62	3165.71	2175.89	2222.68	2421.34	4361.96	3169.32	4271.7	4139.76	3248.74	4774.22	3501.88	3696.71	1757.58	2023.18	1763.17	2244.77	3252.93	2273.3	3765.64	3886.74	3990.94	146.995	304.436	545.625	460.628	144.279	130.324	843.323	556.443	685.306
4537_at	ARG4	YHR018C	0.000348057	1.0581e-05	1	YHR018C argininosuccinate lyase	ARGININE METABOLISM	METABOLISM	amino acid biosynthesis	847.477	913.594	1039.58	934.406	566.49	1015.53	1244.53	1003.29	1742.36	1912.74	1767.9	1359.07	1586	1254.9	1549.05	1572.84	1455.78	3321.44	2629.6	2360.34	2580.25	2461.94	880.536	986.993	791.012	1123.91	1807.67	1399.99	1560.94	2468.94	2467.51	46.7518	74.3695	317.521	170.586	91.885	169.3	16.8214	943.149	110.061
8422_at	ORT1	YOR130C	0.000931095	2.42044e-05	1	YOR130C mitochondrial integral membrane protein	ARGININE METABOLISM	TRANSPORT FACILITATION	amino-acid transporters	61.9229	73.0687	64.9256	65.5765	60.5475	85.441	75.4938	70.3043	86.8064	76.3598	95.8991	106.44	100.624	83.4703	123.96	127.81	144.352	132.198	149.297	121.687	183.651	88.5907	67.4958	65.251	72.9943	72.8991	86.3551	96.8448	125.885	141.949	131.31	7.88128	0.460242	17.6023	3.66957	9.77744	11.9421	2.7223	8.7991	48.2552
6362_at	ARO1	YDR127W	0.000220848	7.24324e-06	6	YDR127W pentafunctional arom polypeptide (contains: 3-dehydroquinate synthase, 3-dehydroquinate dehydratase (3-dehydroquinase), shikimate 5-dehydrogenase, shikimate kinase, and epsp synthase)	AROMATIC AMINO ACID METABOLISM	METABOLISM	amino acid biosynthesis	1010.6	807.212	1118.51	932.126	675.225	905.031	1262.59	1133.9	1709.37	1654.45	1542.58	1221.13	1366.72	1027.63	985.52	1074.94	1051.37	1258.77	1046.01	745.515	979.72	643.428	908.907	1025.32	790.128	1198.25	1635.47	1205.16	1030.23	1118.72	789.554	143.818	131.795	162.497	90.9973	84.9979	170.106	63.2274	121.322	172.417
4386_at	ARO9	YHR137W	0.000957597	2.47004e-05	5	YHR137W aromatic amino acid aminotransferase II	AROMATIC AMINO ACID METABOLISM	METABOLISM	regulation of amino acid metabolism	57.1907	47.9431	49.6159	41.2927	51.753	27.8786	32.2342	31.9745	30.9636	33.0653	36.5305	24.8239	32.5834	25.0681	31.7694	27.0128	17.8147	32.6977	17.089	13.6632	18.144	21.6913	52.5669	45.4543	39.8158	32.1044	33.5198	27.4918	29.3911	22.5338	17.8328	6.53901	5.88542	16.8818	0.183653	2.81116	4.41116	3.36338	8.8097	4.0231
7114_at	ARO4	YBR249C	2.29682e-05	1.52287e-06	1	YBR249C 3-deoxy-D-arabino-heptulosonate 7-phosphate (DAHP) synthase isoenzyme	AROMATIC AMINO ACID METABOLISM	METABOLISM	amino acid biosynthesis	553.57	570.542	762.975	462.425	390.636	1034.52	1286.99	1078.93	1455.75	1488.03	1596.17	1341.82	1487.4	1529.07	921.236	1387.14	1172.94	1457.13	1594.67	1829.11	2251.33	2377.06	562.056	612.7	712.578	1182.96	1513.32	1452.76	1154.19	1408.25	2152.5	12.001	212.52	455.296	147.121	73.5443	98.3104	329.445	215.072	287.036
5223_at	ARO8	YGL202W	3.00353e-05	1.69391e-06	1	YGL202W aromatic amino acid aminotransferase	AROMATIC AMINO ACID METABOLISM	METABOLISM	regulation of amino acid metabolism	819.501	709.715	862.721	840.277	684.4	919.552	1157.76	857.426	1498.57	1553.48	1446.53	908.977	920.687	1095.25	1255.79	1699.9	1069.91	1330.08	1413.02	2357.82	1988.95	2253.17	764.608	851.499	801.976	1007.59	1499.53	974.973	1477.84	1271	2199.98	77.6304	15.8697	166.278	212.37	53.4785	104.331	314.035	179.024	190.103
7680_at	ARO7	YPR060C	3.53357e-05	1.81396e-06	1	YPR060C (ARO7) Chorismate mutase, required for the synthesis of both phenylalanine and tyrosine	AROMATIC AMINO ACID METABOLISM	METABOLISM	amino acid biosynthesis	69.7436	70.5966	73.3163	67.6273	32.4885	82.7042	58.2507	68.8887	83.4504	100.551	80.8944	136.799	119.518	128.421	129.178	130.231	156.886	140.74	142.473	159.126	260.786	213.947	70.1701	70.4718	57.5963	63.5697	88.2987	128.246	129.705	146.7	211.286	0.603154	4.02271	35.5079	7.52215	10.6877	8.64191	0.74452	8.86434	50.8824
5141_at	ARO2	YGL148W	0.00108304	2.73106e-05	1	YGL148W Chorismate synthase	AROMATIC AMINO ACID METABOLISM	METABOLISM	amino acid biosynthesis	1892.47	1316.19	1556.24	1356.31	1187.13	1642.48	1518.44	1227.9	1693.46	1865.45	2054.58	1359.19	1605.77	1911.25	1832.96	1532.74	1817.94	2018.91	1819.44	2789.83	2284.41	2514.12	1604.33	1456.27	1414.81	1373.17	1871.16	1625.4	1682.85	1885.43	2529.45	407.492	141.372	321.978	205.44	180.624	276.55	212.287	115.597	253.058
6152_at	ASP1	YDR321W	8.83392e-06	1.06386e-06	1	YDR321W Asparaginase I, intracellular isozyme	ASPARAGINE METABOLISM	METABOLISM	amino acid degradation (catabolism)	511.307	459.146	595.171	523.45	466.444	690.049	785.742	701.014	775.332	864.27	892.816	676.599	740.092	697.882	1072.77	1039.16	996.251	971.071	1237.52	1567.07	1359.18	1326.11	485.226	559.31	578.246	743.378	844.139	704.858	1055.97	1068.28	1417.46	36.884	50.7141	158.113	59.9111	61.2745	32.3164	23.7639	147.104	130.622
7588_at	ASN1	YPR145W	2.4735e-05	1.52287e-06	1	YPR145W asparagine synthetase	ASPARAGINE METABOLISM	METABOLISM	amino acid biosynthesis	277.315	249.732	215.684	277.116	190.878	286.644	760.326	564.798	1318.64	1528.15	842.947	1572.48	791.039	861.584	1104.26	868.651	1868.6	2105.9	1610.75	1674.79	1549.77	1209.25	263.524	246.4	238.761	662.562	1229.91	1075.03	986.453	1861.75	1477.94	19.5042	43.4394	67.7169	138.259	351.112	432.243	166.597	247.645	240.939
4869_at	ASN2	YGR124W	3.53357e-05	1.81396e-06	1	YGR124W asparagine synthetase	ASPARAGINE METABOLISM	METABOLISM	amino acid biosynthesis	524.835	492.451	405.124	420.674	344.191	464.058	504.339	481.853	677.199	663.532	724.902	585.113	572.995	564.198	385.461	808.895	620.656	1097.96	886.459	1542.72	1326.32	1184.2	508.643	412.899	404.125	493.096	688.544	574.102	597.178	868.359	1351.08	22.8992	10.996	84.7583	15.9001	32.2195	10.501	299.414	239.167	180.537
10323_at	AAT2	YLR027C	0.00094523	2.44331e-05	1	YLR027C aspartate aminotransferase, cytosolic	ASPARTATE METABOLISM	METABOLISM	amino acid biosynthesis	1149.71	1182.71	1486.72	1399.21	1343.31	1354.23	1036.89	1247.97	1455.95	1292.38	1357.86	1498.27	1509.48	1312.77	1809.51	2031.03	1724.38	1434.86	1471.33	2687.25	2087.33	1714.59	1166.21	1442.97	1348.77	1142.43	1368.73	1440.18	1920.27	1543.53	2163.06	23.332	61.8789	7.72429	149.252	82.3226	110.476	156.637	157.682	490.73
9169_at	ATP11	YNL315C	0.000245583	7.93713e-06	7	YNL315C essential for assembly of a functional F1-ATPase	ATP SYNTHESIS	PROTEIN FATE (folding, modification, destination)	assembly of protein complexes	562.899	664.635	668.707	678.433	600.89	669.8	400.301	430.799	403.318	363.65	471.949	550.351	624.697	628.536	691.098	625.578	643.475	680.033	526.307	597.464	686.35	589.407	613.767	673.57	635.345	415.55	412.972	601.195	658.338	616.605	624.407	71.9381	6.87732	48.7272	21.565	54.7912	44.0736	46.3294	80.3085	53.7953
11133_at	NCA3	YJL116C	5.30035e-06	1.06386e-06	5	YJL116C With NCA2, regulates proper expression of subunits 6 (Atp6p) and 8 (Atp8p ) of the Fo-F1 ATP synthase	ATP SYNTHESIS	CELL FATE	cell death	5913.26	5838.77	5978.12	4620.26	7537.32	4732.58	3374	3267.22	1412.73	1143.87	1307.03	934.407	1036.77	999.274	361.001	435.132	47.7041	58.8769	50.4741	23.8133	37.6582	27.8251	5876.01	5299.19	6134.95	3320.61	1287.88	990.151	398.066	52.3517	29.7655	52.6724	960.151	1983.25	75.5087	135.449	51.7884	52.4187	5.81823	7.12351
7487_at	ATP1	YBL099W	1.23675e-05	1.06386e-06	5	YBL099W mitochondrial F1F0-ATPase alpha subunit	ATP SYNTHESIS	REGULATION OF / INTERACTION WITH CELLULAR ENVIRONMENT	homeostasis of protons	2020.89	1767.67	1963.51	2059.88	2483.42	2034.98	2120.21	1796.97	1662.89	1639.07	1733.08	1842.15	1651.08	1942.66	1518.3	1546.63	1374.02	1286.22	1256.02	1270.3	1049.84	1093.35	1894.28	2011.7	2259.2	1958.59	1678.34	1811.97	1532.46	1305.42	1137.83	179.054	68.1446	317.094	228.563	48.8711	148.115	20.0309	61.2964	116.764
4980_at	STF2	YGR008C	2.4735e-05	1.52287e-06	5	YGR008C ATPase stabilizing factor	ATP SYNTHESIS	ENERGY	respiration	2758.36	2765.16	2813.9	2418.72	4697.22	3060.83	2924	2928.34	1763.69	1333.86	2015.45	2663.2	2396.74	2299.94	1345.32	1254.69	1690.64	1458.69	1501.82	781.969	1055.64	802.619	2761.76	2616.31	3879.03	2926.17	1704.33	2453.29	1300	1550.38	880.075	4.80366	279.433	1157.1	3.06941	344.65	188.117	64.0818	123.364	152.392
10914_at	ATP2	YJR121W	0.000174912	6.05972e-06	5	YJR121W F(1)F(0)-ATPase complex beta subunit, mitochondrial	ATP SYNTHESIS	ENERGY	respiration	2119.77	2135.06	2159.18	2460.23	2854.22	2017.58	2089.66	1784.71	1748.84	1702.19	1983.09	1423.24	1375.35	1130.7	2187.58	1743.35	1438.71	1257.85	1109.94	996.508	649.521	653.556	2127.41	2309.7	2435.9	1937.19	1811.37	1309.76	1965.47	1268.83	766.528	10.8129	212.874	591.599	215.635	150.532	156.91	314.119	164.658	199.178
7812_at	ATP4	YPL078C	7.06714e-06	1.06386e-06	4	YPL078C F(1)F(0)-ATPase complex delta subunit, mitochondrial	ATP SYNTHESIS	REGULATION OF / INTERACTION WITH CELLULAR ENVIRONMENT	homeostasis of protons	1197.63	1310.6	1150.2	1286.95	1162.41	1105.08	831.298	834.842	610.317	585.141	802.507	887.363	700.267	953.316	702.094	668.159	809.735	759.101	706.034	353.143	409.694	483.443	1254.11	1218.58	1133.75	833.07	665.988	846.982	685.126	758.29	415.427	79.8774	96.6981	40.5425	2.50599	118.897	131.269	23.9954	51.8553	65.3387
6074_at	ATP17	YDR377W	1.41343e-05	1.17711e-06	4	YDR377W ATP synthase subunit f	ATP SYNTHESIS	ENERGY	respiration	1582.17	1589.83	1322.62	1437.97	1529.82	1489.04	1268.54	1036.2	670.19	668.558	1020.49	855.285	802.183	1139.32	648.77	733.939	1240.39	1074.73	1142.56	571.555	659.833	507.647	1586	1380.3	1509.43	1152.37	786.411	932.264	691.355	1152.56	579.678	5.40944	81.5651	28.8355	164.291	202.716	181.275	60.2236	83.2838	76.4178
10591_at	ATP7	YKL016C	0.000114841	4.32671e-06	4	YKL016C ATP synthase d subunit	ATP SYNTHESIS	REGULATION OF / INTERACTION WITH CELLULAR ENVIRONMENT	homeostasis of protons	1119.06	1385.24	1067.3	1334.9	1166.86	944.247	886.739	787.741	638.466	623.143	401.171	1148.91	975.979	979.953	963.008	942.035	775.113	601.972	622.013	444.591	358.53	393.928	1252.15	1201.1	1055.56	837.24	554.26	1034.95	952.522	666.366	399.016	188.214	189.217	157.414	70.002	132.8	98.7129	14.8304	94.7094	43.2554
3959_at	0	Q0230	0.000713781	1.94388e-05	4	F1F0-ATPase complex, FO A subunit Found forward in NC_001224 between 28487 and 29266 with 97.564103% identity.	ATP SYNTHESIS	0	0	87.1131	54.9922	40.4063	31.5653	25.3747	17.8055	12.6195	12.1	17.2245	22.8432	12.1	25.0165	27.1991	23.6648	49.1453	45.9455	31.1493	35.9141	42.4075	13.5707	12	15.2439	71.0527	35.9858	21.5901	12.3597	17.3892	25.2935	47.5454	36.4903	13.6049	22.7128	6.25157	5.35222	0.367309	5.3735	1.78337	2.2626	5.65117	1.62223
8024_at	ATP15	YPL271W	0.00123675	3.03706e-05	4	YPL271W nuclear gene for ATP synthase epsilon subunit	ATP SYNTHESIS	ENERGY	respiration	3453.98	3632.83	3645.31	3964.59	4311.79	2943.6	3178.16	2325.33	2765.01	2720.65	2310.43	3457.62	3256.33	2902.9	4023.39	3341.58	3082.29	2938.45	2878.36	2082.92	1934.04	2524.77	3543.41	3804.95	3627.69	2751.75	2598.7	3205.62	3682.48	2966.36	2180.58	126.467	225.766	967.454	603.047	250.627	280.82	482.11	104.789	307.232
6172_at	ATP5	YDR298C	1.41343e-05	1.17711e-06	3	YDR298C ATP synthase subunit 5\; oligomycin sensitivity-conferring protein	ATP SYNTHESIS	ENERGY	respiration	689.489	707.101	603.277	700.879	514.068	472.666	619.871	464.028	354.294	381.34	433.245	504.978	442.155	474.266	394.863	387.539	433.512	309.109	382.536	172.105	200.058	150.206	698.295	652.078	493.367	541.95	389.626	473.8	391.201	375.052	174.123	12.4533	69.0145	29.2755	110.198	40.1226	31.4141	5.17874	62.5383	24.9871
6684_at	INH1	YDL181W	1.76678e-05	1.31975e-06	3	YDL181W ATPase inhibitor	ATP SYNTHESIS	ENERGY	other energy generation activities	1577.72	1574.14	1415.44	1443.48	1973.42	1376.27	1409.12	1170.21	724.813	786.742	1103.7	974.085	1091.72	1211.97	936.397	1065.13	1112.4	1010.09	1099.15	273.91	417.336	332.719	1575.93	1429.46	1674.85	1289.66	871.751	1092.59	1000.77	1073.88	341.322	2.53349	19.8271	422.247	168.941	203.243	118.945	91.0314	55.6417	72.0988
7307_at	ATP3	YBR039W	2.4735e-05	1.52287e-06	3	YBR039W gamma subunit of mitochondrial ATP synthase	ATP SYNTHESIS	REGULATION OF / INTERACTION WITH CELLULAR ENVIRONMENT	homeostasis of protons	2987.49	2891.19	2667.98	3081.01	3218.7	2704.73	2775.76	2373.25	2132.42	2235.18	2488.49	2284.17	2501.08	2494.21	3171.6	2899.79	3130.91	3054.45	2725.44	1843.04	1549.7	1760.23	2939.34	2874.5	2961.71	2574.5	2285.36	2426.49	3035.69	2970.27	1717.66	68.0942	292.059	363.429	284.615	183.261	123.295	192.204	215.444	151.234
10010_at	ATP14	YLR295C	4.24028e-05	2.0543e-06	3	YLR295C ATP synthase subunit h	ATP SYNTHESIS	REGULATION OF / INTERACTION WITH CELLULAR ENVIRONMENT	homeostasis of protons	1930.96	2199.44	1863.23	2253.54	2398.24	1937.4	1979.41	1504.42	1293	1175.16	1367.02	1611.48	2015.88	1990.07	2262.54	2309.24	1554.95	1629.8	1638.65	894.461	981.82	1099.69	2065.2	2058.38	2167.82	1741.91	1278.39	1872.48	2285.89	1607.8	991.99	189.844	275.994	325.863	335.865	96.7637	226.399	33.0226	45.9868	102.992
6503_at	ATP16	YDL004W	9.0106e-05	3.6503e-06	3	YDL004W ATP synthase delta subunit	ATP SYNTHESIS	REGULATION OF / INTERACTION WITH CELLULAR ENVIRONMENT	homeostasis of protons	3060.65	2850.82	2904.18	2999.85	3473.09	2686.41	2735.37	2043.5	1919.91	1822.31	2088.77	2676.8	2574.53	2816.25	3006.72	2415.22	2721.13	2339.44	2606.49	1463.33	1456.14	1554.76	2955.74	2952.02	3079.75	2389.43	1943.67	2689.19	2710.97	2555.69	1491.41	148.378	67.6528	556.268	489.225	134.807	121.335	418.256	195.847	54.9829
7598_at	NCA2	YPR155C	0.00029682	9.22647e-06	3	YPR155C Regulates proper expression of subunits 6 (Atp6p) and 8 (Atp8p) of the Fo-F1 ATP synthase	ATP SYNTHESIS	ENERGY	aerobic respiration	100.683	106.549	95.5862	107.724	95.6963	92.0692	107.518	140.843	126.073	118.028	149.935	186.583	149.812	144.77	112.502	109.909	121.833	104.664	82.0057	41.6724	56.3311	54.3751	103.616	101.655	93.8827	124.18	131.345	160.388	111.206	102.834	50.7929	4.14778	8.58301	2.56471	23.5645	16.5943	22.825	1.83329	19.9766	7.95885
5763_at	CUP5	YEL027W	0.00299293	6.55186e-05	1	YEL027W Vacuolar ATP synthase 17-kDa proteolipid C subunit of VO sector\; dicyclohexylcarbodiimide binding subunit	ATP SYNTHESIS	TRANSPORT FACILITATION	other cation transporters (Na, K, Ca , NH4, etc.)	3911.21	3499.98	3875.51	3882.5	5983.7	3693.74	5325.31	3186.72	4535.68	4137.64	4050.4	4289.4	4606.94	4798.91	2650.5	4080.04	4215.31	5854.29	5169.99	6772.51	6567.13	6303.15	3705.6	3879	4838.72	4256.01	4241.24	4565.08	3365.27	5079.86	6547.6	290.78	4.93794	1619.25	1512.21	258.696	257.319	1010.84	823.196	235.287
5200_at	ATG1	YGL180W	1.76678e-06	1.06386e-06	5	YGL180W Protein kinase	AUTOPHAGY	PROTEIN FATE (folding, modification, destination)	lysosomal and vacuolar degradation	201.2	205.678	160.883	192.444	156.552	179.194	129.428	146.149	54.1832	84.6647	73.6097	39.3562	52.3023	65.1788	63.0942	46.6245	50.8793	41.4046	41.1591	20.5521	23.2489	37.3213	203.439	176.663	167.873	137.788	70.8192	52.2791	54.8594	44.481	27.0407	3.16647	22.3171	16.0107	11.8237	15.4312	12.9113	11.6458	5.54246	9.00474
7464_at	ATG8	YBL078C	3.53357e-06	1.06386e-06	5	YBL078C Form a protein complex with Aut2p, to mediate attachment of autophagosomes to microtubules. Aut7p shows homologies to LC3, a microtubule-associated protein from rat. AUT7 was identified as a suppressor of mutant phenotypes of aut2-1 cells. Uptake	AUTOPHAGY	CELLULAR TRANSPORT AND TRANSPORT MECHANISMS	cytoskeleton-dependent transport	872.797	1025.67	947.973	854.385	1200.22	902.72	827.527	928.962	574.599	495.209	612.166	543.508	594.451	630.185	159.408	314.45	193.043	131.549	268.549	103.84	207.202	181.87	949.234	901.179	1051.47	878.245	560.658	589.381	236.929	197.713	164.304	108.098	66.1765	210.363	71.7259	59.7118	43.5602	109.631	68.6192	53.873
8855_at	ATG3	YNR007C	1.23675e-05	1.06386e-06	5	YNR007C Protein involved in autophagocytosis during starvation	AUTOPHAGY	PROTEIN FATE (folding, modification, destination)	lysosomal and vacuolar degradation	244.918	286.252	196.569	291.522	216.307	228.228	189.834	173.52	144.896	158.063	155.126	138.623	177.953	164.767	137.052	175.023	131.727	107.454	107.706	52.0043	68.7952	57.2815	265.585	244.046	222.268	181.677	152.695	160.448	156.038	115.629	59.3604	29.2273	67.142	8.4292	11.5357	6.91172	20.0177	26.8497	13.942	8.58631
7127_at	ATG12	YBR217W	0.000954064	2.46353e-05	4	YBR217W autophagy	AUTOPHAGY	PROTEIN FATE (folding, modification, destination)	lysosomal and vacuolar degradation	72.8256	93.7923	64.7465	73.199	86.8616	72.4751	56.3017	57.3202	41.979	40.6834	49.5165	61.7872	60.4237	57.7231	28.1907	54.8266	43.8342	52.2568	42.6406	35.3143	50.0305	51.72	83.3089	68.9727	79.6684	56.8109	44.0596	59.978	41.5087	46.2439	45.6883	14.8257	5.97684	10.1728	0.720239	4.77	2.0684	18.8344	5.24148	9.02376
7921_at	ATG5	YPL149W	0.000957597	2.47004e-05	4	YPL149W involved in autophagy	AUTOPHAGY	PROTEIN FATE (folding, modification, destination)	lysosomal and vacuolar degradation	322.383	354.645	303.999	354.31	256.57	286.13	207.698	231.711	244.745	206.387	212.171	262.389	213.357	229.694	212.798	202.243	309.259	247.258	239.325	262.027	201.138	141.572	338.514	329.154	271.35	219.704	221.101	235.147	207.521	265.281	201.579	22.8128	35.5753	20.9019	16.9796	20.6792	24.9667	7.46376	38.2926	60.2285
4376_at	ATG7	YHR171W	3.53357e-06	1.06386e-06	3	YHR171W autophagy	AUTOPHAGY	CONTROL OF CELLULAR ORGANIZATION	vacuole or lysosome	135.643	140.531	112.55	119.1	123.591	115.453	95.3112	103.394	72.0456	82.1054	94.1363	79.3697	89.3111	79.9987	64.8399	68.5008	79.2311	68.8459	68.254	26.8682	34.1059	34.3487	138.087	115.825	119.522	99.3524	82.7624	82.8932	66.6704	72.1103	31.7742	3.4561	4.63138	5.75398	5.71514	11.06	5.56698	2.58866	6.17384	4.25052
9080_at	ATG4	YNL223W	4.59364e-05	2.16113e-06	3	YNL223W Aut2p interacts with Tub1p and Tub2p\; Aut2p forms a protein complex with Aut7p\; Aut2p mediates attachment of autophagosomes to microtubules	AUTOPHAGY	PROTEIN FATE (folding, modification, destination)	lysosomal and vacuolar degradation	44.5833	41.6956	47.2496	36.9171	41.0278	42.3997	30.2607	41.6555	33.2787	20.4817	27.0503	28.7928	21.614	23.1207	33.7443	23.1475	30.3593	23.8493	30.7273	14.3544	13.6804	12.2482	43.1394	42.0833	41.7138	35.9581	26.9369	24.5092	28.4459	28.312	13.4277	2.04193	7.30616	0.97007	8.05737	6.39927	3.78548	7.49308	3.86918	1.07558
8817_at	BIO3	YNR058W	0.000120141	4.50323e-06	5	YNR058W 7,8-diamino-pelargonic acid aminotransferase (DAPA) aminotransferase	BIOTIN BIOSYNTHESIS	METABOLISM	biosynthesis of vitamins, cofactors, and prosthetic groups	120.42	131.706	106.333	104.139	69.3166	76.319	74.8395	104.565	64.1866	62.3471	70.6719	89.2182	87.496	71.6194	74.4481	76.4889	63.5536	69.9629	57.0184	46.2587	51.6558	42.6472	126.063	105.236	72.8178	89.702	65.7352	82.7778	75.4685	63.5117	46.8539	7.98039	1.55192	4.95141	21.0188	4.3731	9.70179	1.44305	6.47235	4.53371
8816_at	BIO4	YNR057C	0.000166078	5.81143e-06	4	YNR057C dethiobiotin synthetase	BIOTIN BIOSYNTHESIS	METABOLISM	biosynthesis of vitamins, cofactors, and prosthetic groups	105.152	99.8706	96.2828	93.8818	95.1901	87.3752	76.1191	98.5648	73.5982	68.71	70.6528	57.1131	74.722	54.0813	83.9632	80.559	84.7165	63.6218	61.1993	101.469	98.1241	106.763	102.511	95.0823	91.2826	87.342	70.987	61.9721	82.2611	69.8459	102.118	3.73436	1.6978	5.526	15.8715	2.4612	11.1453	2.4071	12.9352	4.35591
4716_at	BIO2	YGR286C	0.00132686	3.22265e-05	1	YGR286C Biotin synthase	BIOTIN BIOSYNTHESIS	METABOLISM	biosynthesis of vitamins, cofactors, and prosthetic groups	470.485	637.612	627.256	656.867	539.068	683.8	606.287	769.376	812.995	833.445	945.413	551.673	1051.94	1034.3	1103.04	924.393	1222.57	1010.72	1064.3	1163.8	971.633	1016.69	554.049	642.062	611.434	687.832	863.951	879.306	1013.72	1099.2	1050.71	118.177	20.9382	102.341	115.322	71.2854	283.875	126.324	110.154	100.501
9979_at	ILV5	YLR355C	1.23675e-05	1.06386e-06	6	YLR355C acetohydroxyacid reductoisomerase	BRANCHED CHAIN AMINO ACID METABOLISM	METABOLISM	amino acid biosynthesis	1471.65	1722.3	1494.51	1848.16	1543.37	2246.72	3258.43	2969.08	3665.09	4202.62	3916.99	2847.04	3361.29	3592.75	6517.06	4912.42	4528.46	4356.21	3979.63	3730.05	2820.24	3335.72	1596.98	1671.34	1895.04	3113.75	3928.23	3267.03	5714.74	4288.1	3295.34	177.239	250.066	497.345	204.597	268.939	381.691	1134.65	280.683	456.249
9550_at	ILV2	YMR108W	0.00170141	4.00869e-05	6	YMR108W acetolactate synthase	BRANCHED CHAIN AMINO ACID METABOLISM	METABOLISM	amino acid biosynthesis	736.931	854.042	807.543	871.138	990.738	1238.67	1505.65	1269.22	1684.58	1772.76	1764.06	1131.3	1501.98	1387.9	1783.13	1364.87	1263.94	1379.99	1375.73	944.697	1565.64	914.775	795.486	839.34	1114.71	1387.43	1740.47	1340.39	1574	1339.89	1141.7	82.8101	44.9691	175.317	167.179	48.5923	189.848	295.755	65.8053	367.442
4321_at	BAT1	YHR208W	5.30035e-06	1.06386e-06	1	YHR208W branched-chain amino acid transaminase, highly similar to mammalian ECA39, which is regulated by the oncogene myc	BRANCHED CHAIN AMINO ACID METABOLISM	METABOLISM	amino acid biosynthesis	399.702	352.95	500.023	356.893	229.439	585.916	675.776	749.798	1166.85	1275.75	1146.37	776.557	876.75	971.711	1360.55	1289.59	1642.46	1501.63	1530.39	1761.91	2306.59	2111.23	376.326	428.458	407.677	712.787	1196.32	875.006	1325.07	1558.16	2059.91	33.0589	101.208	252.068	52.3414	69.5448	97.5886	50.1784	74.4082	275.943
10896_at	BAT2	YJR148W	0.000452297	1.31284e-05	1	YJR148W Branched-Chain Amino Acid Transaminase	BRANCHED CHAIN AMINO ACID METABOLISM	METABOLISM	amino acid degradation (catabolism)	332.402	346.723	277.112	371.867	236.681	234.615	283.465	277.962	444.89	506.746	397.729	419.196	460.844	449.445	713.967	432.8	416.782	473.257	350.382	526.905	559.24	492.939	339.563	324.49	235.648	280.713	449.788	443.162	573.383	413.474	526.361	10.1262	67.0021	1.46051	3.8912	54.6735	21.5231	198.815	61.5045	33.1537
10993_at	ILV3	YJR016C	0.00112191	2.80971e-05	1	YJR016C dihydroxyacid dehydratase	BRANCHED CHAIN AMINO ACID METABOLISM	METABOLISM	amino acid biosynthesis	1558.02	1596.03	2222.89	2040.44	1350.9	2314.22	2479.97	2387.16	2992.57	3060.62	3195.52	2513.78	3096.19	2684.77	4696.32	3500.26	3466.92	2921.33	2595.94	4598.33	2939.54	3256.96	1577.03	2131.66	1832.56	2433.56	3082.91	2764.91	4098.29	2994.73	3598.28	26.876	129.016	681.167	65.6291	103.293	299.361	845.738	440.108	880.491
5614_at	ILV1	YER086W	0.00207774	4.77846e-05	1	YER086W threonine deaminase	BRANCHED CHAIN AMINO ACID METABOLISM	METABOLISM	amino acid biosynthesis	522.152	506.201	565.807	529.239	246.122	644.515	583.24	672.943	835.083	965.927	779.105	466.934	572.56	538.2	667.438	474.398	575.721	367.833	506.691	1198.49	1118.79	802.103	514.177	547.523	445.319	628.091	860.038	525.898	570.918	483.415	1039.8	11.279	25.8575	281.707	63.4295	95.8784	53.8767	136.5	105.88	209.67
4987_at	MSB2	YGR014W	1.76678e-05	1.31975e-06	6	YGR014W putative integral membrane protein	BUD EMERGENCE	CONTROL OF CELLULAR ORGANIZATION	cytoskeleton	575.192	359.74	495.569	406.819	312.932	368.922	708.689	808.881	893.68	1030.06	833.63	732.399	641.844	812.729	839.088	741.37	399.584	468.276	596.409	413.536	468.787	380.097	467.466	451.194	340.927	758.785	919.122	728.991	790.229	488.09	420.806	152.348	62.7555	39.5909	70.8464	100.654	85.4932	69.0974	99.8974	44.7898
7909_at	BEM4	YPL161C	0.00286572	6.30923e-05	6	YPL161C Involved in polarity establishment and bud emergence\; interacts with the Rho1p small GTP-binding protein	BUD EMERGENCE	CELL FATE	pheromone response, mating-type determination, sex-specific proteins	72.3574	80.3375	78.6879	67.9125	51.3689	82.7209	115.268	127.379	157	141.871	149.166	194.571	178.807	122.519	117.343	199.709	132.966	101.582	198.859	68.1427	92.8795	63.4544	76.3475	73.3002	67.0449	121.323	149.345	165.299	158.526	144.469	74.8255	5.64277	7.61931	22.1692	8.56393	7.56604	37.878	58.2418	49.648	15.81
6186_at	GIC2	YDR309C	0.000687279	1.8808e-05	5	YDR309C (GIC2) Putative effector of Cdc42p, important for bud emergence	BUD EMERGENCE	CELL FATE	pheromone response, mating-type determination, sex-specific proteins	1313.29	1076.81	1262.36	903.794	586.042	874.788	899.753	811.146	1048.16	815.832	874.202	736.785	851.536	936.28	646.361	1035.83	498.278	510.21	583.667	487.889	651.512	507.741	1195.05	1083.08	730.415	855.449	912.732	841.534	841.096	530.718	549.047	167.219	253.544	204.174	62.655	120.861	100.123	275.397	46.2413	89.2905
5599_at	BOI2	YER114C	1.23675e-05	1.06386e-06	3	YER114C Protein which binds Bem1p and contains a proline-rich sequence, an SH3 domain, and a pleckstrin homology domain	BUD EMERGENCE	CELL FATE	cell growth / morphogenesis	265.437	251.636	208.067	236.113	172.552	233.665	248.229	244.382	229.799	272.128	258.692	247.62	205.132	195.307	215.464	215.018	141.445	135.613	158.403	114.919	93.0491	84.0006	258.536	222.09	203.108	246.306	253.54	216.02	215.241	145.154	97.323	9.75879	19.8316	43.213	2.72009	21.6295	27.8043	0.315044	11.8394	15.8963
5549_at	BEM2	YER155C	0.00118198	2.92414e-05	3	YER155C Rho-type GTPase activating protein (GAP)	BUD EMERGENCE	CELL FATE	budding, cell polarity and filament formation	792.502	849.085	705.89	441.57	735.853	814.08	622.578	797.27	638.869	584.541	805.972	579.725	632.85	547.361	237	428.506	323.829	378.162	548.952	220.44	392.318	256.733	820.794	573.73	774.966	709.924	676.461	586.646	332.753	416.981	289.83	40.0104	186.902	55.315	123.526	115.403	43.1626	135.415	117.475	90.593
7156_at	BEM1	YBR200W	0.00252827	5.64437e-05	3	YBR200W Protein required for cell polarization and bud formation, contains two SH3 domains and a PX (phox) domain	BUD EMERGENCE	CELL FATE	pheromone response, mating-type determination, sex-specific proteins	91.7993	91.1583	76.6956	103.823	66.9929	97.5545	81.8651	95.5308	91.9216	77.951	89.1069	86.6147	76.1903	61.0763	89.0499	91.3526	115.515	79.6331	92.473	37.7157	43.5366	52.5225	91.4788	90.2593	82.2737	88.698	86.3265	74.6271	90.2012	95.8736	44.5916	0.45321	19.1819	21.6103	9.66311	7.38866	12.8407	1.62825	18.1809	7.45959
7865_at	BEM3	YPL115C	0.00105477	2.67822e-05	2	YPL115C has GTPase-activating protein activity toward the essential bud-site assembly GTPase Cdc42	BUD EMERGENCE	CELL FATE	pheromone response, mating-type determination, sex-specific proteins	324.73	323.72	290.766	346.021	262.503	285.212	332.524	275.778	347.055	341.803	325.753	358.32	312.059	278.479	329.741	360.199	420.109	391.365	392.69	306.162	217.593	270.271	324.225	318.394	273.858	304.151	338.204	316.286	344.97	401.388	264.675	0.713534	39.071	16.0575	40.1254	11.0977	40.0881	21.5373	16.2263	44.5491
4489_at	GIC1	YHR061C	0.000720848	1.9544e-05	1	YHR061C GTPase-interacting component 1	BUD EMERGENCE	REGULATION OF / INTERACTION WITH CELLULAR ENVIRONMENT	pheromone response	31.182	20.8519	30.1248	25.4039	23.1205	27.7011	34.5097	47.2737	67.9133	71.0809	58.8659	27.0765	47.8939	52.3268	81.0086	70.323	83.3302	61.8499	62.5053	96.2887	54.7601	66.9133	26.0169	27.7644	25.4108	40.8917	65.9534	42.4324	75.6658	69.2285	72.654	7.3045	3.33815	3.23898	9.02549	6.33896	13.482	7.55587	12.2168	21.3512
7456_at	BOI1	YBL085W	0.00141166	3.40267e-05	3	YBL085W BEM1-binding protein	BUD GROWTH	CELL FATE	cell growth / morphogenesis	233.649	289.547	249.832	229.789	197.669	228.767	177.571	294.258	283.197	271.926	268.889	317.646	310.705	260.141	222.062	250.748	144.335	169.511	199.726	130.264	193.493	162.683	261.598	239.811	213.218	235.914	274.67	296.164	236.405	171.191	162.147	39.5265	14.172	21.99	82.5096	7.53835	31.3895	20.2841	27.7333	31.6176
4441_at	SBE22	YHR103W	0.00271378	6.01815e-05	3	YHR103W functionally redundant and similar in structure to SBE2	BUD GROWTH	CELL FATE	budding, cell polarity and filament formation	226.594	238.468	207.559	246.003	164.882	183.534	239.997	161.87	118.122	141.477	129.974	145.002	102.528	197.931	209.337	182.54	146.692	160.291	156.364	39.9245	98.7173	143.709	232.531	226.781	174.208	200.933	129.857	148.487	195.939	154.449	94.1169	8.39636	27.1839	13.1891	55.2442	11.6778	47.7968	18.9486	6.99842	52.0449
6137_at	SBE2	YDR351W	9.18728e-05	3.68921e-06	2	YDR351W required for bud growth	BUD GROWTH	CELL FATE	budding, cell polarity and filament formation	104.106	112.275	76.9653	96.8639	69.6537	116.249	122.84	125.075	107.063	125.275	138.45	144.634	125.147	118.085	138.348	139.894	229.933	159.978	245.573	83.6718	69.6032	69.134	108.191	86.9146	92.9515	123.958	123.596	129.289	139.121	211.828	74.1364	5.77686	14.0705	32.9481	1.58004	15.761	13.7506	1.0935	45.5797	8.2613
4967_at	BUD9	YGR041W	0.00069788	1.90696e-05	6	YGR041W Among a group of genes whose products are necessary for bud-site selection\; likely involvement in positioning the proximal pole signal	BUD SITE SELECTION	CELL FATE	budding, cell polarity and filament formation	95.8918	69.2305	60.5078	62.3616	59.4391	63.5379	119.079	96.5998	141.597	158.426	166.463	161.571	109.526	108.184	114.348	113.259	182.672	103.702	147.542	130.281	128.901	112.879	82.5611	61.4347	61.4885	107.839	155.495	126.427	113.803	144.638	124.02	18.8524	1.31082	2.89822	15.895	12.6895	30.4428	0.769976	39.5647	9.67355
7608_at	AXL1	YPR122W	1.41343e-05	1.17711e-06	5	YPR122W putative homolog of human insulin-degrading endoprotease	BUD SITE SELECTION	CELL FATE	budding, cell polarity and filament formation	159.043	164.306	147.657	168.214	112.951	172.3	118.139	111.614	96.5833	98.8454	117.331	99.6094	94.5334	102.492	111.047	118.967	89.9908	72.6656	72.6432	49.2585	58.7063	56.2969	161.675	157.935	142.625	114.876	104.253	98.8782	115.007	78.4332	54.7539	3.72117	14.5358	41.9659	4.6143	11.3821	4.0293	5.60065	10.0092	4.9093
9542_at	MUB1	YMR100W	0.000143109	5.20943e-06	5	YMR100W Homolog of samB gene of Aspergillus nidulans (deletion of samB results in mislocalization of septa	BUD SITE SELECTION	CELL FATE	budding, cell polarity and filament formation	257.322	409.089	219.005	299.791	277.861	172.656	203.055	187.884	133.551	162.103	173.547	111.94	89.6779	63.0758	132.657	137.978	132.939	111.193	116.952	65.3389	52.3927	49.2143	333.206	259.398	225.258	195.469	156.401	88.2312	135.318	120.361	55.6486	107.316	57.1241	74.3911	10.7278	20.5991	24.4641	3.76258	11.2666	8.54115
8232_at	BUD7	YOR299W	4.59364e-05	2.16113e-06	4	YOR299W BUD site selection	BUD SITE SELECTION	METABOLISM	C-compound and carbohydrate utilization	382.258	371.945	353.674	342.39	314.783	336.716	247.265	297.752	279.755	227.903	282.421	274.586	228.536	233.824	284.483	321.401	265.943	262.839	254.205	189.092	216.209	128.089	377.101	348.032	325.749	272.509	263.36	245.649	302.942	260.996	177.797	7.29245	7.97865	15.5086	35.6991	30.7348	25.1994	26.1049	6.08238	45.1326
8233_g_at	BUD7	YOR299W	0.000199647	6.7443e-06	3	YOR299W BUD site selection	BUD SITE SELECTION	METABOLISM	C-compound and carbohydrate utilization	303.883	336.034	268.539	326.398	243.764	257.701	226.481	279.37	250.316	235.939	258.246	255.463	214.907	204.427	294.668	263.788	341.701	279.21	295.359	204.453	171.539	155.525	319.958	297.469	250.733	252.925	248.167	224.932	279.228	305.423	177.172	22.7346	40.9123	9.8546	37.3983	11.3078	26.9541	21.8349	32.4385	24.946
6828_at	BUD5	YCR038C	0.000556537	1.57482e-05	3	YCR038C GTP\/GDP exchange factor for Rsr1 protein	BUD SITE SELECTION	CELL FATE	budding, cell polarity and filament formation	52.6856	77.8793	55.0216	69.8539	40.2877	48.3082	67.4725	74.7602	63.8941	53.7661	47.7708	48.7715	46.1842	61.3082	43.76	50.7032	48.153	28.137	31.6026	14.3358	28.0214	26.1861	65.2825	62.4378	44.298	71.1163	55.1437	52.0879	47.2316	35.9642	22.8478	17.8146	10.488	5.67132	5.15319	8.1494	8.08908	4.9096	10.6971	7.42846
8419_at	RGA1	YOR127W	0.0064364	0.000127653	3	YOR127W rho type GTPase activating protein	BUD SITE SELECTION	CELL FATE	cell growth / morphogenesis	126.116	122.636	96.9346	107.272	65.1695	112.501	98.5388	124.256	100.434	105.644	97.4414	105.467	116.761	90.3495	98.5101	99.8853	87.7943	72.1528	113.004	55.8739	66.3486	39.8359	124.376	102.103	88.8355	111.397	101.173	104.193	99.1977	90.9838	54.0195	2.46096	7.30938	33.4688	18.1847	4.15076	13.2519	0.972413	20.6116	13.3533
10647_at	BUD2	YKL092C	1.41343e-05	1.17711e-06	2	YKL092C GTPase-activating protein (GAP) for Rsr1p\/Bud1p	BUD SITE SELECTION	CONTROL OF CELLULAR ORGANIZATION	cytoskeleton	30.665	31.7292	25.0625	33.6127	31.7164	39.3866	42.8783	50.533	40.9168	52.937	44.8589	42.4008	40.2385	35.8527	70.0152	77.6542	88.7852	62.4553	71.1736	27.3332	28.3373	12.4333	31.1971	29.3376	35.5515	46.7057	46.2376	39.4974	73.8347	74.1381	22.7013	0.752516	6.04592	5.42362	5.41268	6.12758	3.33638	5.40156	13.4129	8.90647
9977_at	BUD8	YLR353W	2.65018e-05	1.59411e-06	2	YLR353W budding protein	BUD SITE SELECTION	CONTROL OF CELLULAR ORGANIZATION	cell wall	135.978	145.05	137.943	137.827	122.947	137.087	146.85	185.549	200.306	181.986	179.874	186.748	174.88	143.051	239.901	217.827	218.232	188.838	191.023	136.612	113.93	119.863	140.514	137.885	130.017	166.2	187.389	168.226	228.864	199.365	123.468	6.41488	0.0816284	9.99811	27.3641	11.2367	22.5961	15.6082	16.3764	11.7627
9988_at	BUD6	YLR319C	3.53357e-05	1.81396e-06	2	YLR319C Actin Interacting Protein	BUD SITE SELECTION	CELL FATE	budding, cell polarity and filament formation	71.187	103.982	81.8088	85.5934	52.7196	56.1791	90.5586	107.294	169.314	166.499	115.288	144.849	113.451	103.816	210.462	187.431	164.996	124.161	149.32	63.216	88.6209	55.3826	87.5847	83.7011	54.4493	98.9265	150.367	120.705	198.947	146.159	69.0732	23.1898	2.67609	2.44618	11.834	30.4119	21.4567	16.2855	20.6003	17.376
10867_s_at	BUD4	YJR092W	0.000213781	7.09088e-06	1	YJR092W Co-assembles with Bud3p at bud sites	BUD SITE SELECTION	CELL FATE	budding, cell polarity and filament formation	50.3622	78.9514	50.1706	68.5509	38.0658	42.0938	72.5455	79.299	142.79	134.007	129.28	156.095	135.816	154.671	217.422	287.457	326.941	152.238	166.422	141.108	118.561	133.299	64.6568	59.3607	40.0798	75.9223	135.359	148.861	252.44	215.2	130.989	20.2156	12.9968	2.84823	4.77544	6.85557	11.3193	49.522	97.0302	11.4496
4853_at	RSR1	YGR152C	0.00124735	3.05899e-05	1	YGR152C GTP-binding protein of the ras superfamily involved in bud site selection	BUD SITE SELECTION	CONTROL OF CELLULAR ORGANIZATION	cytoskeleton	19.3923	17.1792	12	16.804	12	20.4888	23.4338	16.9586	24.2538	38.9182	34.1808	21.6906	32.1811	31.9947	30.0426	22.4117	37.2479	33.7327	36.6881	27.2314	45.2037	36.8845	18.2858	14.402	16.2444	20.1962	32.4509	28.6221	26.2271	35.8895	36.4399	1.56489	3.39692	6.00246	4.57866	7.48365	6.00361	5.39584	1.88876	8.99442
10183_at	ACS2	YLR153C	1.41343e-05	1.17711e-06	6	YLR153C Acetyl-CoA synthetase (acetate-CoA ligase)	CARBOHYDRATE METABOLISM	METABOLISM	C-compound and carbohydrate utilization	598.661	637.831	679.978	632.376	603.399	772.416	1252.63	1521.02	1868.92	1730.94	1505.84	1287.47	1542.93	1264.66	2125.71	1970.53	2060.99	1482.88	1891.48	1813.76	1266.95	1329.15	618.246	656.177	687.908	1386.82	1701.9	1365.02	2048.12	1811.78	1469.96	27.6972	33.6593	119.513	189.781	183.274	154.495	109.73	297.18	299.364
8698_at	PFK27	YOL136C	2.65018e-05	1.59411e-06	6	YOL136C (PFK27) 6-Phosphofructose-2-kinase, isozyme 2	CARBOHYDRATE METABOLISM	METABOLISM	regulation of C-compound and carbohydrate utilization	39.203	36.8886	34.048	28.3828	12	42.2584	70.6499	42.636	89.3895	139.507	69.7509	104.303	94.0602	89.7385	143.131	130.018	127.017	106.634	134.5	74.5823	72.7011	64.4189	38.0458	31.2154	27.1292	56.643	99.5492	96.0338	136.575	122.717	70.5674	1.63656	4.00592	21.3959	19.8088	35.9709	7.47999	9.27279	14.4219	5.40726
11183_at	FBP26	YJL155C	5.30035e-06	1.06386e-06	5	YJL155C Fructose-2,6-bisphosphatase	CARBOHYDRATE METABOLISM	METABOLISM	regulation of C-compound and carbohydrate utilization	473.511	530.866	427.037	556.361	481.094	408.74	259.021	290.179	213.485	183.673	227.367	177.497	210.08	207.546	198.316	169.285	224.702	171.085	187.717	118.755	115.158	75.4527	502.189	491.699	444.917	274.6	208.175	198.374	183.801	194.502	103.122	40.5561	91.4457	51.1624	22.0323	22.3257	18.1246	20.5286	27.4448	24.0298
4204_at	PFK26	YIL107C	1.06007e-05	1.06386e-06	5	YIL107C 6-Phosphofructose-2-kinase	CARBOHYDRATE METABOLISM	METABOLISM	C-compound and carbohydrate utilization	662.506	582.316	568.655	505.762	517.215	540.508	408.993	466.777	427.452	384.272	390.441	219.839	407.661	343.653	238.174	279.35	209.942	189.427	192.728	211.053	131.323	133.427	622.411	537.208	528.862	437.885	400.721	323.718	258.762	197.365	158.601	56.7027	44.4716	16.4705	40.8595	23.3536	95.4846	29.1157	11.0159	45.4369
7392_at	ACH1	YBL015W	1.06007e-05	1.06386e-06	5	YBL015W Acetyl-CoA hydrolase, catalyzes the hydrolysis of acetyl-CoA and longer acyl CoA chains slowly, involved in acetate utilization and sporulation	CARBOHYDRATE METABOLISM	METABOLISM	regulation of lipid, fatty-acid and isoprenoid metabolism	1373.73	1082.49	1466.5	1087.88	1701.41	1026.32	948.525	928.887	617.859	697.174	668.495	643.277	759.369	711.274	405.486	524.561	258.122	254.168	290.546	131.089	157.311	155.212	1228.11	1277.19	1363.86	938.706	661.176	704.64	465.023	267.612	147.871	205.94	267.723	477.364	13.8859	40.1609	58.3296	84.1985	19.9596	14.5709
11356_at	ACS1	YAL054C	5.30035e-05	2.39954e-06	5	YAL054C inducible acetyl-coenzyme A synthetase	CARBOHYDRATE METABOLISM	METABOLISM	C-compound and carbohydrate utilization	1144.94	966.887	1283.66	1316.86	1888.52	1043.16	623.761	807.45	761.622	632.083	814.886	436.743	721.017	570.256	611.431	379.497	187.918	99.2268	105.715	83.2992	96.9468	77.6847	1055.91	1300.26	1465.84	715.606	736.197	576.005	495.464	130.953	85.9769	125.901	23.474	597.76	129.887	94.0165	142.224	164.002	49.4391	9.90632
6652_at	SFA1	YDL168W	1.06007e-05	1.06386e-06	4	YDL168W Long-chain alcohol dehydrogenase (glutathione-dependent formaldehyde dehydrogenase)	CARBOHYDRATE METABOLISM	METABOLISM	C-compound and carbohydrate utilization	319.21	368	339.575	363.817	262.685	317.258	224.017	173.835	172.533	169.389	185.837	189.204	167.906	197.836	101.323	103.085	141.435	152.012	112.933	154.696	238.307	127.406	343.605	351.696	289.972	198.926	175.92	184.982	102.204	135.46	173.47	34.4996	17.1415	38.5885	35.484	8.73141	15.4054	1.2459	20.213	57.7848
7772_at	SKS1	YPL026C	2.65018e-05	1.59411e-06	3	YPL026C Serine/threonine protein kinase that suppresses the growth defect of snf3 mutants on low glucose	CARBOHYDRATE METABOLISM	METABOLISM	regulation of C-compound and carbohydrate utilization	796.628	654.406	580.534	634.292	759.717	613.9	578.648	787.745	741.547	767.305	668.678	702.672	750.884	522.639	415.6	547.451	357.612	186.548	401.42	99.6057	171.613	165.211	725.517	607.413	686.808	683.197	725.843	658.731	481.526	315.193	145.476	100.566	38.0128	103.108	147.854	51.154	120.3	93.233	113.543	39.8539
5777_at	PCM1	YEL058W	0.00106714	2.70306e-05	3	YEL058W Hexosephosphate mutase (phosphoacetylglucosamine mutase, N-acetylglucosamine-phosphate mutase), catalyzes conversion of N-acetyl-D-glucosamine 1-phosphate to N-acetyl-D-glucosamine 6-phosphate	CARBOHYDRATE METABOLISM	METABOLISM	C-compound and carbohydrate utilization	566.073	591.255	473.02	586.128	553.214	520.9	539.046	455.674	513.667	421.689	422.865	498.33	504.007	388.024	255.618	450.084	403.496	399.564	447.282	272.812	339.251	301.407	578.664	529.574	537.057	497.36	452.74	463.454	352.851	416.781	304.49	17.8064	79.9799	22.8491	58.9526	52.7676	65.3854	137.509	26.4879	33.327
5261_at	RTG2	YGL252C	0.00322085	6.97156e-05	3	YGL252C Protein involved in interorganelle communication between mitochondria, peroxisomes, and nucleus	CARBOHYDRATE METABOLISM	METABOLISM	regulation of C-compound and carbohydrate utilization	237.06	285.672	206.79	263.146	188.931	198.444	179.93	203.539	191.28	189.908	167.937	234.435	205.555	163.843	149.027	188.788	142.943	208.222	197.035	104.853	155.676	119.402	261.366	234.968	193.687	191.735	183.042	201.278	168.907	182.733	126.644	34.3738	39.85	6.7265	16.6937	13.0993	35.4895	28.1153	34.9102	26.1738
9729_at	DAK1	YML070W	0.00265371	5.9064e-05	5	YML070W putative dihydroxyacetone kinase	CARBOHYDRATE METABOLISM; STRESS RESPONSE	CELL RESCUE, DEFENSE AND VIRULENCE	stress response	327.204	425.914	369.616	422.414	419.007	326.83	336.548	294.794	308.412	271.761	258.715	324.548	274.935	213.041	286.95	268.836	283.89	192.99	239.837	284.421	207.923	229.658	376.559	396.015	372.919	315.671	279.629	270.841	277.893	238.906	240.668	69.7983	37.3334	65.1789	29.5241	25.7657	55.8659	12.8087	45.4571	39.4196
5427_at	DAK2	YFL053W	1.76678e-06	1.06386e-06	4	YFL053W dihydroxyacetone kinase	CARBOHYDRATE METABOLISM; STRESS RESPONSE	METABOLISM	C-compound and carbohydrate utilization	43.7296	49.3342	48.2558	38.2778	29.5165	28.6552	21.6844	16.5746	12	12	12.1	12	12	12.1	12	12.1	12	12	12.1	12	12	12.1	46.5319	43.2668	29.0858	19.1295	12.0333	12.0333	12.05	12.0333	12.0333	3.96304	7.05552	0.609077	3.6132	0.057735	0.057735	0.0707107	0.057735	0.057735
9150_at	PCL1	YNL289W	1.06007e-05	1.06386e-06	6	YNL289W G(sub)1 cyclin that associates with PHO85	CELL CYCLE	CELL CYCLE AND DNA PROCESSING	mitotic cell cycle and cell cycle control	95.1565	53.3709	91.9077	56.7734	35.1832	65.4124	106.547	196.308	320.685	301.248	248.893	325.467	336.819	318.19	235.13	255.898	335.868	243.517	241.105	136.121	146.792	116.017	74.2637	74.3406	50.2978	151.428	290.275	326.825	245.514	273.497	132.976	29.5469	24.8437	21.3753	63.4701	37.1326	9.38859	14.6852	54.029	15.6266
9203_at	EGT2	YNL327W	1.41343e-05	1.17711e-06	6	YNL327W Cell-cycle regulation protein, may be involved in the correct timing of cell separation after cytokinesis	CELL CYCLE	CELL CYCLE AND DNA PROCESSING	mitotic cell cycle and cell cycle control	452.016	322.01	383.678	470.571	411.875	312.716	595.412	512.155	1015.92	977.66	1002.8	711.616	820.363	799.862	1087.3	968.857	867.812	668.063	761.017	791.627	756.998	657.731	387.013	427.124	362.296	553.784	998.794	777.28	1028.08	765.631	735.452	91.9284	61.4425	70.1164	58.8717	19.4436	57.7833	83.7498	99.9544	69.4995
4975_at	SCM4	YGR049W	1.76678e-05	1.31975e-06	6	YGR049W Protein that suppresses ts allele of CDC4 when overexpressed	CELL CYCLE	CELL CYCLE AND DNA PROCESSING	mitotic cell cycle and cell cycle control	155.239	136.7	190.914	153.971	184.579	333.418	739.566	1217.96	885.835	971.359	876.956	457.071	546.723	596.049	717.887	650.669	430.005	437.943	616.446	842.584	618.138	664.94	145.97	172.443	258.999	978.761	911.383	533.281	684.278	494.798	708.554	13.1088	26.122	105.245	338.273	52.1298	70.4575	47.5304	105.425	118.409
4233_at	SIM1	YIL123W	0.000991166	2.53165e-05	6	YIL123W involved in cell cycle regulation and aging	CELL CYCLE	CELL CYCLE AND DNA PROCESSING	mitotic cell cycle and cell cycle control	675.316	499.627	638.018	528.155	495.109	589.589	874.385	1063.57	1741.68	1875.38	1295.16	730.753	842.398	1052.6	1415.85	1304.15	1569.72	1146.21	1369.18	1033.91	1306.56	1222.9	587.472	583.086	542.349	968.979	1637.41	875.249	1360	1361.7	1187.79	124.231	77.6847	66.8072	133.775	303.843	163.418	78.9823	211.855	139.676
6421_at	DBF4	YDR052C	0.00289046	6.35222e-05	6	YDR052C cyclin-like kinase required for late nuclear division	CELL CYCLE	CELL CYCLE AND DNA PROCESSING	mitotic cell cycle and cell cycle control	47.7981	39.5372	37.8518	36.7128	18.8074	33.3191	66.5234	63.9518	71.2873	62.6003	61.5948	67.7026	52.9861	46.2079	51.5897	51.3682	91.447	48.0632	69.9768	54.1973	42.8266	46.1644	43.6676	37.2823	26.0632	65.2376	65.1608	55.6322	51.4789	69.829	47.7294	5.84139	0.805393	10.2613	1.81835	5.32942	10.9889	0.156611	21.6923	5.8447
5154_at	PCL10	YGL134W	1.06007e-05	1.06386e-06	5	YGL134W PHO85 cyclin	CELL CYCLE	METABOLISM	regulation of C-compound and carbohydrate utilization	71.8488	63.8015	54.5295	63.7437	57.4617	65.2829	53.8699	44.1629	40.0084	34.84	44.1065	50.0262	51.3443	52.168	37.4416	42.5911	14.0684	17.0644	32.2518	12	17.3234	12.1	67.8251	59.1366	61.3723	49.0164	39.6516	51.1795	40.0164	21.1282	13.8078	5.69029	6.51536	5.53047	6.86389	4.64352	1.0804	3.64124	9.74913	3.04499
7387_at	RFT1	YBL020W	1.06007e-05	1.06386e-06	5	YBL020W 67 kDa integral membrane protein	CELL CYCLE	CELL CYCLE AND DNA PROCESSING	mitotic cell cycle and cell cycle control	874.545	911.717	807.558	922.42	600.066	750.351	533.953	493.018	475.647	440.551	534.752	448.299	373.92	363.291	416.645	525.846	339.363	258.682	366.114	244.272	411.76	223.908	893.131	864.989	675.208	513.486	483.65	395.17	471.246	321.386	293.313	26.2842	81.2196	106.268	28.9455	47.6077	46.3168	77.2164	55.9268	103.082
10221_at	APC9	YLR102C	1.23675e-05	1.06386e-06	5	YLR102C subunit of the anaphase promoting complex (APC)	CELL CYCLE	CELL CYCLE AND DNA PROCESSING	mitotic cell cycle and cell cycle control	148.886	182.58	144.069	201.32	148.14	150.029	106.315	114.086	78.3523	70.1843	80.0758	113.467	116.413	101.92	105.721	92.4811	88.7545	74.2323	69.6625	43.8279	63.9734	47.4444	165.733	172.695	149.084	110.2	76.2042	110.6	99.1012	77.5498	51.7486	23.8253	40.4826	1.33607	5.49454	5.28407	7.66001	9.36214	9.96895	10.7403
4452_at	PCL5	YHR071W	1.23675e-05	1.06386e-06	5	YHR071W G1\/S cyclin (weak)	CELL CYCLE	CLASSIFICATION NOT YET CLEAR-CUT	CLASSIFICATION NOT YET CLEAR-CUT	1481.86	1153.19	1396.9	1215.03	1088.36	1111	843.126	792.801	557.267	685.287	811.615	271.477	179.47	253.457	361.3	338.853	285.049	376.818	457.39	177.638	357.642	308.549	1317.52	1305.96	1099.68	817.964	684.723	234.801	350.077	373.086	281.276	232.405	128.602	16.012	35.5854	127.175	48.7581	15.8725	86.2307	93.0494
10158_at	TFS1	YLR178C	3.00353e-05	1.69391e-06	5	YLR178C suppressor of cdc25	CELL CYCLE	CELL CYCLE AND DNA PROCESSING	mitotic cell cycle and cell cycle control	2418.99	2475.22	3299.78	2838.63	4760.27	2392.13	1938.89	1914.93	1413.37	1160.37	1245.98	1185.34	1428.48	1168.33	880.581	736.521	406.158	373.592	255.6	443.371	427.668	303.361	2447.11	3069.2	3576.2	1926.91	1273.24	1260.72	808.551	345.117	391.466	39.7599	326.081	1674.53	16.9435	128.683	145.535	101.866	79.2153	76.7049
6676_at	PPH22	YDL188C	3.53357e-05	1.81396e-06	5	YDL188C serine-threonine protein phosphatase 2A	CELL CYCLE	METABOLISM	regulation of C-compound and carbohydrate utilization	531.323	572.558	519.854	557.901	511.889	550.218	470.594	518.775	418.844	403.055	448.554	183.779	285.115	270.719	403.024	378.99	288.749	283.448	211.334	282.966	304.237	303.945	551.94	538.878	531.053	494.685	423.484	246.538	391.007	261.177	297.049	29.1572	26.9028	27.1025	34.0693	23.1018	54.8252	16.9947	43.2463	12.1974
7457_at	CDC27	YBL084C	3.53357e-05	1.81396e-06	5	YBL084C component of the anaphase-promoting complex	CELL CYCLE	CELL CYCLE AND DNA PROCESSING	mitotic cell cycle and cell cycle control	280.294	336.873	354.171	267.616	285.483	266.148	227.772	290.853	166.096	179.481	239.407	206.4	276.806	197.079	134.912	210.178	107.192	114.014	112.496	80.5666	112.723	105.313	308.583	310.894	275.816	259.313	194.995	226.762	172.545	111.234	99.534	40.0071	61.2033	13.6722	44.6047	39.0399	43.5893	53.2207	3.58217	16.8389
5014_at	CDH1	YGL003C	4.0636e-05	1.97655e-06	5	YGL003C protein required for Clb2 and Ase1 degradation	CELL CYCLE	CELL CYCLE AND DNA PROCESSING	mitotic cell cycle and cell cycle control	123.333	115.098	85.6123	84.8402	112.743	103.527	97.4057	62.9674	59.3427	64.8037	69.3312	66.8021	54.7905	59.1684	58.7293	61.932	47.9716	42.9664	49.5964	32.2921	34.1193	34.1657	119.216	85.2263	108.135	80.1865	64.4925	60.2537	60.3307	46.8448	33.5257	5.82315	0.545964	6.51676	24.3516	5.00152	6.07888	2.26465	3.45563	1.06856
6106_at	CDC40	YDR364C	5.47703e-05	2.45223e-06	5	YDR364C Member of the beta transducin family	CELL CYCLE	CELL CYCLE AND DNA PROCESSING	DNA synthesis and replication	196.395	180.895	159.965	180.32	170.709	179.539	158.704	113.629	107.373	157.363	111.183	105.924	116.11	121.617	118.838	116.432	87.9275	104.298	82.761	75.4835	100.419	77.1934	188.645	170.142	175.124	136.166	125.307	114.551	117.635	91.6621	84.3651	10.9602	14.3935	6.24352	31.8729	27.8268	7.96196	1.70096	11.2437	13.9289
6504_at	SIT4	YDL047W	7.42049e-05	3.06897e-06	5	YDL047W SIT4 suppress mutations in DBF2	CELL CYCLE	CELL FATE	budding, cell polarity and filament formation	292.161	234.655	313.308	283.25	319.487	260.754	259.953	240.894	216.448	233.477	194.886	173.846	172.098	159.379	97.2543	208.193	137.804	132.86	163.06	132.012	134.434	98.2434	263.408	298.279	290.12	250.423	214.937	168.441	152.724	144.575	121.563	40.6623	21.2547	41.5304	13.4768	19.34	7.89609	78.4455	16.1983	20.2319
11369_at	CLN3	YAL040C	7.77385e-05	3.20787e-06	5	YAL040C G(sub)1 cyclin	CELL CYCLE	CELL FATE	budding, cell polarity and filament formation	357.318	309.699	325.448	310.278	170.643	316.492	214.415	360.623	224.79	218.901	238.119	134.711	142.281	177.49	176.063	136.016	113.342	70.1466	67.6312	148.565	158.095	178.816	333.509	317.863	243.568	287.519	227.27	151.494	156.04	83.7065	161.825	33.6721	10.7268	103.131	103.384	9.84585	22.8291	28.3171	25.6957	15.4667
5339_at	SAP155	YFR040W	0.000111307	4.24161e-06	5	YFR040W 155 kDa SIT4 protein phosphatase-associated protein	CELL CYCLE	CELL FATE	budding, cell polarity and filament formation	336.875	314.194	227.884	326.519	203.651	283.036	235.944	261.266	202.408	248.705	248.897	275.011	223.692	215.208	223.847	182.411	136.491	111.611	181.804	110.5	126.402	91.9534	325.535	277.202	243.343	248.605	233.337	237.97	203.129	143.302	109.619	16.0378	69.745	56.1339	17.9049	26.7854	32.3574	29.2996	35.5887	17.2413
11332_at	CDC15	YAR019C	0.000113074	4.30222e-06	5	YAR019C protein kinase domain	CELL CYCLE	CELL CYCLE AND DNA PROCESSING	mitotic cell cycle and cell cycle control	63.8243	76.1957	71.0374	102.074	79.0191	87.8759	48.0812	66.0183	48.2135	68.5377	58.9881	57.8489	64.2179	62.7978	50.0643	40.2229	45.6944	24.9807	31.6587	27.2234	35.2008	25.0478	70.01	86.5555	83.4475	57.0497	58.5797	61.6215	45.1436	34.1113	29.1573	8.7479	21.946	6.26274	12.6834	10.1683	3.34348	6.9589	10.5724	5.34564
9614_at	MIH1	YMR036C	0.000113074	4.30222e-06	5	YMR036C homolog of S. pombe cdc25	CELL CYCLE	CELL CYCLE AND DNA PROCESSING	mitotic cell cycle and cell cycle control	121.603	152.426	98.0399	115.916	82.0628	59.869	60.9154	94.7386	66.5194	71.9173	83.4856	60.8465	70.0148	54.1015	70.9977	68.5572	57.6106	61.4391	56.5416	62.6251	29.3397	22.5604	137.015	106.978	70.9659	77.827	73.9741	61.6543	69.7774	58.5304	38.1751	21.7948	12.6404	15.6934	23.9166	8.66813	7.98731	1.72568	2.57506	21.4439
5401_at	CAK1	YFL029C	0.000584806	1.63709e-05	5	YFL029C Cyclin-dependent kinase-activating kinase	CELL CYCLE	CELL CYCLE AND DNA PROCESSING	mitotic cell cycle and cell cycle control	149.355	162.99	119.384	129.717	131.493	134.927	91.7115	125.247	96.0025	89.3871	102.5	115.171	111.656	100.81	64.8218	84.1085	52.9158	99.7896	89.3853	71.697	91.3981	60.1717	156.173	124.55	133.21	108.479	95.9632	109.212	74.4651	80.6969	74.4223	9.64156	7.30674	2.42789	23.7128	6.55654	7.48559	13.6378	24.6151	15.7906
11016_at	CYR1	YJL005W	0.00406184	8.5345e-05	5	YJL005W adenylate cyclase	CELL CYCLE	METABOLISM	metabolism of cyclic and unusual nucleotides	176.283	219.465	201.539	241.428	212.291	192.07	172.401	181.048	173.394	156.203	152.777	169.245	147.469	127.724	158.521	213.339	201.878	74.8584	128.574	96.2531	80.2515	98.1973	197.874	221.484	202.181	176.725	160.791	148.146	185.93	135.104	91.5673	30.5343	28.2054	14.2984	6.1143	11.0476	20.7688	38.7621	63.7611	9.84788
10497_at	SIS2	YKR072C	0.00955124	0.000179924	5	YKR072C sit4 suppressor	CELL CYCLE	CELL CYCLE AND DNA PROCESSING	mitotic cell cycle and cell cycle control	254.867	237.632	232.266	247.394	222.954	265.679	224.297	186.526	222.804	216.902	227.17	200.084	266.373	187.478	263.045	225.599	175.354	162.479	185.86	165.553	205.321	135.358	246.249	239.83	244.317	205.411	222.292	217.978	244.322	174.564	168.744	12.1867	10.6969	30.2113	26.7086	5.15332	42.3821	26.4779	11.7105	35.0903
7652_at	CLB5	YPR120C	1.06007e-05	1.06386e-06	4	YPR120C B-type cyclin	CELL CYCLE	CELL CYCLE AND DNA PROCESSING	DNA synthesis and replication	441.226	452.488	440.326	437.657	357.525	358.929	269.617	281.68	235.893	192	240.054	218.385	292.108	293.292	231.589	232.113	288.736	319.437	239.779	261.478	282.924	212.956	446.857	438.992	358.227	275.648	222.649	267.928	231.851	282.651	252.453	7.96348	1.88715	0.992948	8.52971	26.6244	42.91	0.370156	40.1764	35.8463
9775_at	CTK3	YML112W	1.23675e-05	1.06386e-06	4	YML112W CTD kinase-I gamma subunit	CELL CYCLE	TRANSCRIPTION	transcriptional control	141.242	161.375	137.598	143.724	131.112	143.209	111.304	106.313	100.735	100.954	104.024	119.72	123.946	121.428	127.522	111.042	84.8354	73.5757	79.1698	108.431	119.464	95.2103	151.308	140.661	137.161	108.808	101.904	121.698	119.282	79.1936	107.702	14.2358	4.33171	8.55341	3.52894	1.83928	2.12592	11.6527	5.62986	12.1435
4877_at	PHB1	YGR132C	1.23675e-05	1.06386e-06	4	YGR132C mitochondrial protein, prohibitin homolog\; similar to S. cerevisiae Phb2p	CELL CYCLE	CELL CYCLE AND DNA PROCESSING	mitotic cell cycle and cell cycle control	720.758	750.514	625.417	696.6	735.995	665.793	468.866	508.051	345.193	352.086	460.218	500.556	403.022	444.286	267.468	414.376	368.882	388.808	462.567	248.363	361.906	319.431	735.636	661.009	700.894	488.459	385.833	449.288	340.922	406.752	309.9	21.0407	50.3341	49.6403	27.7079	64.5122	48.9594	103.88	49.3535	57.3683
6640_at	PPH21	YDL134C	2.65018e-05	1.59411e-06	4	YDL134C serine-threonine protein phosphatase 2A	CELL CYCLE	METABOLISM	regulation of C-compound and carbohydrate utilization	468.843	529.115	457.833	546.74	500.219	462.93	334.172	318.906	274.169	239.912	317.412	379.419	395.544	259.909	257.248	284.578	402.708	397.179	310.964	266.949	213.259	208.288	498.979	502.287	481.574	326.539	277.164	344.957	270.913	370.284	229.499	42.6187	62.8667	26.367	10.7946	38.8369	74.0943	19.3253	51.4465	32.5281
5335_at	CDC26	YFR036W	3.53357e-05	1.81396e-06	4	YFR036W cell division control protein	CELL CYCLE	PROTEIN FATE (folding, modification, destination)	protein modification	602.11	528.478	446.791	473.153	264.815	371.254	219.503	315.087	276.241	201.026	282.088	257.149	326.54	288.73	176.249	211.684	113.888	212.871	203.206	225.254	313.851	188.407	565.294	459.972	318.035	267.295	253.118	290.806	193.967	176.655	242.504	52.0655	18.6406	75.2635	67.5882	45.2078	34.7419	25.0566	54.5721	64.4765
6490_at	CDC7	YDL017W	0.000206714	6.94139e-06	4	YDL017W serine\/threonine protein kinase	CELL CYCLE	CELL CYCLE AND DNA PROCESSING	meiosis	202.939	183.423	144.52	143.181	96.3363	162.206	114.679	110.557	74.8176	90.2452	103.738	102.144	95.7254	93.8956	67.1942	94.4249	115.439	89.5004	110.653	58.3348	77.0788	55.1854	193.181	143.85	129.271	112.618	89.6002	97.255	80.8096	105.197	63.533	13.7996	0.946335	46.5766	2.91479	14.4708	4.33177	19.255	13.8031	11.8362
5240_at	SAP4	YGL229C	0.000528269	1.50942e-05	4	YGL229C SAP4 is related to SAP155, SAP185, and SAP190, all of which associate with the SIT4 protein phosphatase	CELL CYCLE	CELL CYCLE AND DNA PROCESSING	mitotic cell cycle and cell cycle control	151.408	205.08	141.384	144.633	106.241	100.635	94.149	81.3017	100.143	94.2356	113.905	59.8709	93.0716	69.9703	99.9276	99.3135	123.383	84.7973	116.407	82.8401	86.3513	68.5592	178.244	143.008	103.438	87.7253	102.761	74.3043	99.6205	108.196	79.2502	37.9521	2.29774	3.96421	9.08442	10.0928	17.0194	0.434234	20.5617	9.42368
4385_at	SPL2	YHR136C	0.0035477	7.56277e-05	4	YHR136C 17 kDa protein	CELL CYCLE	CLASSIFICATION NOT YET CLEAR-CUT	CLASSIFICATION NOT YET CLEAR-CUT	38.0104	41.657	24.5571	30.4312	37.5752	20.2016	17.388	15.3356	13.1901	12.5185	14.1679	25.0633	26.3646	24.281	16.9176	20.5646	24.7387	17.1282	15.7653	12	12	20.4094	39.8337	27.4941	28.8884	16.3618	13.2922	25.2363	18.7411	19.2107	14.8031	2.57856	4.1536	12.285	1.4513	0.829422	1.05254	2.57878	4.8356	4.85518
9367_at	ZDS1	YMR273C	8.83392e-06	1.06386e-06	3	YMR273C Negative regulator of cell polarity	CELL CYCLE	CELL CYCLE AND DNA PROCESSING	mitotic cell cycle and cell cycle control	181.095	155.307	170.494	167.557	146.231	158.026	173.458	207.805	243.526	235.53	216.066	230.495	271.536	215.38	279.313	248.136	165.489	146.31	148.27	116.801	109.637	103.01	168.201	169.026	152.129	190.631	231.708	239.137	263.724	153.356	109.816	18.2346	2.07705	8.34045	24.2869	14.1235	29.0585	22.0458	10.5529	6.89745
6016_at	TOM1	YDR457W	6.71378e-05	2.82944e-06	3	YDR457W hect-domain-containing protein, required for G2\/M transition\; similar to RSP5\; contains motifs typical of protein kinases	CELL CYCLE	CELL CYCLE AND DNA PROCESSING	mitotic cell cycle and cell cycle control	532.308	548.533	511.504	560.639	507.196	544.024	572.23	498.038	431.028	526.384	506.058	529.509	484.3	478.901	322.077	380.691	400.878	503.151	421.091	366.967	298.496	238.31	540.421	536.071	525.61	535.134	487.824	497.57	351.384	441.707	301.258	11.4734	34.7437	26.0409	52.4618	50.2255	27.7916	41.4462	54.1634	64.3731
10243_at	SIC1	YLR079W	9.89399e-05	3.90868e-06	3	YLR079W P40 inhibitor of Cdc28p-Clb5 protein kinase complex	CELL CYCLE	CELL CYCLE AND DNA PROCESSING	mitotic cell cycle and cell cycle control	315.011	236.19	252.564	262.32	276.248	218.245	206.408	273.058	218.388	176.89	210.223	200.153	212.205	233.136	255.95	259.532	189.964	171.094	135.821	115.73	133.972	89.0364	275.601	257.442	247.247	239.733	201.834	215.165	257.741	165.626	112.913	55.7348	6.89894	41.0143	47.1288	21.9842	16.6895	2.53342	27.4825	22.5998
9778_at	ZDS2	YML109W	0.000219081	7.22088e-06	3	YML109W multicopy suppressor of a sin4 defect	CELL CYCLE	CELL FATE	cell growth / morphogenesis	241.424	287.028	193.534	261.993	153.75	207.816	162.165	186.617	149.264	154.465	180.833	202.211	205.603	140.41	230.919	275.926	183.47	141.067	165.303	121.072	94.1595	86.8068	264.226	227.764	180.783	174.391	161.521	182.741	253.422	163.28	100.679	32.2471	48.4079	38.2302	17.2901	16.926	36.6988	31.8249	21.2738	18.0389
7092_at	CHK1	YBR274W	0.000332156	1.01355e-05	3	YBR274W Probable protein kinase (growth factor & cytokine receptor family)	CELL CYCLE	CELL CYCLE AND DNA PROCESSING	cell cycle checkpoints (checkpoints of morphogenesis, DNA-damage,-replication, mitotic phase and spindle)	87.87	87.3555	80.6079	94.6795	69.7027	72.3255	91.6912	64.5027	62.8293	69.897	64.7521	94.9334	53.8438	67.6457	97.7164	75.8438	106.075	97.7097	100.823	36.9981	34.0704	47.0765	87.6127	87.6437	71.0141	78.097	65.8261	72.1409	86.7801	101.536	39.3817	0.363778	9.95015	1.85459	19.2251	3.6542	20.9104	15.4662	4.22819	6.82284
8561_at	PHO80	YOL001W	0.000424028	1.24661e-05	3	YOL001W negative transcriptional regulator	CELL CYCLE	METABOLISM	regulation of phosphate utilization	212.469	257.315	190.219	216.95	205.353	208.508	175.975	155.06	137.831	149.892	165.388	170.731	146.666	146.963	169.316	144.74	196.539	128.334	195.408	102.805	125.676	83.0557	234.892	203.584	206.931	165.517	151.037	154.787	157.028	173.427	103.845	31.7109	18.9018	2.23091	14.7892	13.8145	13.809	17.3772	39.0559	21.3289
7985_at	PCL8	YPL219W	0.000581272	1.63282e-05	3	YPL219W PHO85 cyclin	CELL CYCLE	METABOLISM	regulation of C-compound and carbohydrate utilization	86.615	123.845	101.611	98.7583	91.47	112.682	98.7142	94.4196	65.9006	63.4949	92.3004	88.8963	60.7108	81.5253	50.309	77.253	104.577	100.505	95.2334	42.3991	55.2166	45.6106	105.23	100.185	102.076	96.5669	73.8986	77.0442	63.781	100.105	47.7421	26.3258	2.01694	14.9992	3.03675	15.9817	14.6173	19.0523	4.68481	6.6693
6353_at	APC4	YDR118W	0.000584806	1.63709e-05	3	YDR118W subunit of the anaphase promoting complex (APC)	CELL CYCLE	CELL CYCLE AND DNA PROCESSING	mitotic cell cycle and cell cycle control	132.708	124.126	72.8212	107.657	66.3651	80.6211	75.999	75.194	71.8872	56.6322	76.7537	81.0898	63.0419	56.5323	104.938	97.0323	108.954	106.327	78.9564	54.9702	44.3176	34.3591	128.417	90.2393	73.4931	75.5965	68.4244	66.888	100.985	98.0791	44.549	6.06809	24.6329	10.0805	0.569282	10.4982	12.7225	5.5903	16.6128	10.3075
11181_at	FAR1	YJL157C	0.000655477	1.80729e-05	3	YJL157C (FAR1) Inhibitor of Cdc28p-Cln1p and Cdc28p-Cln2p kinase complexes involved in cell cycle arrest for mating	CELL CYCLE	CELL FATE	pheromone response, mating-type determination, sex-specific proteins	953.109	1123.46	1146.1	1071.33	860.31	795.933	750.033	809.17	606.2	650.124	712.13	547.182	823.496	157.465	759.205	791.912	836.293	522.553	637.276	359.689	345.593	294.525	1038.29	1108.72	828.122	779.601	656.151	509.381	775.559	665.374	333.269	120.459	52.8695	45.5219	41.8157	53.2212	334.621	23.1273	158.746	34.2855
5210_at	CLG1	YGL215W	0.000768551	2.06918e-05	3	YGL215W Cyclin-like protein that interacts with Pho85p in affinity chromatography	CELL CYCLE	CELL CYCLE AND DNA PROCESSING	mitotic cell cycle and cell cycle control	180.234	127.482	182.176	170.642	164.623	197.656	243.547	222.546	294.426	294.632	222.486	156.247	111.065	162.112	121.767	88.053	150.289	95.4893	151.834	93.0831	88.7059	98.3949	153.858	176.409	181.14	233.047	270.515	143.141	104.91	132.537	93.3946	37.3014	8.15542	23.358	14.8495	41.5944	27.9336	23.8396	32.0939	4.85201
6728_at	WHI4	YDL224C	0.000770318	2.07013e-05	3	YDL224C G1/S-specific cyclin that interacts with Cdc28p protein kinase to control events at START	CELL CYCLE	CELL FATE	cell growth / morphogenesis	107.159	78.4293	82.6005	115.079	87.6739	100.775	116.68	126.174	130.62	130.855	101.347	84.5633	74.5345	77.2418	168.917	109.164	90.592	79.18	65.2102	52.3753	40.1835	12.1	92.794	98.8398	94.2247	121.427	120.941	78.7799	139.041	78.3274	34.8863	20.3148	22.9658	9.26419	6.71329	16.9691	5.18831	42.2522	12.7124	20.6536
7917_at	RAD53	YPL153C	0.000777385	2.08605e-05	3	YPL153C protein kinase, Mec1p and Tel1p regulate rad53p phosphorylation	CELL CYCLE	CELLULAR COMMUNICATION/SIGNAL TRANSDUCTION MECHANISM	other intracellular signal transduction activities	64.5944	66.0778	61.7543	66.4057	87.9497	54.5931	42.913	54.2889	49.5152	43.5105	50.8275	44.3547	40.7778	38.7687	71.4509	59.8318	76.0165	63.9029	59.2776	26.3196	33.336	26.3562	65.3361	64.08	71.2714	48.601	47.9511	41.3004	65.6413	66.399	28.6706	1.0489	3.28904	23.5867	8.04395	3.90124	2.82945	8.216	8.64409	4.04038
5596_at	SWI4	YER111C	0.000991166	2.53165e-05	3	YER111C transcription factor	CELL CYCLE	CELL CYCLE AND DNA PROCESSING	mitotic cell cycle and cell cycle control	46.3289	47.6715	30.2385	36.395	33.0828	44.4796	51.7653	53.0491	48.3198	59.713	54.786	38.7167	36.6522	24.4158	49.9393	60.983	52.2428	49.0651	73.3513	20.1345	25.179	16.1763	47.0002	33.3168	38.7812	52.4072	54.2729	33.2616	55.4612	58.2197	20.4966	0.949403	4.35335	8.05879	0.907806	5.71391	7.7299	7.80907	13.2003	4.51228
6067_at	SYF1	YDR416W	0.0010583	2.68533e-05	3	YDR416W SYnthetic lethal with cdcForty	CELL CYCLE	TRANSCRIPTION	splicing	163.6	152.844	129.053	141.364	110.502	140.364	118.985	128.745	102.119	93.6812	142.842	116.114	102.785	103.064	102.422	157.884	148.01	138.376	129.063	73.7873	68.6449	64.4933	158.222	135.209	125.433	123.865	112.881	107.321	130.153	138.483	68.9751	7.60541	8.70497	21.116	6.90148	26.2879	7.61577	39.2176	9.47372	4.65575
10236_at	CLF1	YLR117C	0.00232686	5.26862e-05	3	YLR117C SYnthetic lethal with cdc40 (Forty)	CELL CYCLE	TRANSCRIPTION	splicing	40.2835	56.478	34.2864	48.1975	47.3071	32.2631	26.5683	38.9402	30.5168	37.2343	35.3693	46.6951	43.1991	43.8708	43.1134	43.1865	43.2035	36.1406	35.2118	22.7104	13.989	19.3972	48.3807	41.242	39.7851	32.7542	34.3735	44.5883	43.15	38.1853	18.6989	11.4513	9.83666	10.6377	8.74822	3.46768	1.85517	0.051722	4.37063	4.40242
8516_at	WHI2	YOR043W	0.00301944	6.60197e-05	3	YOR043W Protein involved in growth regulation	CELL CYCLE	CELL FATE	cell growth / morphogenesis	248.394	255.698	253.363	306.898	236.777	265.731	258.045	282.977	300.915	272.73	321.808	292.536	280.26	237.737	366.523	304.092	328.175	257.632	247.058	189.084	200.057	169.882	252.046	280.13	251.254	270.511	298.485	270.177	335.307	277.622	186.341	5.16421	37.855	20.4738	17.6295	24.6295	28.7569	44.1457	44.0981	15.2735
4753_at	PHO81	YGR233C	0.00321908	6.97156e-05	3	YGR233C Positive regulatory protein of phosphate pathway	CELL CYCLE	METABOLISM	regulation of phosphate utilization	336.325	238.665	263.73	221.963	241.578	266.671	280.976	299.584	287.106	295.042	293.081	294.52	254.466	250.959	206.197	273.624	228.882	207.486	324.054	80.8891	177.015	127.264	287.495	242.847	254.124	290.28	291.743	266.648	239.911	253.474	128.389	69.0557	29.5334	17.7429	13.1581	4.13368	24.2016	47.6779	62.053	48.0728
5189_at	CDC55	YGL190C	0.0050212	0.000102559	3	YGL190C Protein phosphatase 2A regulatory subunit B	CELL CYCLE	CELL FATE	cell growth / morphogenesis	92.2299	75.5726	73.7754	74.9296	88.036	85.9804	82.3778	88.6911	90.4113	98.321	85.9616	65.62	73.0727	73.8536	81.9022	78.9218	80.163	65.5823	63.9056	59.9709	58.656	42.0304	83.9013	74.3525	87.0082	85.5345	91.5646	70.8488	80.412	69.8837	53.5525	11.7785	0.816132	1.45354	4.46416	6.25993	4.54507	2.10746	8.94161	10
9426_at	CLN1	YMR199W	3.53357e-06	1.06386e-06	2	YMR199W G(sub)1 cyclin	CELL CYCLE	CELL CYCLE AND DNA PROCESSING	mitotic cell cycle and cell cycle control	335.907	314.584	267.767	228.929	143.431	171.701	168.48	259.66	429.73	358.474	439.496	483.465	473.901	475.656	587.535	509.17	528.598	541.64	471.997	179.725	213.421	180.065	325.245	248.348	157.566	214.07	409.234	477.674	548.352	514.078	191.07	15.0778	27.4626	19.9895	64.4738	44.2293	5.0915	55.4125	37.0222	19.357
10163_at	SWI6	YLR182W	2.12014e-05	1.46004e-06	2	YLR182W regulatory protein	CELL CYCLE	CELL CYCLE AND DNA PROCESSING	DNA synthesis and replication	100.098	111.813	82.7654	80.1336	59.538	82.5001	107.633	124.832	134.879	133.655	125.841	151.709	127.901	116.573	200.608	158.066	165.077	136.201	146.547	64.1814	79.999	62.1433	105.956	81.4495	71.0191	116.233	131.458	132.061	179.337	149.275	68.7746	8.28402	1.86095	16.2367	12.1619	4.90329	17.9336	30.082	14.6299	9.77394
10545_at	SAP190	YKR028W	0.000107774	4.1677e-06	2	YKR028W Type 2A-related protein phosphatase	CELL CYCLE	CELL CYCLE AND DNA PROCESSING	mitotic cell cycle and cell cycle control	235.089	285.749	199.668	162.235	152.352	179.944	249.654	262.526	366.679	272.168	291.664	384.32	381.617	347.295	348.961	480.25	387.263	333.204	315.433	182.443	164.086	177.518	260.419	180.951	166.148	256.09	310.17	371.077	414.606	345.3	174.682	35.8218	26.4687	19.5105	9.10163	49.8993	20.6405	92.8354	37.4117	9.50131
9623_at	CDC5	YMR001C	0.000381625	1.14166e-05	2	YMR001C protein kinase which functions at the G(sub)2\/M boundary	CELL CYCLE	CELL CYCLE AND DNA PROCESSING	mitotic cell cycle and cell cycle control	193.719	200.163	101.853	141.869	111.734	121.963	131.447	146.418	163.983	169.597	166.958	259.878	195.313	163.364	273.988	297.698	460.866	304.692	297.408	225.528	174.427	146.822	196.941	121.861	116.848	138.933	166.846	206.185	285.843	354.322	182.259	4.55657	28.2953	7.23289	10.5863	2.80835	49.1669	16.7655	92.3416	39.9333
6337_at	SWI5	YDR146C	3.53357e-05	1.81396e-06	1	YDR146C transcriptional activator	CELL CYCLE	CELL FATE	pheromone response, mating-type determination, sex-specific proteins	47.4781	61.2204	42.3041	28.0153	30.7755	34.099	55.3763	49.4268	91.7812	112.151	148.095	101.036	100.735	84.9394	112.802	169.553	128.616	143.095	146.725	85.1379	93.1744	70.6699	54.3493	35.1597	32.4372	52.4016	117.342	95.5702	141.178	139.479	82.994	9.71731	10.1038	2.35008	4.20698	28.5133	9.20778	40.1293	9.58123	11.4044
4136_at	CKA1	YIL035C	7.59717e-05	3.13673e-06	1	YIL035C alpha subunit of casein kinase II	CELL CYCLE	TRANSCRIPTION	other tRNA-transcription activities	53.5558	83.3942	48.5577	70.6785	58.4205	71.6238	66.3695	78.9783	70.4655	76.3428	72.2202	87.5241	63.8166	97.0063	95.2538	83.5597	122.334	169.672	158.854	90.8227	82.7454	102.363	68.475	59.6181	65.0222	72.6739	73.0095	82.7823	89.4068	150.287	91.9772	21.099	15.6418	9.33611	8.91575	3.01706	17.0954	8.26893	24.8046	9.85984
7994_at	BBP1	YPL255W	8.48057e-05	3.45855e-06	1	YPL255W Involved in mitotic cell cycle and meiosis	CELL CYCLE	CELL FATE	budding, cell polarity and filament formation	14.859	18.5524	14.8698	12.1	12.9812	18.0597	12	25.9678	35.011	38.4128	40.6679	37.6338	47.1447	26.912	33.1529	47.8207	46.4009	66.7398	56.1396	26.2814	43.1677	38.4523	16.7057	13.4849	15.5204	18.9839	38.0306	37.2302	40.4868	56.4268	35.9671	2.61169	1.95851	3.59104	9.87672	2.8478	10.1224	10.3716	10.1725	8.71312
4899_at	CLB6	YGR109C	9.71731e-05	3.85552e-06	1	YGR109C B-type cyclin	CELL CYCLE	CELL CYCLE AND DNA PROCESSING	mitotic cell cycle and cell cycle control	17.5073	17.5273	22.0711	12.1	12	18.1465	12	22.7891	19.922	23.025	26.7462	21.7629	30.9686	17.1832	23.8652	23.0059	25.391	26.2984	28.4274	41.7907	47.8563	38.0371	17.5173	17.0855	15.0733	17.3946	23.2311	23.3049	23.4355	26.7056	42.5614	0.0141315	7.05063	4.34625	7.62906	3.41676	7.02089	0.607619	1.55863	4.95474
7651_at	CLB2	YPR119W	0.000100707	3.93599e-06	1	YPR119W G(sub)2-specific B-type cyclin	CELL CYCLE	CELL FATE	budding, cell polarity and filament formation	38.9806	21.6592	18.866	32.4499	17.1573	27.5739	31.8069	21.7411	46.4803	54.2112	57.3698	43.1299	45.451	44.0273	71.2281	51.4707	67.2409	84.063	69.5361	62.2846	47.2459	38.4864	30.3199	25.6579	22.3656	26.774	52.6871	44.2028	61.3494	73.6133	49.339	12.2481	9.60531	7.36568	7.11759	5.60243	1.17043	13.9706	9.12216	12.0364
11193_at	SWE1	YJL187C	0.00040636	1.19948e-05	1	YJL187C protein kinase homolog	CELL CYCLE	CELL CYCLE AND DNA PROCESSING	cell cycle checkpoints (checkpoints of morphogenesis, DNA-damage,-replication, mitotic phase and spindle)	33.042	34.7466	23.2727	22.5576	36.226	15.1744	36.55	39.1823	54.4739	58.0033	56.439	65.1572	41.8824	23.1853	106.934	64.9338	97.9115	72.43	84.2374	40.3468	49.4071	50.7914	33.8943	22.9152	25.7002	37.8661	56.3054	43.4083	85.9339	84.8597	46.8484	1.20528	0.505675	14.8857	1.86131	1.7685	21.0275	29.6986	12.7521	5.67297
4898_at	CLB1	YGR108W	0.000556537	1.57482e-05	1	YGR108W G(sub)2-specific B-type cyclin	CELL CYCLE	CELL CYCLE AND DNA PROCESSING	mitotic cell cycle and cell cycle control	28.2715	29.9042	24.0293	18.2662	22.4658	21.487	31.4536	42.4558	58.2018	58.8533	54.154	45.9489	43.1997	37.9571	35.1265	32.8642	59.4348	33.5385	66.1981	42.6434	57.9874	50.8696	29.0878	21.1478	21.9764	36.9547	57.0697	42.3686	33.9954	53.0571	50.5001	1.15445	4.07516	0.692155	7.7797	2.54602	4.0602	1.59969	17.2386	7.67869
6789_at	CDC50	YCR094W	0.00749647	0.000145447	1	YCR094W Cell Division Cycle mutant	CELL CYCLE	CELL CYCLE AND DNA PROCESSING	mitotic cell cycle and cell cycle control	122.193	98.9992	94.9455	72.5628	70.6965	107.968	143.375	97.0671	111.48	121.725	136.053	134.944	105.254	156.212	126.438	180.085	192.042	163.741	117.842	234.554	201.682	152.153	110.596	83.7542	89.3322	120.221	123.086	132.137	153.261	157.875	196.129	16.4006	15.827	26.3549	32.7446	12.3428	25.5946	37.9343	37.446	41.4801
6286_at	ATC1	YDR184C	0.00664311	0.000131255	7	YDR184C Aip Three Complex\; interacts with AIP3, localized to the nucleus	CELL POLARITY	CONTROL OF CELLULAR ORGANIZATION	cytoskeleton	49.0715	48.211	47.3175	37.3837	13.6683	50.8775	32.4518	46.5779	27.2626	34.3815	28.5557	52.464	34.8264	54.5685	62.8939	46.4608	74.6661	57.1928	68.4893	62.9998	73.8663	69.9385	48.6413	42.3506	32.2729	39.5148	30.0666	47.2863	54.6773	66.7827	68.9349	0.608484	7.02426	26.3109	9.98862	3.7923	10.8418	11.6199	8.86077	5.50237
6912_at	BUD3	YCL014W	0.00804417	0.00015451	2	YCL014W Cell cycle regulated protein required for axial bud formation\; co-assembles with Bud4p at bud sites	CELL POLARITY	CELL FATE	budding, cell polarity and filament formation	73.9318	41.678	68.6117	59.6926	56.3085	63.8805	87.4595	68.7036	80.1073	97.4349	92.3109	38.5538	59.3781	79.7505	89.755	107.172	111.727	104.209	105.634	89.2484	56.9015	62.3746	57.8049	64.1521	60.0945	78.0816	89.951	59.2274	98.4633	107.19	69.5082	22.8069	6.30674	5.35423	13.2624	8.9016	20.5988	12.3154	3.99327	17.3132
4168_at	DFG10	YIL049W	9.54064e-05	3.79777e-06	1	YIL049W Protein involved in filamentous growth, cell polarity, and cellular elongation	CELL POLARITY	CELL FATE	budding, cell polarity and filament formation	69.4458	61.394	46.5898	35.2543	21.9023	32.4305	44.5996	40.1891	40.22	49.4553	49.3294	51.3199	55.7649	71.7365	59.4906	91.2921	106.977	86.2326	93.3887	90.2424	135.567	153.187	65.4199	40.922	27.1664	42.3944	46.3349	59.6071	75.3914	95.5328	126.332	5.69344	8.01537	7.44458	3.1187	5.29601	10.7369	22.487	10.5371	32.4725
11338_at	MYO4	YAL029C	0.000174912	6.05972e-06	1	YAL029C myosin	CELL POLARITY	CELL FATE	budding, cell polarity and filament formation	308.597	367.337	262.635	278.994	187.979	270.304	296.277	380.198	412.573	435.13	478.556	505.153	442.986	321.316	745.702	468.886	793.79	567.153	727.152	499.064	424.85	402.402	337.967	270.815	229.141	338.238	442.086	423.151	607.294	696.032	442.105	41.5356	11.5674	58.2126	59.3408	33.5371	93.5096	195.738	116.479	50.5886
8622_at	MDM20	YOL076W	0.000936396	2.42733e-05	1	YOL076W Protein required for transport of mitochondria into growing buds and for organization of actin cables, interacts genetically with Cin8p	CELL POLARITY	CELL CYCLE AND DNA PROCESSING	mitotic cell cycle and cell cycle control	12.9676	19.884	12	17.1248	21.0375	16.1944	25.0173	20.0484	31.0852	27.9395	31.7961	13.3377	16.9039	15.0776	45.785	37.0358	30.4084	43.5436	40.8409	42.96	27.3747	31.7203	16.4258	14.5624	18.6159	22.5328	30.2736	15.1064	41.4104	38.2643	34.0183	4.89063	3.62375	3.42464	3.51356	2.0524	1.78331	6.18657	6.9363	8.04276
7221_at	SHE3	YBR130C	0.00108127	2.72848e-05	1	YBR130C cytoplasmic protein involved in mother-specific HO expression	CELL POLARITY	CELL FATE	pheromone response, mating-type determination, sex-specific proteins	366.929	268.28	270.478	226.26	230.977	280.747	260.332	317.429	394.191	313.669	378.28	451.281	445.793	456.604	290.285	359.627	541.268	438.947	466.823	486.432	577.531	377.084	317.604	248.369	255.862	288.88	362.047	451.226	324.956	482.346	480.349	69.7549	31.2671	35.1922	40.3739	42.6448	5.40614	49.0319	52.8971	100.362
5368_at	0	YFL017W	7.42049e-05	3.06897e-06	7	YFL017W snRNP G protein (the homologue of the human Sm-G)	CELL WALL MAINTENANCE	0	0	424.362	471.582	411.996	377.067	342.652	316.829	273.454	243.355	248.278	213.236	250.636	297.246	240.769	359.787	171.291	255.911	282.732	212.312	185.673	475.664	364.29	459.463	447.972	394.532	329.741	258.405	237.383	299.267	213.601	226.906	433.139	33.3894	24.6987	18.2598	21.2829	20.9452	59.5345	59.836	50.1481	60.1724
11389_at	ECM1	YAL059W	0.000116608	4.3775e-06	7	YAL059W ExtraCellular Mutant	CELL WALL MAINTENANCE	CONTROL OF CELLULAR ORGANIZATION	cell wall	61.9294	114.767	72.6368	78.5708	39.901	73.7284	52.7435	69.2045	57.982	67.8855	64.4285	83.1232	92.5672	84.3194	95.4386	109.978	131.228	97.8042	123.614	154.714	193.139	137.779	88.3482	75.6038	56.8147	60.974	63.432	86.6699	102.708	117.548	161.877	37.3618	4.19591	23.9196	11.6397	5.0264	5.14206	10.2809	17.5177	28.367
10689_at	CWP1	YKL096W	0.000199647	6.7443e-06	7	YKL096W cell wall mannoprotein	CELL WALL MAINTENANCE	0	0	311.552	260.4	218.438	285.993	241.36	190.241	188.264	229.73	321.879	267.452	230.645	278.31	347.479	292.931	266.513	330.843	162.83	208.239	151.632	369.199	401.55	351.992	285.976	252.216	215.8	208.997	273.325	306.24	298.678	174.234	374.247	36.1703	47.7686	36.1463	29.321	45.8995	36.4545	45.4881	29.9767	25.1618
7360_at	ECM15	YBL001C	0.000291519	9.09647e-06	7	YBL001C ExtraCellular Mutant	CELL WALL MAINTENANCE	METABOLISM	C-compound and carbohydrate utilization	746.94	914.086	746.902	1074.04	897.154	934.639	810.086	821.569	664.7	726.109	752.37	1025.39	771.692	914.846	1109.38	868.037	1527.62	1525.31	1243.15	1328.48	1075.73	1020.32	830.513	910.472	915.896	815.828	714.393	903.976	988.707	1432.03	1141.51	118.191	231.323	26.5055	8.11989	44.9941	127.197	170.654	163.576	164.273
10045_at	CTS1	YLR286C	0.000134276	4.92459e-06	6	YLR286C Endochitinase	CELL WALL MAINTENANCE	METABOLISM	C-compound and carbohydrate utilization	2896.1	2606.84	2271.04	2874.96	2567.5	2075.22	3372.42	2887.72	4266.31	3902.58	3810.69	3207.45	3436.15	3174.67	4550.48	4306.05	4062.05	2922.98	3424.06	2964.49	2189.06	2280.48	2751.47	2573	2321.36	3130.07	3993.19	3272.75	4428.27	3469.7	2478.01	204.537	427.037	348.095	342.735	240.947	142.448	172.838	570.904	423.777
8555_at	0	YOL007C	0.00044523	1.30006e-05	6	YOL007C Appears to be a structural component of the chitin synthase 3 complex	CELL WALL MAINTENANCE	METABOLISM	other C-compound, carbohydrate metabolism activities	24.8622	18.2926	29.7911	31.4629	22.3428	25.5631	39.7332	31.8807	56.709	58.8826	44.1463	45.8483	44.1954	47.1327	61.2568	71.0563	56.8498	28.6075	45.9293	48.4452	35.6709	48.25	21.5774	30.627	23.9529	35.8069	53.246	45.7255	66.1565	43.7955	44.122	4.64544	1.18215	2.27709	5.5526	7.95514	1.4725	6.92928	14.2416	7.31956
5034_at	SCW11	YGL028C	0.00222792	5.07126e-05	6	YGL028C glucanase gene family member	CELL WALL MAINTENANCE	CLASSIFICATION NOT YET CLEAR-CUT	CLASSIFICATION NOT YET CLEAR-CUT	200.415	168.334	120.926	188.073	128.166	115.227	225.686	168.359	257.1	247.139	309.079	308.365	254.925	257.5	258.877	264.245	255.762	175.396	343.523	139.257	176.795	185.439	184.375	154.499	121.697	197.023	271.106	273.597	261.561	258.227	167.164	22.6843	47.4805	9.14939	40.5363	33.2605	30.1376	3.79595	84.0906	24.5512
4795_at	SMI1	YGR229C	0.00678445	0.000133795	6	YGR229C 57 kDa nuclear protein	CELL WALL MAINTENANCE	METABOLISM	regulation of C-compound and carbohydrate utilization	113.172	108.011	75.5497	80.2473	78.6622	100.673	100.945	129.861	130.198	144.905	120.967	156.268	154.477	141.232	124.51	200.605	161.751	134.437	146.146	79.9305	120.877	117.6	110.592	77.8985	89.6676	115.403	132.023	150.659	162.558	147.445	106.136	3.64928	3.32171	15.5641	20.4466	12.0731	8.21305	53.8073	13.7035	22.7536
5760_at	ECM10	YEL030W	3.53357e-06	1.06386e-06	5	YEL030W ExtraCellular Mutant	CELL WALL MAINTENANCE	PROTEIN FATE (folding, modification, destination)	protein folding and stabilization	90.137	78.6532	65.8136	78.6913	85.0299	77.0256	55.3	50.6568	32.6481	27.5877	36.285	27.1961	29.4261	37.9594	14.7419	24.8019	20.489	18.4132	16.1435	12	12	17.2215	84.3951	72.2524	81.0278	52.9784	32.1736	31.5272	19.7719	18.3486	13.7405	8.12026	9.1059	5.6599	3.28322	4.36799	5.68093	7.11346	2.17345	3.01466
4255_at	ECM37	YIL146C	7.06714e-06	1.06386e-06	5	YIL146C ExtraCellular Mutant	CELL WALL MAINTENANCE	CONTROL OF CELLULAR ORGANIZATION	cell wall	152.364	112.316	141.332	118.259	146.97	128.63	102.521	116.877	74.4379	75.4718	77.335	47.7339	65.6106	45.2403	42.3346	46.3091	25.8173	28.6631	30.421	24.8507	18.1003	38.7148	132.34	129.795	137.8	109.699	75.7483	52.8616	44.3218	28.3005	27.2219	28.3183	16.315	12.9683	10.1517	1.46819	11.1112	2.81041	2.32317	10.5098
7846_at	RLM1	YPL089C	7.06714e-06	1.06386e-06	5	YPL089C serum response factor-like protein	CELL WALL MAINTENANCE	TRANSCRIPTION	transcriptional control	603.034	501.194	457.248	449.382	498.099	502.091	430.485	520.821	411.768	381.526	313.914	293.072	306.886	284.532	243.906	333.295	193.07	190.961	158.812	111.48	137.499	110.458	552.114	453.315	500.095	475.653	369.069	294.83	288.6	180.948	119.812	72.012	5.56242	2.82315	63.877	50.1023	11.2803	63.2074	19.1991	15.3256
4580_at	WSC4	YHL028W	8.83392e-06	1.06386e-06	5	YHL028W Putative integral membrane protein containing novel cysteine motif. Similarity to SLG1 (WSC1), WSC2 and WSC3	CELL WALL MAINTENANCE	CELL RESCUE, DEFENSE AND VIRULENCE	stress response	228.783	164.241	206.567	195.167	209.914	175.114	113.127	152.919	104.518	83.8696	94.3196	61.0294	65.9708	72.1566	45.4798	57.239	39.4395	38.6386	50.4159	50.9673	79.812	94.2047	196.512	200.867	192.514	133.023	94.2358	66.3856	51.3594	42.8313	74.9947	45.6377	8.06051	24.6073	28.1376	10.3245	5.57519	8.31504	6.58063	22.0175
8474_at	ECM3	YOR092W	2.12014e-05	1.46004e-06	5	YOR092W ExtraCellular Mutant	CELL WALL MAINTENANCE	CONTROL OF CELLULAR ORGANIZATION	cell wall	843.432	777.952	678.942	652.955	878.905	721.809	572.923	409.561	461.076	399.519	444.431	402.326	422.028	321.116	199.671	376.507	186.409	235.219	271.929	144	302.131	191.116	810.692	665.948	800.357	491.242	435.009	381.823	288.089	231.186	212.415	46.3007	18.3754	111.083	115.514	31.8417	53.4892	125.042	42.9027	81.1886
10680_at	GFA1	YKL104C	3.18021e-05	1.77848e-06	5	YKL104C Glutamine_fructose-6-phosphate amidotransferase (glucoseamine-6-phosphate synthase)	CELL WALL MAINTENANCE	METABOLISM	C-compound and carbohydrate utilization	530.099	513.416	609.48	545.021	532.268	485.823	530.36	637.056	649.838	645.697	542.877	523.58	625.289	525.767	559.243	601.843	370.945	318.736	293.702	380.941	349.812	269.006	521.757	577.251	509.045	583.708	612.804	558.212	580.543	327.795	333.253	11.7964	45.5793	32.8416	75.4455	60.5936	58.1005	30.1227	39.4101	57.7756
7288_at	ECM2	YBR065C	8.30389e-05	3.41695e-06	5	YBR065C ExtraCellular Mutant	CELL WALL MAINTENANCE	CONTROL OF CELLULAR ORGANIZATION	cell wall	59.9059	59.269	59.3209	52.3183	79.1182	60.9157	54.3361	40.356	32.5521	42.8863	33.7653	23.7605	29.0233	25.7134	36.8119	44.7225	31.42	26.0184	35.6973	29.6006	13.9757	12.1	59.5875	55.8196	70.0169	47.346	36.4012	26.1657	40.7672	31.0453	18.5588	0.450363	4.9516	12.8711	9.88543	5.6489	2.66042	5.59365	4.85032	9.6084
11209_at	KRE9	YJL174W	0.000111307	4.24161e-06	5	YJL174W Cell wall beta-glucan assembly	CELL WALL MAINTENANCE	CELL FATE	cell growth / morphogenesis	1109.9	1378.19	1422.7	1459.75	1282.29	1132.24	995.538	1199.66	1083.75	1079.65	991.574	969.713	803.221	943.109	1152.06	1029.25	760.052	474.115	682.675	855.79	831.765	769.031	1244.05	1441.22	1207.26	1097.6	1051.66	905.348	1090.66	638.947	818.862	189.706	26.199	106.101	144.333	52.0734	89.4391	86.843	147.899	44.7956
10899_at	ECM27	YJR106W	0.000614841	1.70941e-05	5	YJR106W ExtraCellular Mutant	CELL WALL MAINTENANCE	TRANSPORT FACILITATION	other transport facilitators	32.6984	28.4421	42.7334	35.7014	50.4712	51.2174	37.8678	30.9428	26.7272	29.1547	23.5107	12	12.7424	12.1	42.2673	26.1524	12	25.7054	13.2131	15.5561	12	12.1	30.5703	39.2174	50.8443	34.4053	26.4642	12.2808	34.2099	16.9729	13.2187	3.00964	4.9724	0.527612	4.89671	2.8312	0.402899	11.395	7.58693	2.02485
7603_at	KRE6	YPR159W	0.000888693	2.32674e-05	5	YPR159W potential beta-glucan synthase	CELL WALL MAINTENANCE	METABOLISM	C-compound and carbohydrate utilization	561.633	673.84	762.087	690.238	550.994	633.639	552.524	495.096	481.637	654.195	406.185	157.212	250.364	315.724	454.775	450.25	194.167	239.638	293.801	218.641	312.662	319.231	617.736	726.163	592.316	523.81	514.006	241.1	452.513	242.536	283.512	79.3421	50.8053	58.4391	40.6074	127.134	79.6613	3.19977	49.88	56.2753
7485_at	ECM21	YBL101C	0.00132509	3.21943e-05	5	YBL101C ExtraCellular Mutant	CELL WALL MAINTENANCE	CONTROL OF CELLULAR ORGANIZATION	cell wall	447.444	473.973	542.87	493.409	550.106	477.587	404.683	439.339	537.64	507.675	464.232	232.916	311.707	229.839	335.079	366.525	263.348	244.931	232.938	231.109	118.511	159.718	460.709	518.139	513.847	422.011	503.182	258.154	350.802	247.073	169.779	18.7591	34.9736	51.279	24.5058	36.9096	46.4037	22.2356	15.3177	56.9694
7774_at	NCE4	YPL024W	0.00327562	7.07756e-05	5	YPL024W (N)egative regulator of (C)ts1 (E)xpression	CELL WALL MAINTENANCE	CLASSIFICATION NOT YET CLEAR-CUT	CLASSIFICATION NOT YET CLEAR-CUT	88.2215	91.1023	81.8405	79.491	77.604	59.6217	74.8987	61.4807	69.7484	80.2938	68.4875	107.274	107.018	86.2205	62.8596	93.2637	52.8508	38.3762	59.7613	58.4577	45.6526	55.9071	89.6619	80.6657	68.6129	68.1897	72.8432	100.171	78.0616	50.3294	53.3391	2.03708	1.66135	12.7154	9.48792	6.4831	12.0821	21.4989	10.9132	6.77777
7178_at	ECM31	YBR176W	0.00433392	9.02699e-05	5	YBR176W Alpha-Ketoisovalerate Hydroxymethyltransferase	CELL WALL MAINTENANCE	METABOLISM	biosynthesis of vitamins, cofactors, and prosthetic groups	219.887	258.945	227.374	222.114	135.041	182.934	165.428	194.797	214.232	202.805	212.863	172.343	169.97	158.179	185.686	187.118	142.639	192.605	151.366	132.678	196.188	131.161	239.416	224.744	158.987	180.113	209.967	166.831	186.402	162.203	153.342	27.6181	3.71904	33.8657	20.7672	6.23966	7.58647	1.01234	26.6879	37.1128
9925_at	ECM19	YLR390W	3.53357e-06	1.06386e-06	4	YLR390W ExtraCellular Mutant	CELL WALL MAINTENANCE	CONTROL OF CELLULAR ORGANIZATION	cell wall	888.573	949.844	883.84	1018.88	991.274	971.791	316.534	433	379.4	356.953	466.142	552.772	565.387	544.88	500.938	518.003	280.196	330.657	337.722	535.539	454.08	576.149	919.208	951.359	981.533	374.767	400.832	554.347	509.47	316.192	521.923	43.3249	95.4871	13.7762	82.3545	57.663	10.3436	12.0669	31.373	62.1633
8226_at	KRE5	YOR336W	2.12014e-05	1.46004e-06	4	YOR336W Appears to function early in (1,6)-beta-D-glucan synthesis pathway	CELL WALL MAINTENANCE	METABOLISM	C-compound and carbohydrate utilization	317.369	352.38	299.801	341.703	252.339	278.256	163.815	239.229	182.865	177.013	221.71	223.182	197.143	150.906	213.923	215.92	216.296	192.72	200.085	97.483	145.478	122.994	334.874	320.752	265.297	201.522	193.862	190.41	214.922	203.034	121.985	24.7564	29.6293	18.3262	53.3255	24.2932	36.6053	1.41212	12.0612	24.0134
9892_at	ECM7	YLR443W	3.00353e-05	1.69391e-06	4	YLR443W ExtraCellular Mutant	CELL WALL MAINTENANCE	CONTROL OF CELLULAR ORGANIZATION	cell wall	190.768	207.502	200.887	245.414	159.942	168.028	106.222	122.592	97.7536	79.3082	89.7351	143.963	98.9036	124.788	104.264	105.029	176.089	122.975	116.898	92.9727	103.271	92.0439	199.135	223.151	163.985	114.407	88.9323	122.552	104.646	138.654	96.0959	11.8325	31.485	5.71753	11.5755	9.24889	22.6128	0.540732	32.5617	6.2313
6226_at	EXG2	YDR261C	3.71025e-05	1.84639e-06	4	YDR261C Exo-1,3-b-glucanase	CELL WALL MAINTENANCE	METABOLISM	C-compound and carbohydrate utilization	218.464	204.024	180.83	190.147	124.164	121.715	102.967	116.999	120.343	110.458	130.927	142.356	120.4	104.15	136.593	123.711	107.748	145.618	126.069	151.534	123.139	106.789	211.244	185.488	122.94	109.983	120.576	122.302	130.152	126.478	127.154	10.2104	6.5881	1.7314	9.92174	10.2362	19.174	9.10862	18.9384	22.6407
4712_at	BGL2	YGR282C	0.000222615	7.26214e-06	4	YGR282C Cell wall endo-beta-1,3-glucanase	CELL WALL MAINTENANCE	METABOLISM	C-compound and carbohydrate utilization	5070.22	4064.69	4489.88	4369.98	4409.67	4252.15	3394.53	3441.86	3112.3	3413.06	3431.15	2552.11	3156.61	3354.47	3091.75	3150.32	3890.77	3895.88	3616.11	3903.78	4234.25	3893.18	4567.46	4429.93	4330.91	3418.19	3318.84	3021.06	3121.03	3800.92	4010.4	711.013	84.7859	111.388	33.4669	179.098	418.005	41.4184	160.071	193.927
4326_at	ECM29	YHL030W	0.000286219	8.96548e-06	4	YHL030W questionable ORF	CELL WALL MAINTENANCE	CONTROL OF CELLULAR ORGANIZATION	cell wall	63.443	62.8485	38.8292	38.94	20.2395	19.8957	30.101	21.991	17.0315	16.8458	16.3852	26.9479	24.2108	23.2608	22.7769	21.6153	16.9394	25.2942	30.0128	12	23.0413	21.0721	63.1457	38.8846	20.0676	26.046	16.7542	24.8065	22.1961	24.0821	18.7045	0.420347	0.0783107	0.243128	5.73458	0.332706	1.91437	0.821387	6.62046	5.88912
5735_at	GLC3	YEL011W	1.76678e-06	1.06386e-06	3	YEL011W 1,4-glucan-6-(1,4-glucano)-transferase	CELL WALL MAINTENANCE	ENERGY	metabolism of energy reserves (glycogen, trehalose)	2508.56	2409.4	2526.69	2787.13	2625.9	2344.85	1730.33	1700.2	1327.61	1281.92	1535.58	1221.98	1223.17	1215.75	792.336	916.153	810.908	820.962	913.13	313.618	259.868	223.583	2458.98	2656.91	2485.38	1715.26	1381.71	1220.3	854.245	848.333	265.689	70.1177	184.158	198.733	21.3071	135.205	3.98761	87.5519	56.3406	45.2992
4843_at	SKN1	YGR143W	1.06007e-05	1.06386e-06	3	YGR143W encodes a predicted type II membrane protein highly homologous to Kre6p	CELL WALL MAINTENANCE	METABOLISM	C-compound and carbohydrate utilization	601.937	615.355	723.189	518.576	718.89	697.769	895.948	784.952	547.631	665.283	616.363	327.454	316.04	460.219	465.183	343.092	595.879	487.446	518.628	116.905	147.44	188.653	608.646	620.883	708.33	840.45	609.759	367.904	404.138	533.984	150.999	9.48817	144.683	14.9349	78.4855	59.1034	80.1499	86.3312	55.8238	36.0064
4959_at	GSC2	YGR032W	1.06007e-05	1.06386e-06	3	YGR032W catalytic component of 1,3-beta-D-glucan synthase	CELL WALL MAINTENANCE	METABOLISM	C-compound and carbohydrate utilization	2335.51	1974.36	2115.59	2352.41	2346.27	1901.6	2213.03	2038.74	2301.94	2404.94	1826.35	1443.49	1265.53	1379.43	892.051	1165.89	794.461	998.85	1133.31	196.095	317.9	336.942	2154.93	2234	2123.94	2125.89	2177.74	1362.82	1028.97	975.54	283.646	255.368	167.455	314.431	123.241	308.642	90.1346	193.635	170.622	76.4167
7481_at	PKC1	YBL105C	2.12014e-05	1.46004e-06	3	YBL105C putative protein kinase	CELL WALL MAINTENANCE	CELL CYCLE AND DNA PROCESSING	mitotic cell cycle and cell cycle control	272.108	230.01	229.438	253.186	234.235	226.114	216.585	225.655	201.381	187.237	208.159	186.706	194.563	193.962	142.964	200.562	197.817	137.053	160.84	88.3189	117.492	75.6626	251.059	241.312	230.174	221.12	198.926	191.744	171.763	165.237	93.8244	29.7672	16.7919	5.74241	6.41395	10.6749	4.37333	40.728	30.6195	21.4511
8569_at	SLG1	YOR008C	2.4735e-05	1.52287e-06	3	YOR008C Plasma membrane protein required for maintenance of cell wall integrity and for the stress response during vegetative growth	CELL WALL MAINTENANCE	CELL RESCUE, DEFENSE AND VIRULENCE	stress response	461.304	416.481	441.745	457.087	578.324	515.164	485.958	460.766	439.864	422.47	453.627	352.931	409.818	344.456	431.639	391.146	506.445	414.746	420.14	197.261	253.471	187.593	438.892	449.416	546.744	473.362	438.654	369.068	411.392	447.11	212.775	31.6946	10.8483	44.6613	17.8136	15.6137	35.5433	28.633	51.4561	35.5739
5179_at	AMS1	YGL156W	3.53357e-05	1.81396e-06	3	YGL156W vacuolar alpha mannosidase	CELL WALL MAINTENANCE	METABOLISM	C-compound and carbohydrate utilization	829.071	787.543	792.012	660.278	1120.91	752.334	699.014	930.786	800.591	738.707	618.067	588.45	507.851	406.093	476.255	411.508	333.747	380.142	462.011	130.463	113.18	121.02	808.307	726.145	936.623	814.9	719.121	500.798	443.882	391.967	121.554	29.3641	93.1498	260.624	163.887	92.8245	91.3832	45.783	64.9448	8.65359
6549_at	KNH1	YDL049C	4.0636e-05	1.97655e-06	3	YDL049C KRE9 homolog	CELL WALL MAINTENANCE	METABOLISM	C-compound and carbohydrate utilization	175.613	164.427	199.42	236.241	221.875	259.373	343.995	364.238	315.813	288.749	260.167	218.148	275.779	272.691	153.168	249.772	219.134	178.848	191.408	130.752	99.8864	133.421	170.02	217.831	240.624	354.117	288.243	255.539	201.47	196.463	121.353	7.91007	26.0362	26.515	14.3144	27.8263	32.4188	68.3093	20.6135	18.6386
10501_at	ECM4	YKR076W	6.18375e-05	2.6395e-06	3	YKR076W ExtraCellular Mutant	CELL WALL MAINTENANCE	CONTROL OF CELLULAR ORGANIZATION	cell wall	211.52	270.17	236.232	344.486	342.985	259.852	265.001	252.474	199.692	238.362	183.241	254.132	274.002	203.49	194.266	188.106	169.618	138.643	112.51	83.4494	85.0937	76.9293	240.845	290.359	301.418	258.737	207.098	243.875	191.186	140.257	81.8241	41.4712	76.547	58.784	8.85779	28.2973	36.3579	4.35641	28.5878	4.31803
9007_at	CBK1	YNL161W	0.000102474	3.99438e-06	3	YNL161W Protein kinase	CELL WALL MAINTENANCE	CLASSIFICATION NOT YET CLEAR-CUT	CLASSIFICATION NOT YET CLEAR-CUT	229.18	228.967	228.074	234.578	234.234	220.715	243.822	231.077	265.616	300.129	266.617	245.042	228.565	226.981	291.592	267.408	234.099	173.914	195.167	154.841	167.285	125.198	229.073	231.326	227.475	237.45	277.454	233.529	279.5	201.06	149.108	0.150812	4.59876	9.55909	9.0118	19.6432	10.0018	17.1008	30.522	21.6216
7409_at	ECM13	YBL043W	0.000208481	6.95605e-06	3	YBL043W ExtraCellular Mutant	CELL WALL MAINTENANCE	CONTROL OF CELLULAR ORGANIZATION	cell wall	171.776	112.31	131.264	105.12	98.0024	108.045	75.3043	95.8209	49.7231	47.2589	69.2528	86.3809	80.3174	114.167	44.9398	59.327	86.1204	107.792	106.026	25.6873	27.583	17.9789	142.043	118.192	103.024	85.5626	55.4116	93.6219	52.1334	99.9795	23.7497	42.0492	18.4863	7.10134	14.5074	12.05	18.0493	10.1733	12.0347	5.0868
6478_at	KCS1	YDR017C	0.00253887	5.66631e-05	3	YDR017C Shows homology to basic leucine zipper family of transcription factors	CELL WALL MAINTENANCE	TRANSCRIPTION	transcriptional control	243.173	235.218	189.195	270.179	185.267	267.223	303.762	246.397	197.201	202.25	235.507	250.86	190.176	176.64	109.947	203.097	140.502	124.257	204.263	100.286	113.229	97.8376	239.195	229.687	226.245	275.08	211.652	205.892	156.522	156.341	103.784	5.62453	57.2641	57.9516	40.5633	20.812	39.5269	65.8671	42.2894	8.27039
7183_at	SMP1	YBR182C	0.00402473	8.47113e-05	3	YBR182C Probable DNA-binding transcription factor, Homolog to SRF\/SL-2	CELL WALL MAINTENANCE	TRANSCRIPTION	transcriptional control	108.753	104.626	116.941	71.6841	75.2818	89.8434	76.4794	108.502	79.9057	108.218	117.143	82.0579	133.49	81.456	46.6303	87.0695	49.8639	66.3882	63.649	27.9575	29.0483	47.3852	106.689	94.3124	82.5626	92.4909	101.756	99.0013	66.8499	59.9671	34.797	2.91795	32.0012	10.2966	22.6438	19.4416	29.8696	28.5948	8.85609	10.9153
9446_at	ECM5	YMR176W	0.00509011	0.000103706	3	YMR176W ExtraCellular Mutant	CELL WALL MAINTENANCE	CONTROL OF CELLULAR ORGANIZATION	cell wall	68.6821	91.9399	56.6812	83.9105	61.2525	61.1064	54.1781	71.2161	49.776	38.7828	61.2797	82.0786	56.8793	43.9845	67.0151	62.5737	103.55	52.1759	88.5278	26.909	18.8364	12.8389	80.311	70.2959	61.1794	62.6971	49.9462	60.9808	64.7944	81.418	19.5281	16.4457	19.254	0.10333	12.0477	11.2494	19.3754	3.14059	26.4149	7.06051
6026_at	HKR1	YDR420W	0.00919788	0.000174029	3	YDR420W Type 1 membrane protein with EF hand motif	CELL WALL MAINTENANCE	METABOLISM	regulation of C-compound and carbohydrate utilization	276.481	215.976	321.923	244.791	229.868	227.845	218.46	233.515	173.229	206.732	192.458	308.021	217.661	248.17	215.512	203.762	208.227	212.289	235.854	122.152	153.084	133.765	246.229	283.357	228.857	225.988	190.807	257.951	209.637	218.79	136.334	42.7836	54.5403	1.43024	10.6461	16.8125	45.9675	8.30873	14.9168	15.6251
7435_at	SKT5	YBL061C	8.83392e-06	1.06386e-06	2	YBL061C protoplast regeneration and killer toxin resistance gene, may be a post-translational regulator of chitin synthase III activity, interacts with Chs3p	CELL WALL MAINTENANCE	CONTROL OF CELLULAR ORGANIZATION	cell wall	202.07	207.254	191.058	173.29	129.615	168.589	296.836	215.874	320.209	349.314	256.171	323.912	218.576	310.79	362.64	324.035	619.478	579.337	481.011	214.041	214.074	199.176	204.662	182.174	149.102	256.355	308.565	284.426	343.338	559.942	209.097	3.66566	12.564	27.5592	57.2493	47.6506	57.4045	27.2983	71.242	8.59222
4497_at	MYO1	YHR023W	7.42049e-05	3.06897e-06	2	YHR023W Class II Myosin	CELL WALL MAINTENANCE	CELL CYCLE AND DNA PROCESSING	cytokinesis (cell division)	42.9402	62.0502	34.4582	31.7449	13.3154	42.212	47.3174	59.8528	65.6716	86.6869	81.132	45.6594	48.8704	58.9155	111.374	76.1452	100.446	101.051	140.762	36.506	37.2744	26.6233	52.4952	33.1016	27.7637	53.5851	77.8302	51.1484	93.7597	114.086	33.4679	13.5128	1.91862	20.433	8.86383	10.8897	6.91542	24.9106	23.1037	5.94004
9527_at	ECM16	YMR128W	0.00182509	4.25488e-05	2	YMR128W ExtraCellular Mutant	CELL WALL MAINTENANCE	CONTROL OF CELLULAR ORGANIZATION	cell wall	132.807	150.029	105.679	125.928	49.5872	76.4385	113.808	134.777	127.034	144.144	149.163	186.868	161.239	122.265	207.082	192.719	217.255	135.114	126.778	102.549	92.9587	91.3468	141.418	115.804	63.0129	124.292	140.114	156.791	199.9	159.716	95.6183	12.1777	14.3188	18.9868	14.8274	11.6023	32.53	10.1558	50.0047	6.05639
6869_at	FEN1	YCR034W	5.30035e-06	1.06386e-06	1	YCR034W Probable subunit of 1,3-beta-glucan synthase\; homolog of ELO1	CELL WALL MAINTENANCE	METABOLISM	C-compound and carbohydrate utilization	197.562	166.026	183.191	164.679	92.4217	190.831	249.37	249.937	451.067	414.911	408.295	391.494	399.077	396.65	594.456	528.867	668.081	615.306	814.342	718.944	917.246	701.078	181.794	173.935	141.627	249.653	424.758	395.74	561.661	699.243	779.089	22.2993	13.0903	69.5862	0.400696	23.0233	3.87224	46.379	103.112	119.98
7306_at	CHS2	YBR038W	7.06714e-06	1.06386e-06	1	YBR038W chitin synthase 2	CELL WALL MAINTENANCE	CELL FATE	budding, cell polarity and filament formation	157.105	170.142	139.703	154.666	169.721	146.578	106.611	112.812	214.543	219.586	177.104	235.942	195.551	242.322	227.856	193.872	334.272	311.644	281.808	310.772	297.845	293.939	163.624	147.185	158.149	109.711	203.744	224.605	210.864	309.241	300.852	9.21823	10.5804	16.3646	4.38487	23.2086	25.363	24.0301	26.3144	8.81034
4565_at	ECM34	YHL043W	0.000116608	4.3775e-06	1	YHL043W ExtraCellular Mutant	CELL WALL MAINTENANCE	CONTROL OF CELLULAR ORGANIZATION	cell wall	42.8265	39.9997	44.8336	55.9059	59.0647	43.3953	54.9972	44.5739	48.9644	63.3342	37.8674	49.0718	59.5216	33.4615	65.2174	65.5854	84.7656	89.0235	99.6962	74.4501	72.7117	69.2976	41.4131	50.3698	51.23	49.7855	50.0553	47.3516	65.4014	91.1618	72.1531	1.9989	7.82931	11.0799	7.37036	12.7684	13.1149	0.260155	7.69153	2.62126
5748_at	GDA1	YEL042W	0.000199647	6.7443e-06	1	YEL042W Guanosine diphosphatase of Golgi membrane	CELL WALL MAINTENANCE	PROTEIN FATE (folding, modification, destination)	protein modification	393.21	353.071	365.277	368.94	211.36	399.451	343.789	368.228	437.214	496.999	497.664	460.228	457.294	389.223	528.54	630.853	450.049	507.435	559.975	730.088	702.658	539.143	373.141	367.109	305.406	356.008	477.292	435.581	579.697	505.82	657.297	28.3821	2.58993	133	17.2814	34.7109	40.1747	72.3461	54.9812	103.239
8833_at	ECM39	YNR030W	0.00129329	3.15578e-05	1	YNR030W ExtraCellular Mutant	CELL WALL MAINTENANCE	CONTROL OF CELLULAR ORGANIZATION	cell wall	43.7532	64.0222	61.2262	75.491	41.7768	20.2324	80.2564	89.0078	137.9	148.192	100.568	44.7011	87.9082	34.5944	122.26	101.472	75.8913	91.5877	109.216	144.116	153.889	122.537	53.8877	68.3586	31.0046	84.6321	128.887	55.7345	111.866	92.2318	140.18	14.3323	10.0867	15.2342	6.18817	25.059	28.3177	14.6991	16.6719	16.0424
10885_at	ECM17	YJR137C	0.00173675	4.08012e-05	1	YJR137C ExtraCellular Mutant	CELL WALL MAINTENANCE	METABOLISM	nitrogen and sulfur utilization	704.002	926.239	1032	990.07	682.53	1118.85	1116.14	1067.21	1445.8	1406	1308.03	1406.27	1107.89	1074.33	1561.77	1510.55	1922.96	1434.76	1534.14	1621.64	1134.2	1398.08	815.121	1011.04	900.691	1091.68	1386.61	1196.16	1536.16	1630.62	1384.64	157.145	29.6521	308.527	34.5981	70.9018	182.728	36.217	258.006	243.999
6236_i_at	HTA1	YDR225W	0.00534629	0.000108292	7	YDR225W Histone H2A (HTA1 and HTA2 code for nearly identical proteins)	CHROMATIN STRUCTURE	TRANSCRIPTION	transcriptional control	3418.14	3695.61	3479.47	4649.33	4469.73	3527.99	3568.12	3424.31	3527.84	3430.94	3631.94	3764.88	3835.06	3603.94	4251.73	4842.55	4722.76	5075	4795.56	5227.18	3911.89	4601.05	3556.88	4064.4	3998.86	3496.22	3530.24	3734.63	4547.14	4864.44	4580.04	196.197	827.216	665.916	101.688	100.522	118.495	417.771	185.949	657.895
8910_at	HHT2	YNL031C	0.00957597	0.000180251	7	YNL031C Histone H3 (HHT1 and HHT2 code for identical proteins)	CHROMATIN STRUCTURE	TRANSCRIPTION	transcriptional control	11471.1	9561.67	10008.3	10850.5	14625.2	10203.8	10784.6	8423.35	9981.41	9230.54	9613.42	8930.03	9696.19	9879.86	14771.4	12099.9	12031.6	11412	12290.4	15476.9	11486.3	15973.4	10516.4	10429.4	12414.5	9603.96	9608.45	9502.03	13435.6	11911.3	14312.2	1350.19	595.464	3126.41	1669.63	375.463	503.8	1889.03	451.343	2459.88
8172_at	NUD1	YOR373W	9.18728e-05	3.68921e-06	6	YOR373W nuclesome assembly protein I	CHROMATIN STRUCTURE	CELL CYCLE AND DNA PROCESSING	mitotic cell cycle and cell cycle control	107.089	72.9541	56.2518	102.74	73.7033	59.3861	118.759	94.9392	157.692	146.434	136.935	138.735	143.66	130.608	157.568	108.877	85.525	73.3307	97.4526	50.0311	54.3329	78.441	90.0216	79.4961	66.5447	106.849	147.02	137.668	133.222	85.4361	60.935	24.1371	32.8725	10.1238	16.8434	10.3906	6.59074	34.4295	12.0612	15.3125
4230_at	STH1	YIL126W	0.00015371	5.48887e-06	6	YIL126W helicase related protein, snf2 homolog	CHROMATIN STRUCTURE	TRANSCRIPTION	transcriptional control	121.15	128.144	94.2853	108.095	75.1747	120.507	151.202	166.025	166.821	164.374	202.584	148.477	152.48	158.15	170.843	180.217	116.271	112.528	164.924	59.7497	102.544	92.4163	124.647	101.19	97.8409	158.614	177.926	153.036	175.53	131.241	84.9034	4.94565	9.7647	32.0549	10.4814	21.3892	4.8605	6.62826	29.2298	22.3646
9990_at	SFH1	YLR321C	0.000314488	9.66892e-06	6	YLR321C homolog of Snf5p, member of the chromatin remodeling complex, RSC	CHROMATIN STRUCTURE	TRANSCRIPTION	transcriptional control	83.3544	83.4543	69.2303	90.4128	58.1112	95.1751	81.9692	108.083	104.521	114.028	91.9832	120.027	106.939	113.766	169.226	152.937	129.12	97.152	99.518	73.6471	103.032	90.8207	83.4044	79.8216	76.6431	95.0263	103.511	113.577	161.082	108.597	89.1667	0.070647	14.9783	26.2081	18.4655	11.057	6.54637	11.5182	17.8129	14.7622
4772_at	GCN5	YGR252W	0.000595406	1.66486e-05	6	YGR252W histone acetyltransferase	CHROMATIN STRUCTURE	TRANSCRIPTION	transcriptional control	80.032	75.4412	77.3201	77.9775	70.6761	77.4684	84.6992	93.5629	90.1967	113.234	95.0056	72.9907	95.7015	83.599	128.932	131.729	100.154	92.9461	94.9282	106.702	75.3112	88.3547	77.7366	77.6488	74.0723	89.131	99.4788	84.0971	130.33	96.0096	90.1225	3.24616	0.464873	4.80287	6.26763	12.1526	11.3636	1.97822	3.72386	15.7697
11083_at	SMC3	YJL074C	0.00232155	5.25825e-05	6	YJL074C required for structural maintenance of chromosomes	CHROMATIN STRUCTURE	CELL CYCLE AND DNA PROCESSING	mitotic cell cycle and cell cycle control	60.2795	95.829	59.2683	62.2676	53.3722	70.2187	74.1062	102.141	102.981	104.581	95.3911	138.176	97.939	90.9211	132.635	119.389	108.072	76.1151	102.806	73.9067	56.4232	46.9033	78.0542	60.768	61.7954	88.1237	100.984	109.012	126.012	95.6646	59.0777	25.1373	2.12085	11.9122	19.8237	4.9094	25.4994	9.36638	17.1339	13.696
5218_at	SPT16	YGL207W	0.00639399	0.000126915	6	YGL207W transcription factor	CHROMATIN STRUCTURE	CELL CYCLE AND DNA PROCESSING	mitotic cell cycle and cell cycle control	353.467	333.78	277.217	296.494	294.442	339.148	405.644	432.827	438.224	465.113	465.872	540.138	462.624	393.587	305.989	447.874	270.367	345.612	417.501	306.628	327.237	323.86	343.624	286.856	316.795	419.236	456.403	465.45	376.932	344.493	319.242	13.9207	13.631	31.6115	19.221	15.7482	73.3166	100.328	73.5733	11.0534
6840_at	RSC6	YCR052W	0.00919435	0.000174008	6	YCR052W a subunit of RSC, a fifteen-protein chromatin remodeling complex and related to the Swi\/snf Complex.	CHROMATIN STRUCTURE	TRANSCRIPTION	transcriptional control	48.3405	33.7329	50.5885	64.0597	52.7088	44.3487	67.3354	76.6409	74.2956	74.0126	70.0028	74.8386	70.7355	56.2198	39.9032	76.7468	42.2438	38.6732	38.674	54.1736	53.8616	43.1596	41.0367	57.3241	48.5287	71.9882	72.7703	67.2646	58.325	39.8637	50.3982	10.3291	9.52558	5.9115	6.57995	2.40093	9.78262	26.0523	2.06126	6.27078
10364_at	HIF1	YLL022C	1.06007e-05	1.06386e-06	5	YLL022C Hat1 Interacting Factor 1	CHROMATIN STRUCTURE	CLASSIFICATION NOT YET CLEAR-CUT	CLASSIFICATION NOT YET CLEAR-CUT	195.671	193.08	209.546	204.709	154.963	160.833	143.041	154.837	145.124	151.096	119.602	160.073	173.798	133.746	164.291	148.148	89.3578	92.1149	75.1573	103.006	113.605	108.849	194.376	207.127	157.898	148.939	138.607	155.872	156.22	85.5433	108.486	1.8326	3.42072	4.15014	8.34085	16.7275	20.3539	11.4146	9.09958	5.30907
10520_at	NAP1	YKR048C	3.53357e-05	1.81396e-06	5	YKR048C nucleosome assembly protein I	CHROMATIN STRUCTURE	CELL CYCLE AND DNA PROCESSING	mitotic cell cycle and cell cycle control	1506.68	1354.15	1381.25	1348.6	1369.24	1370.96	983.479	1160.85	1028.83	931.637	1027.77	995.195	1113.28	871.87	1315.75	1047.06	826.081	798.688	778.033	1004.75	927.808	781.092	1430.42	1364.93	1370.1	1072.17	996.076	993.449	1181.41	800.934	904.548	107.859	23.0897	1.21545	125.422	55.8086	120.716	189.991	24.1027	113.626
10264_at	SPT8	YLR055C	0.000240283	7.78301e-06	5	YLR055C transcription factor, probable member of histone acetyltransferase SAGA complex	CHROMATIN STRUCTURE	TRANSCRIPTION	transcriptional control	156.471	133.984	149.98	117.58	101.26	119.886	125.769	146.873	187.102	199.984	142.978	117.062	117.3	132.735	185.917	167.778	72.6657	56.9979	77.887	98.8175	93.8344	68.2601	145.228	133.78	110.573	136.321	176.688	122.366	176.848	69.1835	86.9707	15.9007	22.9108	13.1705	14.923	29.8961	8.98097	12.8258	10.8712	16.3943
8541_at	AHC1	YOR023C	0.00025265	8.08346e-06	5	YOR023C hypothetical protein	CHROMATIN STRUCTURE	PROTEIN FATE (folding, modification, destination)	modification by acetylation, deacetylation	166.288	186.27	162.944	271.551	208.021	112.18	139.823	142.835	121.112	98.6383	112.489	60.271	81.043	52.1146	85.1797	74.1913	33.4404	42.7016	59.1145	57.9575	61.2257	59.6686	176.279	217.248	160.101	141.329	110.747	64.4762	79.6855	45.0855	59.6172	14.1294	76.7967	67.7701	2.12973	11.3377	14.9156	7.77001	13.002	1.63471
9982_at	RSC2	YLR357W	0.000376325	1.1295e-05	5	YLR357W Member of RSC complex.	CHROMATIN STRUCTURE	CELL CYCLE AND DNA PROCESSING	chromatin modification	407.831	348.967	371.933	236.179	358.274	387.046	369.309	398.268	454.881	449.463	382.218	396.779	409.374	446.427	379.602	345.867	213.714	235.314	238.04	307.633	299.19	268.429	378.399	304.056	372.66	383.788	428.854	417.527	362.735	229.023	291.751	41.6235	95.9926	20.3453	20.4766	40.4787	25.8086	23.8537	13.3277	20.6335
9200_at	RPD3	YNL330C	0.000727915	1.97137e-05	4	YNL330C histone deacetylase	CHROMATIN STRUCTURE	METABOLISM	phosphate utilization	243.488	285.175	229.557	253.303	234.457	209.478	179.557	172.97	188.695	179.058	194.259	207.489	227.604	188.829	218.56	247.209	202.427	174.869	219.15	122.949	193.415	122.394	264.331	241.43	221.967	176.263	187.337	207.974	232.884	198.815	146.253	29.4776	16.7912	17.6628	4.65796	7.69111	19.3918	20.2585	22.3604	40.8446
7305_at	SPT7	YBR081C	4.24028e-05	2.0543e-06	3	YBR081C transcription factor, member of the histone acetyltransferase SAGA complex	CHROMATIN STRUCTURE	TRANSCRIPTION	transcriptional control	157.851	185.582	139.504	164.157	111.664	125.631	120.311	128.424	124.932	139.337	132.871	152.692	149.414	115.447	137.114	135.032	118.959	103.48	105.832	83.8571	83.1987	66.479	171.716	151.83	118.647	124.367	132.38	139.184	136.073	109.424	77.8449	19.6083	17.4319	9.87608	5.73683	7.21519	20.6225	1.47247	8.34079	9.84867
8310_at	ESA1	YOR244W	0.000206714	6.94139e-06	3	YOR244W Acetyltransferase in the SAS gene family	CHROMATIN STRUCTURE	CELL CYCLE AND DNA PROCESSING	chromatin modification	235.769	307.746	229.176	254.776	185.602	211.435	165.121	201.026	145.888	146.179	169.825	242.699	186.372	184.308	187.704	194.95	236.166	194.786	186.85	74.3878	101.287	109.78	271.757	241.976	198.518	183.074	153.964	204.46	191.327	205.934	95.1515	50.8951	18.1015	18.2667	25.3886	13.7369	33.1324	5.12396	26.4803	18.4766
7725_at	RLF2	YPR018W	0.00351413	7.49994e-05	3	YPR018W p90 subunit of yeast omatin Assembly Factor-I (CAF-I)	CHROMATIN STRUCTURE	CELL CYCLE AND DNA PROCESSING	DNA synthesis and replication	165.417	172.207	114.594	118.969	87.7156	131.542	111.683	120.662	131.29	123.093	149.864	142.069	147.882	119.715	153.936	152.933	129.79	156.814	152.17	96.5187	86.5881	59.5907	168.812	116.782	109.629	116.172	134.749	136.555	153.434	146.258	80.8992	4.80157	3.09298	30.9897	6.34878	13.7169	14.8707	0.709108	14.4494	19.11
6008_at	ADA2	YDR448W	1.76678e-06	1.06386e-06	2	YDR448W transcription factor, member of ADA and SAGA, two transcriptional adaptor\/HAT (histone acetyltransferase)complexes	CHROMATIN STRUCTURE	TRANSCRIPTION	transcriptional control	13.1864	17.697	12	12.8347	12	12.9151	12	12.1	12	12	17.2142	15.1329	17.7158	38.8689	12.4097	13.0984	110.454	110.926	114.99	12	12	21.8081	15.4417	12.4174	12.4575	12.05	13.7381	23.9058	12.754	112.123	15.2694	3.18946	0.590236	0.647067	0.0707107	3.01042	13.0225	0.48698	2.49389	5.66269
6460_at	NHP10	YDL002C	0.00152297	3.63624e-05	2	YDL002C HMG1-box containing protein	CHROMATIN STRUCTURE	CLASSIFICATION NOT YET CLEAR-CUT	CLASSIFICATION NOT YET CLEAR-CUT	65.5231	68.2174	60.1829	64.0139	43.1012	67.4311	79.6279	70.6778	89.9294	71.6559	70.2854	69.0115	89.9397	80.6039	88.6845	111.489	88.9934	80.7636	96.5969	53.9137	67.5527	44.9843	66.8703	62.0984	55.2662	75.1529	77.2902	79.8517	100.087	88.7846	55.4836	1.90514	2.70893	17.2038	6.32871	10.9673	10.4844	16.1255	7.91873	11.3658
7358_s_at	HTA2	YBL003C	7.06714e-06	1.06386e-06	1	YBL003C Histone H2A (HTA1 and HTA2 code for nearly identical proteins)	CHROMATIN STRUCTURE	TRANSCRIPTION	transcriptional control	1561.38	1672.16	1575.55	1640.89	1679.03	1657.92	1620.66	1584.23	1760.56	1811.07	1940.02	2240.78	2171.52	1999.49	1989.99	1993.85	2428.23	2686.27	2638.81	2466.63	2297.53	2270.87	1616.77	1608.22	1668.48	1602.44	1837.21	2137.27	1991.92	2584.44	2345.01	78.3327	46.2053	14.9276	25.7658	92.5417	124.24	2.73141	137.344	106.166
7359_at	HTB2	YBL002W	7.06714e-06	1.06386e-06	1	YBL002W Histone H2B (HTB1 and HTB2 code for nearly identical proteins)	CHROMATIN STRUCTURE	TRANSCRIPTION	transcriptional control	742.822	665.865	776.147	526.391	439.832	708.578	910.429	864.548	1468.68	1509.46	1254.16	1397.15	1473.08	1549.67	1778.75	1399.3	2612.34	2034.69	2038	2105.01	1897.69	1758.48	704.343	651.269	574.205	887.488	1410.77	1473.3	1589.03	2228.34	1920.39	54.4167	176.604	190.032	32.443	137.153	76.2607	268.308	332.553	174.377
7718_g_at	NHP6A	YPR052C	1.06007e-05	1.06386e-06	1	YPR052C 11-kDa nonhistone chromosomal protein	CHROMATIN STRUCTURE	CELL FATE	cell growth / morphogenesis	893.964	806.524	865.668	794.865	804.435	844.015	956.53	887.761	1230.2	1185.74	1357.97	1294.75	1173.26	1499.52	1565.75	1434.75	1676.74	1856.41	1632.61	1775.52	1374.29	1453.34	850.244	830.267	824.225	922.146	1257.97	1322.51	1500.25	1721.92	1534.38	61.8292	50.0655	27.9873	48.627	89.4112	164.892	92.6284	118.545	212.539
7717_at	NHP6A	YPR052C	1.23675e-05	1.06386e-06	1	YPR052C 11-kDa nonhistone chromosomal protein	CHROMATIN STRUCTURE	CELL FATE	cell growth / morphogenesis	466.123	512.602	446.926	418.945	391.242	439.506	424.152	516.553	601.729	564.966	746.697	657.906	679.967	758.788	873.097	739.321	1241.15	1257.87	1003.29	915.478	746.865	636.877	489.362	432.935	415.374	470.353	637.798	698.887	806.209	1167.44	766.406	32.8659	19.7859	34.1283	65.3375	96.0842	53.0356	94.5937	142.401	140.325
7369_s_at	HHT1	YBR010W	2.4735e-05	1.52287e-06	1	YBR010W Histone H3 (HHT1 and HHT2 code for identical proteins)	CHROMATIN STRUCTURE	TRANSCRIPTION	transcriptional control	794.608	829.036	845.478	987.823	756.079	782.547	1067.51	723.552	1031.78	1099.9	922.718	1471.03	1243.25	1216.6	1485.38	1465.3	1977.79	1773.91	1586.89	1396.06	1293.9	1550.67	811.822	916.65	769.313	895.532	1018.13	1310.29	1475.34	1779.53	1413.55	24.3448	100.653	18.7153	243.217	89.3767	139.837	14.1984	195.51	129.276
7368_i_at	HHT1	YBR010W	4.77032e-05	2.2342e-06	1	YBR010W Histone H3 (HHT1 and HHT2 code for identical proteins)	CHROMATIN STRUCTURE	TRANSCRIPTION	transcriptional control	2743.78	2673.35	2649.24	2935.93	2808.06	2863.81	2762.02	3214.95	3293.54	3186.07	3788.14	4655.83	3999.82	3938.01	5723.6	4529.56	6427.76	5002.64	6462.95	5224.52	3576.46	3966.35	2708.56	2792.59	2835.93	2988.49	3422.58	4197.89	5126.58	5964.45	4255.77	49.7994	202.725	39.4221	320.27	321.11	397.792	844.31	833.14	861.307
6235_at	HTB1	YDR224C	0.000439929	1.28664e-05	1	YDR224C Histone H2B (HTB1 and HTB2 code for nearly identical proteins)	CHROMATIN STRUCTURE	TRANSCRIPTION	transcriptional control	1476.1	1462.11	1561.42	1682.31	1669.63	1601.04	1972.2	1680.92	1638.73	1756.99	1776.52	2435.22	1961.52	2083.41	2065.02	1875.76	1916.76	2018.51	2353.59	3009.81	2349.38	2830.38	1469.11	1621.86	1635.34	1826.56	1724.08	2160.05	1970.39	2096.29	2729.86	9.89419	85.4806	48.5026	205.965	74.5585	245.975	133.828	228.563	341.497
8911_s_at	HHF2	YNL030W	0.000452297	1.31284e-05	1	YNL030W Histone H4 (HHF1 and HHF2 code for identical proteins)	CHROMATIN STRUCTURE	TRANSCRIPTION	transcriptional control	1133.21	1412.83	1045.2	1309.6	1163.04	969.045	1161.83	895.06	1391.19	1374.47	1294.19	2153.06	1795.77	1639.37	1405.83	1693.8	1730.43	1523.04	1836.25	1862.95	1961.36	1788.62	1273.02	1177.4	1066.04	1028.44	1353.28	1862.73	1549.81	1696.57	1870.97	197.721	186.957	137.174	188.634	51.8565	263.31	203.632	159.328	86.6507
8504_at	CRS5	YOR031W	7.06714e-06	1.06386e-06	5	YOR031W Metallothionein-like protein	CU2+ ION HOMEOSTASIS	REGULATION OF / INTERACTION WITH CELLULAR ENVIRONMENT	homeostasis of metal ions (Na, K, Ca etc.)	4440.39	5055.37	4149.52	5402.23	6386.14	3982.38	2032.76	1900.07	1084.29	963.996	1705.3	1489.8	1435.22	1496.31	765.701	892.185	561.467	742.045	615.475	178.262	208.558	129.117	4747.88	4775.88	5184.26	1966.42	1251.19	1473.78	828.943	639.662	171.979	434.855	885.795	1699.71	93.8198	397.837	33.5461	89.4376	92.6868	40.0912
7938_at	CUP9	YPL177C	1.06007e-05	1.06386e-06	5	YPL177C putative DNA binding protein which shows similarity in homeobox domain to human proto-oncogene PBX1	CU2+ ION HOMEOSTASIS	REGULATION OF / INTERACTION WITH CELLULAR ENVIRONMENT	homeostasis of metal ions (Na, K, Ca etc.)	362.855	325.447	373.549	397.362	329.15	442.672	386.896	393.704	315.116	317.174	309.79	374.199	341.65	330.887	259.649	301.565	183.851	177.333	178.324	182.164	159.58	179.068	344.151	385.456	385.911	390.3	314.027	348.912	280.607	179.836	173.604	26.4513	16.8378	80.2722	4.81348	3.8106	22.5504	29.639	3.51246	12.2431
4483_s_at	CUP1-1	YHR053C	0.000265018	8.41297e-06	5	YHR053C copper-binding metallothionein	CU2+ ION HOMEOSTASIS	CELL RESCUE, DEFENSE AND VIRULENCE	detoxification	16156.6	11781	11917.1	16871.2	21936.9	16171.2	12552.4	13254.4	10279.8	8928.2	11272	10092.8	11147.3	11063.8	11161.3	11551.1	7195.66	10072.5	8473.02	9169.77	7132.21	8454.92	13968.8	14394.1	19054.1	12903.4	10160	10767.9	11356.2	8580.38	8252.3	3093.99	3503.14	4076.97	496.383	1176.48	586.216	275.681	1441.41	1033.78
5939_at	SLF1	YDR515W	0.000888693	2.32674e-05	2	YDR515W regulates the copper-dependent mineralization of copper sulfide complexes on the cell surface in cells cultured in medium containing copper salts	CU2+ ION HOMEOSTASIS	PROTEIN SYNTHESIS	other protein-synthesis activities	42.9804	53.0905	52.4227	54.8408	39.9321	46.4168	58.8697	62.6108	43.1348	49.1086	65.9459	49.3061	48.2889	44.1383	55.4943	56.8241	60.5433	68.1689	70.5456	42.4773	32.8157	33.4452	48.0355	53.6318	43.1745	60.7402	52.7298	47.2444	56.1592	66.4193	36.2461	7.14891	1.70986	4.58538	2.64535	11.8288	2.73763	0.940327	5.22562	5.40556
9141_at	CLA4	YNL298W	4.59364e-05	2.16113e-06	3	YNL298W protein kinase, homologous to Ste20p, interacts with CDC42	CYTOKINESIS	CELL CYCLE AND DNA PROCESSING	cytokinesis (cell division)	358.648	410.664	340.187	352.089	243.338	361.01	280.867	253.728	284.423	285.35	328.145	333.092	326.007	293.698	341.879	283.19	216.94	201.906	234.82	123.895	194.752	100.015	384.656	346.138	302.174	267.297	299.306	317.599	312.535	217.889	139.554	36.781	8.41597	83.2067	19.1901	24.9796	20.9996	41.4992	16.4772	49.2711
9067_at	CHS1	YNL192W	0.00307951	6.71727e-05	3	YNL192W chitin synthase 1	CYTOKINESIS	METABOLISM	C-compound and carbohydrate utilization	208.403	231.849	191.349	273.178	151.562	213.546	171.447	184.675	229.683	211.209	173.69	228.071	201.859	174.976	158.866	186.295	206.444	126.753	168.176	108.403	108.673	88.9483	220.126	232.263	182.554	178.061	204.861	201.635	172.58	167.124	102.008	16.5786	57.8621	43.8297	9.35356	28.5313	26.5486	19.3954	39.8562	11.3109
9127_at	PIK1	YNL267W	0.00429682	8.96135e-05	3	YNL267W Phosphatidylinositol 4-kinase	CYTOKINESIS	CELL CYCLE AND DNA PROCESSING	cytokinesis (cell division)	129.389	162.572	106.252	131.4	117.06	130.301	142.673	128.523	131.324	140.933	129.424	159.786	148.024	113.04	157.321	169.156	131.937	150.825	170.546	95.2507	96.0741	51.4441	145.981	118.826	123.681	135.598	133.894	140.283	163.239	151.103	80.923	23.4641	17.7821	9.36279	10.0051	6.16991	24.3153	8.36884	19.3056	25.5328
6727_at	SHS1	YDL225W	9.0106e-05	3.6503e-06	2	YDL225W similarity to Cdc11p, Cdc3p and human CDC10 protein	CYTOKINESIS	CELL FATE	budding, cell polarity and filament formation	93.2379	116.956	71.0339	99.0636	53.1104	74.1813	92.2263	118.699	144.412	120.785	104.798	134.322	121.804	110.828	191.071	152.865	131.22	121.008	130.029	76.566	86.409	58.3785	105.097	85.0487	63.6458	105.463	123.331	122.318	171.968	127.419	73.7845	16.771	19.82	14.8994	18.7191	19.9294	11.7557	27.0155	5.5839	14.2207
4445_at	CDC12	YHR107C	0.00320848	6.95508e-05	2	YHR107C Component of 10 nm filaments of mother-bud neck (septin)	CYTOKINESIS	CELL FATE	pheromone response, mating-type determination, sex-specific proteins	97.4651	71.2395	69.1543	68.8637	102.823	68.8473	83.5264	99.3937	107.511	101.056	89.4154	142.064	103.888	96.4233	134.679	126.369	160.764	104.794	135.001	54.7156	70.0042	81.9827	84.3523	69.009	85.8354	91.4601	99.3274	114.125	130.524	133.52	68.9009	18.5443	0.205506	24.0247	11.2199	9.17076	24.4817	5.87608	28.0146	13.667
9610_at	HOF1	YMR032W	1.23675e-05	1.06386e-06	1	YMR032W Cytokinesis	CYTOKINESIS	CELL CYCLE AND DNA PROCESSING	cytokinesis (cell division)	48.6406	37.4893	31.0286	45.8894	18.9424	29.0478	44.1362	34.5095	92.4991	88.8097	82.8053	116.406	97.3895	104.993	185.635	148.018	240.65	141.346	171.209	137.36	105.363	128.865	43.0649	38.459	23.9951	39.3228	88.038	106.263	166.826	184.401	123.862	7.88512	10.5082	7.14558	6.80716	4.89275	9.57149	26.5989	50.9498	16.5746
6880_at	CDC10	YCR002C	0.000189046	6.42772e-06	1	YCR002C conserved potential GTP-ginding protein	CYTOKINESIS	METABOLISM	regulation of C-compound and carbohydrate utilization	248.738	301.184	232.546	305.435	150.233	204.064	259.443	226.432	312.369	304.857	311.602	520.132	421.114	408.787	458.498	389.907	509.437	482.793	418.683	326.594	350.607	337.051	274.961	268.99	177.148	242.938	309.609	450.011	424.203	470.304	338.084	37.0851	51.5407	38.0642	23.3428	4.13359	61.0385	48.501	46.6484	12.0399
6030_at	DYN2	YDR424C	0.000303887	9.39032e-06	7	YDR424C putative light chain of dynein	CYTOSKELETON	CELLULAR TRANSPORT AND TRANSPORT MECHANISMS	cytoskeleton-dependent transport	708.003	866.538	621.571	807.653	598.753	636.182	543.877	555.667	533.198	519.073	600.841	1000.34	770.118	718.569	585.438	687.227	1102.75	1133.61	1014.69	892.171	1000.64	877.007	787.271	714.612	617.468	549.772	551.037	829.675	636.333	1083.68	923.274	112.101	131.58	26.4661	8.33693	43.706	150.03	71.9757	61.7116	67.4313
8290_at	PAC1	YOR269W	0.000303887	9.39032e-06	7	YOR269W Required for viability in the absence of the kinesin-related Cin8p mitotic motor.	CYTOSKELETON	UNCLASSIFIED PROTEINS	UNCLASSIFIED PROTEINS	85.5858	88.897	72.9484	61.7886	43.938	39.0428	31.2848	57.225	39.2391	44.24	43.0075	55.1123	58.8611	47.9789	78.6572	65.6734	83.1251	64.1019	76.6853	46.5329	56.5478	54.384	87.2414	67.3685	41.4904	44.2549	42.1622	53.9841	72.1653	74.6374	52.4882	2.34141	7.89117	3.46144	18.3425	2.60538	5.52818	9.18092	9.67552	5.26974
10380_at	COF1	YLL050C	0.000452297	1.31284e-05	7	YLL050C Cofilin, actin binding and severing protein	CYTOSKELETON	PROTEIN FATE (folding, modification, destination)	assembly of protein complexes	2537.64	2596.82	2445.33	2682.82	3124.95	2298.9	2119.62	2348.44	2443.37	2232.4	2469.59	2534.86	2755.25	2571.92	3149.2	3075.53	2968.2	3010.36	2819.33	4032.59	3315.2	3189.45	2567.23	2564.08	2711.93	2234.03	2381.78	2620.68	3112.37	2932.63	3512.41	41.8415	167.929	584.103	161.799	130.035	118.005	52.0877	100.358	454.848
4155_at	ARC15	YIL062C	0.00142403	3.42909e-05	7	YIL062C Arp Complex Subunit	CYTOSKELETON	CELLULAR TRANSPORT AND TRANSPORT MECHANISMS	cytoskeleton-dependent transport	1632.69	1470.19	1427.59	1449.49	1225.12	1312.93	942.271	1124.47	1125.74	933.183	1218.33	1376.11	1435.09	1315.66	1494.62	1290.33	1264.53	1391.65	1468.66	1220.87	1344.36	1290.94	1551.44	1438.54	1269.03	1033.37	1092.42	1375.62	1392.47	1374.95	1285.39	114.91	15.4851	62.0871	128.836	145.463	59.7146	144.456	103.085	61.9302
10594_at	ARC19	YKL013C	0.00420318	8.78609e-05	7	YKL013C Arp Complex Subunit	CYTOSKELETON	CELLULAR TRANSPORT AND TRANSPORT MECHANISMS	cytoskeleton-dependent transport	514.063	701.951	540.471	664.867	506.993	480.543	481.583	477.13	545.314	540.763	422.905	628.148	595.553	584.201	745.686	749.793	531.232	567.623	601.713	548.791	628.872	518.152	608.007	602.669	493.768	479.356	502.994	602.634	747.74	566.856	565.272	132.857	87.9614	18.7034	3.14919	69.3965	22.813	2.9039	35.2467	57.1704
4087_at	PAN1	YIR006C	7.42049e-05	3.06897e-06	6	YIR006C polyA-specific ribonuclease	CYTOSKELETON	PROTEIN FATE (folding, modification, destination)	assembly of protein complexes	444.439	252.174	487.478	365.971	547.874	434.193	567.431	581.759	744.052	696.132	617.164	529.918	557.228	597.937	779.03	626.948	193.557	292.792	297.832	578.994	534.784	550.191	348.307	426.725	491.034	574.595	685.782	561.694	702.989	261.394	554.656	135.952	85.9188	80.3847	10.1319	64.0738	34.2286	107.539	58.8022	22.4403
9551_at	MYO5	YMR109W	8.48057e-05	3.45855e-06	6	YMR109W myosin I	CYTOSKELETON	CELL FATE	budding, cell polarity and filament formation	175.612	128.348	172.007	114.302	152.747	149.761	207.487	213.593	335.398	323.725	244.837	228.036	318.793	263.447	273.802	212.119	140.302	129.434	163.825	186.181	155.353	152.325	151.98	143.154	151.254	210.54	301.32	270.092	242.96	144.52	164.62	33.4205	40.8034	2.11143	4.31808	49.2629	45.7421	43.6166	17.5789	18.7341
10365_at	SPA2	YLL021W	9.18728e-05	3.68921e-06	6	YLL021W spindle pole antigen	CYTOSKELETON	CELL FATE	pheromone response, mating-type determination, sex-specific proteins	71.2707	76.8649	60.1209	67.4491	48.588	62.4583	103.792	121.476	107.065	126.578	109.387	118.842	114.694	103.608	119.513	113.126	97.2103	64.3428	48.1734	68.9108	60.9961	68.0433	74.0678	63.785	55.5231	112.634	114.343	112.381	116.32	69.9088	65.9834	3.95572	5.18183	9.80775	12.5046	10.6588	7.87583	4.51577	24.9878	4.34085
9071_at	KAR1	YNL188W	0.00109011	2.74415e-05	6	YNL188W involved in spindle pole body duplication and karyogamy, interacts with Cdc31p, localizes to the spindle pole body	CYTOSKELETON	CELL FATE	pheromone response, mating-type determination, sex-specific proteins	33.5161	28.499	17.2114	23.2344	28.678	27.9819	43.3971	49.4185	57.8386	55.3616	49.1305	104.337	49.0978	66.3411	89.4052	84.6649	101.773	67.2249	65.5197	39.9335	44.4534	54.3666	31.0075	20.2229	28.3299	46.4078	54.1102	73.2585	87.0351	78.1724	46.2511	3.54768	4.25895	0.492228	4.25777	4.4869	28.2616	3.35191	20.4562	7.38257
4218_at	TPM2	YIL138C	0.00354417	7.55963e-05	6	YIL138C Tropomyosin isoform 2	CYTOSKELETON	CELL FATE	budding, cell polarity and filament formation	49.2779	53.0394	44.8101	48.072	61.22	44.9527	91.2273	113.631	100.385	106.868	102.826	182.649	124.55	138.139	98.9728	91.8228	86.5453	104.979	131.671	97.4224	98.8743	91.5405	51.1587	46.441	53.0863	102.429	103.36	148.446	95.3978	107.732	95.9457	2.65981	2.30652	11.5027	15.8417	3.27434	30.3898	5.05585	22.6883	3.88347
8216_at	MYO2	YOR326W	0.006053	0.000120769	6	YOR326W myosin-1	CYTOSKELETON	CELLULAR TRANSPORT AND TRANSPORT MECHANISMS	vesicular transport (Golgi network, etc.)	647.508	654.767	455.873	561.591	506.958	518.226	663.65	631.284	854.61	666.431	769.8	906.129	716.162	960.599	740.428	771.552	613.471	506.776	489.944	660.472	842.967	581.219	651.138	508.732	512.592	647.467	763.613	860.963	755.99	536.73	694.886	5.13296	74.7546	7.96772	22.8865	94.242	128.325	22.0081	66.9905	134.225
8383_at	LAS17	YOR181W	0.00646113	0.000128075	6	YOR181W Actin assembly factor	CYTOSKELETON	CELL CYCLE AND DNA PROCESSING	cytokinesis (cell division)	75.4215	47.5149	69.3966	56.2109	65.75	49.3714	59.2766	73.9861	142.779	136.93	107.163	64.9998	98.2923	115.059	106.034	94.5715	64.6841	57.7972	54.4221	67.927	79.3282	108.357	61.4682	62.8038	57.5607	66.6314	128.957	92.7838	100.303	58.9678	85.2041	19.733	9.32374	11.5815	10.4011	19.0995	25.4803	8.10552	5.2302	20.8456
6317_at	HSP42	YDR171W	1.76678e-06	1.06386e-06	5	YDR171W Similar to HSP26\; expression is regulated by stress conditions	CYTOSKELETON	PROTEIN FATE (folding, modification, destination)	protein folding and stabilization	1186.91	946.862	1354.5	1109.79	1438.23	1413.75	1103.26	1143.19	692.697	641.589	639.393	427.728	478.188	668.138	456.212	329.928	134.545	172.486	92.9729	123.556	187.784	143.969	1066.88	1232.15	1425.99	1123.23	657.893	524.685	393.07	133.335	151.77	169.736	173.039	17.31	28.2354	30.1616	126.77	89.2969	39.7705	32.8171
11071_at	MHP1	YJL042W	3.00353e-05	1.69391e-06	5	YJL042W Putative microtubule-associated protein (MAP)	CYTOSKELETON	0	0	1649.99	1785.72	1726.02	1916.87	2031.44	1656.73	1281	1886.01	1494.77	1355	1635.66	1472.81	1436.43	1316.04	1613.29	1596.03	804.248	673.939	906.335	1009.66	870.996	786.209	1717.86	1821.44	1844.08	1583.5	1495.14	1408.43	1604.66	794.841	888.955	95.9816	134.953	264.963	427.813	140.327	82.0502	12.204	116.483	112.803
10699_at	MYO3	YKL129C	5.83039e-05	2.52101e-06	5	YKL129C myosin I	CYTOSKELETON	CELL FATE	budding, cell polarity and filament formation	167.804	173.823	123.249	145.793	128.946	139.625	134.17	185.734	154.034	155.744	130.85	173.314	144.599	130.263	145.505	135.673	77.6486	42.1352	71.091	86.0702	46.0929	55.477	170.813	134.521	134.286	159.952	146.876	149.392	140.589	63.6249	62.5467	4.25556	15.9407	7.55162	36.4612	13.9054	21.9219	6.95284	18.8973	20.9053
6886_at	RVS161	YCR009C	0.000427562	1.25649e-05	5	YCR009C Reduced viability on starvation protein RVS161	CYTOSKELETON	CELL FATE	pheromone response, mating-type determination, sex-specific proteins	793.794	925.967	753.647	926.204	700.705	848.602	804.598	800.656	650.639	706.345	709.516	348.327	478.584	556.278	620.439	532.886	521.302	478.784	284.22	484.798	661.591	543.572	859.88	839.926	774.654	802.627	688.833	461.063	576.663	428.102	563.32	93.4607	122.017	104.579	2.78763	33.1151	105.077	61.9095	126.406	90.0353
4916_at	TWF1	YGR080W	0.00368728	7.82158e-05	5	YGR080W Twinfilin A, an actin monomer sequestering protein	CYTOSKELETON	CELL FATE	budding, cell polarity and filament formation	395.524	440.54	396.466	427.01	306.933	367.224	362.389	482.701	368.039	354.167	478.467	303.152	321.888	298.21	180.355	336.872	169.735	303.008	287.01	254.567	285.718	173.049	418.032	411.738	337.079	422.545	400.224	307.75	258.614	253.251	237.778	31.8309	21.5977	42.6321	85.0729	68.114	12.4908	110.674	72.768	58.1811
8278_at	CDC31	YOR257W	0.000222615	7.26214e-06	4	YOR257W calcium-binding protein component of spindle pole bodies, localizes to half-bridges and interacts with KAR1	CYTOSKELETON	CELL CYCLE AND DNA PROCESSING	mitotic cell cycle and cell cycle control	316.989	368.459	229.972	245.615	182.073	221.601	128.257	148.221	119.131	120.336	137.099	246.837	167.324	159.333	115.742	158.606	123.933	116.007	154.245	84.8679	131.953	89.7277	342.724	237.794	201.837	138.239	125.522	191.165	137.174	131.395	102.183	36.3943	11.0614	27.9507	14.1165	10.0441	48.3787	30.309	20.1816	25.8958
9427_at	ROT1	YMR200W	0.000522968	1.49778e-05	4	YMR200W putative membrane protein	CYTOSKELETON	CELL CYCLE AND DNA PROCESSING	mitotic cell cycle and cell cycle control	736.572	698.99	700.368	722.825	760.617	683.556	566.694	626.923	653.956	676.833	592.034	580.179	634.952	689.546	889.947	879.645	698.443	607.566	674.609	633.171	640.236	533.804	717.781	711.597	722.087	596.809	640.941	634.893	884.796	660.206	602.404	26.5746	15.8794	54.4903	42.5879	43.8719	54.6834	7.28473	47.1194	59.514
8166_at	SCP1	YOR367W	0.00232155	5.25825e-05	4	YOR367W Calponin homolog	CYTOSKELETON	CONTROL OF CELLULAR ORGANIZATION	cytoskeleton	167.679	189.148	159.845	151.042	145.884	166.005	97.9846	122.961	88.8626	69.3229	99.1678	157.48	93.6047	125.799	95.5344	111.57	123.438	116.739	92.5089	89.0237	133.453	106.488	178.413	155.444	155.945	110.473	85.7844	125.628	103.552	110.895	109.655	15.1807	6.22489	14.2278	17.6613	15.1587	31.9381	11.3392	16.2716	22.3831
9951_at	ARC18	YLR370C	0.00350177	7.48009e-05	4	YLR370C Arp2\/3 Complex Subunit	CYTOSKELETON	CELLULAR TRANSPORT AND TRANSPORT MECHANISMS	cytoskeleton-dependent transport	361.798	391.946	340.959	466.508	398.254	352.316	307.434	266.177	288.164	274.053	247.35	276.279	283.816	351.6	451.235	374.99	390.991	317.199	310.148	303.452	307.486	281.15	376.872	403.734	375.285	286.806	269.856	303.898	413.113	339.446	297.363	21.3179	88.7763	32.4831	29.1735	20.7285	41.4826	53.9133	44.7784	14.1851
8286_at	RBL2	YOR265W	0.00704417	0.00013821	4	YOR265W Binds to beta-tubulin and may participate in microtubule morphogenesis	CYTOSKELETON	CELL CYCLE AND DNA PROCESSING	meiosis	415.501	613.423	391.533	512.308	341.556	365.06	217.073	335.007	240.44	243.594	295.666	369.358	418.197	336.807	287.782	347.918	317.078	338.286	322.929	339.303	395.983	318.581	514.462	451.92	353.308	276.04	259.9	374.787	317.85	326.098	351.289	139.952	85.4008	16.6201	83.3923	31.0148	40.9653	42.5227	10.9534	40.069
8433_at	ARP8	YOR141C	2.4735e-05	1.52287e-06	3	YOR141C Actin-related protein	CYTOSKELETON	0	0	284.992	291.514	223.573	257.143	258.439	268.862	242.467	278.733	237.549	212.816	265.381	222.476	227.411	174.653	208.938	214.742	216.047	175.306	186.862	112.492	110.379	81.8647	288.253	240.358	263.65	260.6	238.582	208.18	211.84	192.738	101.579	4.61162	23.7376	7.37002	25.6438	26.2975	29.14	4.10427	20.9964	17.1053
10174_at	ACF2	YLR144C	6.36042e-05	2.7023e-06	3	YLR144C Identified as an activity necessary for actin polymerization in permeabilized cells	CYTOSKELETON	PROTEIN FATE (folding, modification, destination)	assembly of protein complexes	170.448	185.453	144.198	179.519	162.076	159.352	139.371	160.923	141.863	147.274	129.76	133.038	152.61	123.302	186.722	151.57	134.458	121.636	112.689	80.6755	100.552	69.6535	177.951	161.858	160.714	150.147	139.632	136.317	169.146	122.928	83.6269	10.6097	24.9759	1.92627	15.2392	8.96773	14.9266	24.8561	10.9416	15.659
10526_at	DYN1	YKR054C	8.48057e-05	3.45855e-06	3	YKR054C heavy chain of cytoplasmic dynein	CYTOSKELETON	CELLULAR TRANSPORT AND TRANSPORT MECHANISMS	vesicular transport (Golgi network, etc.)	342.496	281.968	331.444	275.817	264.136	294.863	335.669	348.421	463.053	477.29	364.739	313.439	405.823	361.88	520.971	454.848	395.288	282.814	361.158	193.053	194.175	137.522	312.232	303.63	279.499	342.045	435.027	360.381	487.909	346.42	174.917	42.7997	39.3345	21.7277	9.01654	61.2863	46.2105	46.7562	57.6674	32.3895
10249_at	ARP6	YLR085C	0.000356891	1.08002e-05	3	YLR085C Actin-related protein	CYTOSKELETON	0	0	193.556	197.044	247.274	218.753	247.116	206.888	158.667	167.467	182.053	169.257	159.374	230.585	209.335	165.508	249.037	213.29	185.316	159.169	171.17	149.741	109.982	117.953	195.3	233.013	227.002	163.067	170.228	201.809	231.164	171.885	125.892	2.46666	20.1674	28.4455	6.22261	11.3706	33.1847	25.2766	13.088	21.0349
9106_at	SLA2	YNL243W	0.000687279	1.8808e-05	3	YNL243W transmembrane protein	CYTOSKELETON	CELL FATE	pheromone response, mating-type determination, sex-specific proteins	597.964	604.646	505.61	598.609	440.796	330.926	453.086	608.401	620.309	560.239	596.916	542.626	583.967	430.007	658.808	602.851	617.603	436.414	439.631	368.766	306.599	278.519	601.305	552.109	385.861	530.744	592.488	518.866	630.83	497.883	317.961	4.72453	65.76	77.6897	109.824	30.2789	79.6826	39.5679	103.693	46.1842
7354_at	SLA1	YBL007C	0.00169611	3.99749e-05	3	YBL007C contains 3 SH3 domains, interacts with Bee1p	CYTOSKELETON	PROTEIN FATE (folding, modification, destination)	assembly of protein complexes	227.563	253.969	244.352	313.325	274.194	253.846	313.431	283.019	364.936	334.044	294.902	316.949	281.949	259.948	255.307	275.886	279.633	235.554	221.289	209.899	186.886	161.422	240.766	278.838	264.02	298.225	331.294	286.282	265.597	245.492	186.069	18.6722	48.7717	14.3881	21.5045	35.0977	28.7465	14.5517	30.4153	24.2485
8026_at	KAR9	YPL269W	0.00467668	9.62741e-05	3	YPL269W Cortical protein required for cytoplasmic microtubule orientation\; localizes to the tip of shmoo projections and to the tip of budding cells in a cell-cycle dependent manner	CYTOSKELETON	CELL CYCLE AND DNA PROCESSING	cytokinesis (cell division)	50.5271	39.1077	40.9972	43.5748	49.945	35.5273	39.9995	43.7082	38.475	41.9951	44.7279	48.6135	41.5052	49.8721	55.3449	58.8919	31.1617	31.4088	43.5688	33.3917	29.7793	38.489	44.8174	42.286	42.7361	41.8538	41.7327	46.6636	57.1184	35.3798	33.8867	8.07472	1.82264	10.1949	2.62246	3.13474	4.5114	2.50813	7.09296	4.37591
4888_at	ESP1	YGR098C	0.00529152	0.000107272	3	YGR098C Esp1 promotes sister chromatid separation by mediating dissociation from the chromatin of the cohesin Scc1. The anaphase-promoting complex promotes anaphase by mediating destruction of Pds1 which binds to Esp1 and inhibits its activity	CYTOSKELETON	CELL CYCLE AND DNA PROCESSING	mitotic cell cycle and cell cycle control	90.4777	71.3289	78.922	75.0825	85.4833	71.0552	78.123	68.6852	72.7674	66.3764	77.5151	79.5427	61.923	81.1401	68.1264	75.9928	61.7068	64.383	76.5561	57.8472	45.9433	41.5861	80.9033	77.0023	78.2692	73.4041	72.2196	74.2019	72.0596	67.5486	48.4589	13.5403	2.7149	10.2022	6.67357	5.5895	10.6638	5.56235	7.91462	8.41737
9078_at	CNM67	YNL225C	0.0074311	0.000144331	3	YNL225C chaotic nuclear migration\; predicted mass is 67kDa	CYTOSKELETON	CELL CYCLE AND DNA PROCESSING	cytokinesis (cell division)	87.4666	117.245	71.8	80.1373	47.049	73.8692	58.9011	69.6429	57.48	56.7647	67.3336	84.9016	82.5778	53.6699	60.9567	53.3297	79.669	52.1465	83.9683	28.4568	39.4245	30.5606	102.356	75.9686	60.4591	64.272	60.5261	73.7164	57.1432	71.9279	32.814	21.0562	5.89539	18.9648	7.59559	5.9063	17.3996	5.39311	17.2656	5.82073
10661_at	SMY1	YKL079W	0.0074894	0.000145348	3	YKL079W kinesin heavy chain homolog, but is not believed to act as a kinesin, colocalizes with Myo2p	CYTOSKELETON	CELL FATE	budding, cell polarity and filament formation	238.407	286.688	165.049	261.346	167.369	202.993	200.197	234.313	186.324	176.816	205.121	260.779	254.714	234.945	238.455	267.336	212.516	142.939	160.476	122.257	141.307	97.7192	262.547	213.198	185.181	217.255	189.42	250.146	252.895	171.977	120.428	34.1405	68.0918	25.1899	24.124	14.4042	13.5096	20.4218	36.1859	21.8514
9876_at	CRN1	YLR429W	2.12014e-05	1.46004e-06	2	YLR429W has homology to the Dictyostelium and human actin-binding protein coronin	CYTOSKELETON	CELL FATE	cell growth / morphogenesis	205.971	220.48	199.978	201.713	138.037	206.189	210.219	285.699	306.721	303.655	315.259	251.966	323.008	229.067	487.51	480.551	505.719	396.772	393.763	305.728	295.302	212.788	213.225	200.846	172.113	247.959	308.545	268.014	484.03	432.085	271.273	10.2593	1.22682	48.1908	53.3728	6.01309	48.9836	4.92072	63.7873	50.9169
10554_at	SPC34	YKR037C	3.00353e-05	1.69391e-06	2	YKR037C component of spindle pole	CYTOSKELETON	CELL CYCLE AND DNA PROCESSING	chromosome segregation	85.8192	119.71	105.721	128.747	96.2495	99.332	76.9734	76.2372	84.6647	92.8436	85.068	94.9764	107.935	96.4064	116.511	119.088	155.445	141.591	145.206	92.9216	82.212	86.913	102.765	117.234	97.7907	76.6053	87.5254	99.7725	117.8	147.414	87.3488	23.9646	16.2813	2.1797	0.520575	4.61012	7.10472	1.82206	7.18593	5.36808
9425_at	CIK1	YMR198W	3.53357e-05	1.81396e-06	2	YMR198W spindle pole body associated protein	CYTOSKELETON	CELLULAR TRANSPORT AND TRANSPORT MECHANISMS	cytoskeleton-dependent transport	77.4177	61.9613	61.566	68.5346	39.2811	50.9145	69.7555	61.4811	70.7285	81.0996	70.2936	76.3603	97.082	91.1214	126.216	110.429	95.5325	112.447	97.7544	78.7549	78.4136	62.8457	69.6895	65.0503	45.0978	65.6183	74.0406	88.1879	118.322	101.911	73.3381	10.9293	4.92756	8.22602	5.85091	6.11717	10.6678	11.1627	9.19154	9.08827
5998_at	VPS52	YDR484W	5.83039e-05	2.52101e-06	2	YDR484W May interact with actin as a component or controller of the assembly or stability of the actin cytoskeleton	CYTOSKELETON	CELLULAR TRANSPORT AND TRANSPORT MECHANISMS	vesicular transport (Golgi network, etc.)	32.3283	42.971	28.7763	37.557	30.2294	37.415	32.7193	56.3279	48.2649	54.2179	46.4365	46.2124	47.2838	46.407	51.5077	54.4089	67.9533	68.3926	79.7645	37.9245	43.9294	39.971	37.6496	33.1666	33.8222	44.5236	49.6398	46.6344	52.9583	72.0368	40.6083	7.52551	6.20889	5.08094	16.6937	4.0688	0.570752	2.05146	6.69599	3.05273
10297_at	STU2	YLR045C	0.000181979	6.27191e-06	2	YLR045C May play a role in attachment, organization, and\/or dynamics of microtubule ends at the spindle pole body	CYTOSKELETON	0	0	160.064	172.62	103.391	136.33	99.1322	97.0827	104.436	128.414	161.663	157.558	144.892	181.196	226.741	178.012	237.366	253.282	139.018	175.366	146.129	154.064	135.131	97.9233	166.342	119.861	98.1075	116.425	154.704	195.316	245.324	153.504	129.039	8.87853	23.2912	1.44924	16.9554	8.74237	27.2607	11.2542	19.2641	28.5617
8928_at	ARP5	YNL059C	0.000213781	7.09088e-06	2	YNL059C Actin-related protein	CYTOSKELETON	0	0	87.5783	59.2713	46.8783	51.1038	43.3515	54.5449	58.0463	72.6029	84.5548	84.4168	90.3519	110.149	104.767	95.6047	113.289	109.1	104.961	82.7932	95.1959	55.9014	78.9877	57.411	73.4248	48.991	48.9482	65.3246	86.4412	103.507	111.195	94.3166	64.1	20.016	2.98794	7.91497	10.2931	3.38748	7.35347	2.96171	11.1098	12.9152
9534_at	AIP1	YMR092C	0.000770318	2.07013e-05	2	YMR092C Protein localizes to actin cortical patches. Probable binding site on actin lies on front surface of subdomain 3 and 4.	CYTOSKELETON	CELL FATE	cell growth / morphogenesis	205.716	240.951	182.622	229.039	197.68	205.651	221.594	218.63	213.705	209.078	271.96	343.756	216.614	224	357.433	300.208	399.993	332.008	330.641	217.406	179.471	178.691	223.334	205.831	201.666	220.112	231.581	261.457	328.821	354.214	191.856	24.9148	32.8216	5.63662	2.09584	35.0455	71.3692	40.4641	39.6514	22.1305
7915_at	KIP2	YPL155C	0.000881625	2.31486e-05	2	YPL155C kinesin-related protein	CYTOSKELETON	CELL CYCLE AND DNA PROCESSING	mitotic cell cycle and cell cycle control	160.465	130.112	123.697	109.024	119.656	124.731	152.248	141.81	190.496	164.861	189.472	150.975	201.675	175.825	182.107	251.717	243.965	224.485	170.219	142.428	109.684	111.358	145.289	116.361	122.194	147.029	181.61	176.158	216.912	212.89	121.157	21.4629	10.3749	3.58809	7.38065	14.5138	25.3519	49.2221	38.2156	18.4402
4377_at	SPC97	YHR172W	0.000969965	2.49228e-05	2	YHR172W spindle pole body component, associates in a complex with Spc98p and Tub4p perhaps as part of the microtubule attachment site of the SBP	CYTOSKELETON	CELL CYCLE AND DNA PROCESSING	mitotic cell cycle and cell cycle control	68.056	63.9508	50.9816	35.2892	43.0514	54.5292	49.1171	66.6593	108.8	101.544	97.2011	74.8173	98.1993	78.8912	110.451	110.592	140.511	77.3433	144.125	48.9273	70.8508	65.1522	66.0034	43.1354	48.7903	57.8882	102.515	83.9693	110.521	120.66	61.6434	2.90287	11.0962	8.11602	12.4042	5.86012	12.4908	0.0999425	37.5566	11.3752
6097_at	SPC110	YDR356W	0.00187102	4.35089e-05	2	YDR356W component of the spindle pole body that interacts with Spc42p, calmodulin, and a 35 kDa protein	CYTOSKELETON	CELL CYCLE AND DNA PROCESSING	mitotic cell cycle and cell cycle control	30.6289	34.599	32.5985	22.0855	27.1084	27.5132	33.2506	36.7768	47.0031	44.7408	50.8411	81.8297	74.1498	51.2178	55.7968	64.6551	57.9158	59.5967	78.9552	50.1858	35.7213	15.6265	32.6139	27.342	27.3108	35.0137	47.5283	69.0658	60.2259	65.4892	33.8445	2.80726	7.4338	0.286291	2.4934	3.08384	15.9266	6.26378	11.6921	17.3559
9761_at	TUB3	YML124C	3.53357e-06	1.06386e-06	1	YML124C alpha-tubulin	CYTOSKELETON	CELL CYCLE AND DNA PROCESSING	mitotic cell cycle and cell cycle control	437.718	482.82	403.032	453.426	304.302	390.113	493.73	616.825	880.344	812.198	735.259	840.479	873.669	817.707	1194.73	1020.51	1274.04	1148.93	962.725	1305.75	1231.31	1124.91	460.269	428.229	347.207	555.278	809.267	843.952	1107.62	1128.56	1220.66	31.8918	35.6344	60.6776	87.041	72.5871	28.1424	123.189	156.654	90.8909
8293_at	YTM1	YOR272W	1.59011e-05	1.31975e-06	1	YOR272W microtubule-associated protein	CYTOSKELETON	CELL CYCLE AND DNA PROCESSING	mitotic cell cycle and cell cycle control	244.809	279.509	183.776	198.293	72.6872	252.218	178.2	227.519	242.078	257.185	280.287	330.575	341.374	265.343	476.658	448.644	611.76	489.841	547.877	391.321	463.307	373.194	262.159	191.034	162.453	202.859	259.85	312.431	462.651	549.826	409.274	24.5369	10.2646	126.948	34.8738	19.2434	41.135	19.8088	60.9825	47.6636
10104_at	TUB4	YLR212C	3.53357e-05	1.81396e-06	1	YLR212C gamma tubulin-like protein, interacts with Spc98p and Spc97p, the Tub4p-Spc98p-Spc97p complex may be part of the microtubule attachment site at the spindle pole body	CYTOSKELETON	CELL CYCLE AND DNA PROCESSING	mitotic cell cycle and cell cycle control	68.5869	71.8933	84.4624	74.2628	57.5727	70.9214	95.1806	96.8112	153.416	136.367	132.011	156.745	161.3	119.617	191.034	159.984	158.845	100.526	134.687	139.874	128.853	124.115	70.2401	79.3626	64.247	95.9959	140.598	145.887	175.509	131.353	130.947	2.33796	7.21223	9.43898	1.15301	11.3121	22.8644	21.9557	29.3021	8.08522
4914_at	PAC10	YGR078C	9.54064e-05	3.79777e-06	1	YGR078C Polypeptide 3 of a Yeast Non-native Actin Binding Complex, homolog of a component of the bovine NABC complex	CYTOSKELETON	CONTROL OF CELLULAR ORGANIZATION	cytoskeleton	200.377	130.581	144.462	99.5394	82.8008	161.333	146.03	188.441	216.427	225.989	225.235	172.435	184.914	211.013	255.461	250.885	256.223	225.179	242.012	297.842	403.389	295.771	165.479	122.001	122.067	167.236	222.55	189.454	253.173	241.138	332.334	49.3536	31.7652	55.5305	29.9894	5.31624	19.6855	3.23588	15.5405	61.5443
5394_at	TUB2	YFL037W	0.000111307	4.24161e-06	1	YFL037W beta-tubulin	CYTOSKELETON	CELL CYCLE AND DNA PROCESSING	meiosis	1092.89	895.049	1092.08	980.46	961.615	979.913	1227.61	1010.88	1518.74	1498.13	1354.96	1085.13	1440.53	1383.94	1775.41	1555.93	1209.31	1002.94	1319.09	1577.99	1561.35	1662.96	993.972	1036.27	970.764	1119.24	1457.28	1303.2	1665.67	1177.11	1600.77	139.898	78.9242	12.9382	153.248	89.2047	190.961	155.2	160.518	54.5008
6364_at	SAC6	YDR129C	0.000150177	5.37843e-06	1	YDR129C fibrim homolog (actin-filament bundling protein)	CYTOSKELETON	CELL FATE	budding, cell polarity and filament formation	142.153	148.342	131.059	172.588	153.105	166.469	228.744	199.779	272.43	258.66	219.881	277.342	272.396	239.039	275.509	248.229	264.399	263.407	287.329	307.804	215.067	215.823	145.247	151.823	159.787	214.261	250.324	262.926	261.869	271.712	246.232	4.37612	29.3654	9.44929	20.4816	27.2482	20.8339	19.2901	13.5339	53.3247
4193_at	RHO3	YIL118W	0.00015371	5.48887e-06	1	YIL118W ras homolog--GTP binding protein	CYTOSKELETON	CONTROL OF CELLULAR ORGANIZATION	cytoskeleton	92.4304	93.5084	69.5254	71.6139	54.9447	80.2907	88.9227	127.403	129.249	134.08	118.495	174.447	136.256	167.512	176.456	171.625	265.066	166.574	211.816	128.436	178.452	148.573	92.9694	70.5697	67.6177	108.163	127.274	159.405	174.04	214.485	151.82	0.762282	1.47677	17.9224	27.2095	7.97784	20.3454	3.41617	49.3003	25.1658
8953_at	TPM1	YNL079C	0.000823322	2.19324e-05	1	YNL079C tropomyosin I	CYTOSKELETON	CELL FATE	budding, cell polarity and filament formation	492.661	540.387	614.792	449.043	508.15	446.288	479.238	615.394	766.855	720.986	557.285	831.139	1282.43	891.744	1241.42	723.74	1530.79	1240.79	1209.95	577.941	928.138	828.651	516.524	531.917	477.219	547.316	681.709	1001.77	982.581	1327.17	778.243	33.748	117.202	43.7434	96.2768	110.167	244.94	366.055	177.007	180.458
10135_at	YKE2	YLR200W	0.00120671	2.97428e-05	1	YLR200W Polypeptide 6 of a Yeast Non-native Actin Binding Complex, homolog of a component of the bovine NABC complex	CYTOSKELETON	PROTEIN FATE (folding, modification, destination)	protein folding and stabilization	35.1816	61.1855	35.1562	32.5191	36.3952	43.6907	38.3842	45.9533	43.9349	38.8745	42.9218	54.5759	55.6612	53.8533	68.4384	60.427	65.8226	67.183	73.9805	53.8539	64.4471	66.4451	48.1835	33.8377	40.043	42.1687	41.9104	54.6968	64.4327	68.9954	61.582	18.3876	1.86471	5.15872	5.35213	2.67755	0.909986	5.66493	4.37049	6.76694
AFFX-YFL039C5_at	ACT1	YFL039C	0.00376502	7.97032e-05	1	YFL039C Actin	CYTOSKELETON	CELL CYCLE AND DNA PROCESSING	mitotic cell cycle and cell cycle control	2856.83	1648.53	3942.01	2642.04	5055.89	3692.3	4534.39	3607.37	4653.96	4257.73	3803.77	3260.49	4079.6	4030.89	5169.88	3967.78	5557.27	5239.96	4800.95	5054.43	4849.3	4845.21	2252.68	3292.02	4374.09	4070.88	4238.49	3790.33	4568.83	5199.39	4916.31	854.401	919.211	964.2	655.504	425.424	459.501	850.009	379.786	119.631
9611_at	ARP9	YMR033W	0.00535336	0.000108376	1	YMR033W Actin-related protein	CYTOSKELETON	0	0	140.041	136.499	95.5453	133.771	91.2317	80.7612	122.01	139.226	158.698	154.134	147.137	274.068	168.03	109.152	249.712	254.232	358.045	187.605	255.231	204.205	175.127	157.776	138.27	114.658	85.9965	130.618	153.323	183.75	251.972	266.961	179.036	2.50442	27.0296	7.40377	12.1737	5.8231	83.5746	3.19593	85.8233	23.4597
9643_at	UNG1	YML021C	0.00421555	8.80942e-05	7	YML021C uracil DNA glycosylase	DNA REPAIR	CELL CYCLE AND DNA PROCESSING	DNA recombination and DNA repair	109.568	177.041	137.344	148.86	110.796	74.3332	115.743	123.432	129.996	103.892	113.813	123.069	117.352	78.6758	127.983	132.85	88.4962	83.703	98.0221	192.121	231.468	138.311	143.304	143.102	92.5645	119.587	115.9	106.366	130.417	90.0738	187.3	47.7109	8.14274	25.783	5.43652	13.1763	24.1499	3.44155	7.28876	46.7652
10475_at	MLP1	YKR095W	6.00707e-05	2.57761e-06	6	YKR095W myosin-like protein	DNA REPAIR	CELL CYCLE AND DNA PROCESSING	DNA repair	262.379	297.533	176.272	226.507	202.941	222.057	292.712	353.858	371.783	329.155	357.368	398.323	368.244	298.174	387.344	411.767	296.461	207.255	189.845	177.986	164.969	165.466	279.956	201.39	212.499	323.285	352.769	354.914	399.556	231.187	169.473	24.858	35.5212	13.5171	43.2365	21.6826	51.3878	17.2696	57.1952	7.37603
4045_s_at	RNR3	YIL066C	1.76678e-06	1.06386e-06	5	YIL066C Ribonucleotide reductase (ribonucleoside-diphosphate reductase) large subunit	DNA REPAIR	CELL CYCLE AND DNA PROCESSING	DNA repair	2670.43	1959.15	2689.63	2136.25	2760.52	2726.94	1467.91	1339.42	268.847	227.545	355.144	131.642	109.33	150.011	45.9799	103.251	36.3999	43.8651	45.2797	50.2472	61.7865	59.3596	2314.79	2412.94	2743.73	1403.66	283.846	130.328	74.6154	41.8482	57.1311	502.948	391.3	23.7407	90.8552	65.108	20.3724	40.4967	4.77113	6.08387
5562_at	RPH1	YER169W	1.76678e-06	1.06386e-06	5	YER169W Repressor of PHR1 transcription\; binds to PHR1 URS	DNA REPAIR	TRANSCRIPTION	transcriptional control	201.507	190.315	196.174	215.336	261.578	211.821	216.458	203.338	144.801	149.53	143.287	137.336	120.622	135.974	85.3286	83.4234	79.5317	83.1778	101.585	63.3148	50.8169	61.5954	195.911	205.755	236.7	209.898	145.873	131.311	84.376	88.098	58.5757	7.91367	13.5497	35.1836	9.27727	3.25651	9.28165	1.34716	11.8211	6.77406
4734_at	RAD2	YGR258C	3.53357e-06	1.06386e-06	5	YGR258C homolog of xeroderma pigmentosum group G (XPG) protein, copufurifies with transcription factor, TFIIH, mRNA is cell cycle regulated and induced by DNA damage and by meiosis (different cis-sites utilized in damage and meiotic induction	DNA REPAIR	CELL CYCLE AND DNA PROCESSING	meiosis	250.075	226.095	234.496	196.484	196.623	222.138	151.678	177.57	124.353	119.388	148.973	109.288	111.743	87.2293	54.2525	77.5046	69.6599	55.3423	83.695	43.5035	47.7942	48.9378	238.085	215.49	209.38	164.624	130.905	102.753	65.8786	69.5658	46.7451	16.9565	26.8788	18.0415	18.3088	15.8435	13.5002	16.4417	14.1766	2.86503
7954_at	HRR25	YPL204W	5.30035e-06	1.06386e-06	5	YPL204W casein kinase I isoform	DNA REPAIR	CELL CYCLE AND DNA PROCESSING	meiosis	842.155	802.217	772.584	816.187	707.253	779.567	604.946	694.284	602.389	517.493	582.097	694.608	679.64	588.127	658.925	635.641	458.212	477.529	405.307	234.816	332.967	327.551	822.186	794.385	743.41	649.615	567.326	654.125	647.283	447.016	298.444	28.2402	30.8325	51.1334	63.1715	44.3335	57.6439	16.4644	37.3902	55.1704
5172_at	RAD54	YGL163C	7.06714e-06	1.06386e-06	5	YGL163C Required for X-ray damage repair, mitotic recombination, and full meiotic recombination. mRNA increases in meiosis.	DNA REPAIR	CELL CYCLE AND DNA PROCESSING	meiosis	218.997	247.459	171.482	251.294	165.174	182.255	186.61	148.047	115.517	119.635	120.898	117.706	99.9312	88.9006	73.6557	88.4554	63.8074	66.7293	64.3628	52.3839	30.7535	52.0212	233.228	211.388	173.715	167.328	118.683	102.179	81.0555	64.9665	45.0529	20.1257	56.4357	12.0782	27.2681	2.81404	14.5334	10.465	1.55167	12.3849
5555_at	RAD4	YER162C	1.06007e-05	1.06386e-06	5	YER162C Nucleotide excision repair protein	DNA REPAIR	CELL CYCLE AND DNA PROCESSING	DNA repair	127.694	137.287	102.909	123.805	109.2	100.54	108.818	90.3348	64.2617	59.9181	71.4507	92.1298	72.8796	52.5103	48.5159	64.9042	49.8752	39.4011	46.2496	12	24.8626	28.2257	132.491	113.357	104.87	99.5763	65.2102	72.5066	56.7101	45.1753	21.6961	6.78367	14.7753	6.12336	13.0694	5.82448	19.8123	11.5883	5.31908	8.56379
6444_at	RAD28	YDR030C	1.76678e-05	1.31975e-06	5	YDR030C Protein involved in the same pathway as Rad26p, has beta-transducin (WD-40) repeats	DNA REPAIR	CELL CYCLE AND DNA PROCESSING	DNA recombination and DNA repair	117.345	140.345	92.9079	146.705	135.875	131.156	114.678	88.7961	61.9862	50.0097	78.215	83.0544	66.3669	58.1353	64.5337	65.6114	61.0261	40.6875	51.0536	19.7376	31.8028	23.9167	128.845	119.807	133.516	101.737	63.4036	69.1855	65.0725	50.9224	25.1524	16.2635	38.0406	3.33668	18.301	14.1559	12.6964	0.762028	10.17	6.12675
7388_at	APN2	YBL019W	3.53357e-05	1.81396e-06	5	YBL019W AP endonuclease	DNA REPAIR	CELL CYCLE AND DNA PROCESSING	DNA repair	82.0607	111.28	94.7763	144.776	122.912	102.838	78.0872	76.8738	52.9547	51.3303	59.0104	51.4604	65.9949	51.8996	62.0109	53.9083	43.732	48.1793	36.1166	26.5039	34.6202	37.2576	96.6703	119.776	112.875	77.4805	54.4318	56.4516	57.9596	42.676	32.7939	20.6611	35.3548	14.1939	0.85802	4.04752	8.26762	5.72942	6.1003	5.60465
6465_at	RAD57	YDR004W	0.000121908	4.55778e-06	5	YDR004W RecA homolog (similar to DMC1, RAD51, and RAD55), interacts with Rad 55p by two-hybrid analysis	DNA REPAIR	CELL FATE	pheromone response, mating-type determination, sex-specific proteins	171.862	174.356	144.998	148.749	112.544	136.547	100.442	102.876	79.5963	95.7654	100.448	128.604	135.413	112.856	86.5926	96.3384	106.538	52.0567	76.813	49.8121	89.4889	56.4483	173.109	146.873	124.545	101.659	91.9365	125.624	91.4655	78.4692	65.2498	1.76364	2.65231	16.973	1.72125	10.9404	11.57	6.89134	27.2784	21.2523
5582_at	MAG1	YER142C	0.000206714	6.94139e-06	5	YER142C 3-methyladenine DNA glycosylase	DNA REPAIR	CELL CYCLE AND DNA PROCESSING	DNA repair	89.6423	132.156	95.2461	118.845	100.274	94.787	80.6282	94.6412	76.9498	64.4883	68.7983	85.6455	65.8012	80.2789	34.1356	53.0822	42.4087	61.5217	65.5575	60.3306	66.1157	63.4538	110.899	107.045	97.5303	87.6347	70.0788	77.2419	43.6089	56.496	63.3001	30.0614	16.6867	3.87964	9.90869	6.32867	10.2649	13.3972	12.3657	2.89559
7903_at	REV3	YPL167C	0.000220848	7.24324e-06	5	YPL167C DNA polymerase	DNA REPAIR	CELL CYCLE AND DNA PROCESSING	DNA recombination and DNA repair	145.182	232.007	119.188	153.726	87.0167	119.71	87.0363	129.514	85.2745	72.2316	114.352	32.6318	67.1584	34.6101	65.952	64.3519	51.2846	43.5704	68.0401	31.366	31.1634	34.0582	188.594	136.457	103.363	108.275	90.6192	44.8001	65.1519	54.2984	32.1959	61.3948	24.4223	23.1176	30.0366	21.5626	19.3881	1.13141	12.5102	1.61603
7250_at	RAD16	YBR114W	0.000250883	8.03747e-06	5	YBR114W Radiation repair protein, putative DNA helicase	DNA REPAIR	CELL CYCLE AND DNA PROCESSING	DNA repair	34.8838	32.9155	34.2574	53.9251	33.9	45.6698	23.4957	29.1849	19.7178	18.4302	15.6324	12	15.6587	12.1	24.5763	12.1	12	12	12.9177	23.3731	16.4901	14.1931	33.8997	44.0912	39.7849	26.3403	17.9268	13.2529	18.3381	12.3059	18.0188	1.39175	13.9071	8.32253	4.02284	2.0887	2.08406	8.82206	0.52981	4.77711
8609_at	NTG2	YOL043C	0.000332156	1.01355e-05	5	YOL043C Endonuclease III-like glycosylase 2	DNA REPAIR	CELL CYCLE AND DNA PROCESSING	DNA repair	374.467	419.772	356.414	355.361	354.819	209.636	277.283	396.002	265.659	264.019	323.949	152.063	314.023	157.151	247.933	246.773	117.29	133.291	179.759	104.008	161.691	140.595	397.119	355.888	282.228	336.642	284.543	207.746	247.353	143.447	135.432	32.035	0.744718	102.66	83.9472	34.1368	92.0741	0.820279	32.4491	29.1859
6111_at	XRS2	YDR369C	0.000538869	1.53312e-05	5	YDR369C DNA repair protein	DNA REPAIR	CELL CYCLE AND DNA PROCESSING	meiosis	69.3256	88.9827	56.5941	46.0532	76.0151	63.8193	53.4715	50.0748	30.7482	28.7374	37.0741	48.14	42.4137	48.6013	29.9284	35.356	33.7372	34.6564	34.7606	20.451	30.8063	26.0652	79.1541	51.3236	69.9172	51.7731	32.1866	46.385	32.6422	34.3848	25.7742	13.8997	7.45355	8.6237	2.40183	4.35047	3.44696	3.83788	0.563222	5.18377
6400_at	RAD55	YDR076W	0.000959364	2.47285e-05	5	YDR076W RecA homolog (related to DMC1, RAD51, RAD57), interacts with Rad51p and Rad57p by two-hybrid analysis	DNA REPAIR	CELL CYCLE AND DNA PROCESSING	DNA recombination and DNA repair	26.3187	29.4841	20.6616	28.1232	30.8302	36.4926	26.638	25.6367	27.1066	21.0104	23.969	12	14.5684	16.6114	12	12.1	12	14.7329	22.9595	12	12	15.9724	27.9014	24.3924	33.6614	26.1374	24.0287	14.3933	12.05	16.5641	13.3241	2.23828	5.27611	4.00392	0.707967	3.04856	2.31068	0.0707107	5.70463	2.29349
5753_at	RAD23	YEL037C	0.00213781	4.90429e-05	5	YEL037C ubiquitin-like protein	DNA REPAIR	CONTROL OF CELLULAR ORGANIZATION	cell wall	561.703	428.508	581.081	537.756	471.065	598.173	513.236	423.811	550.547	664.206	415.754	333.252	436.613	385.608	440.059	352.642	205.554	133.364	147.635	518.593	486.376	376.12	495.106	559.419	534.619	468.523	543.502	385.157	396.351	162.184	460.363	94.1833	30.6353	89.8785	63.2325	124.376	51.6819	61.8131	38.2311	74.714
5626_at	RAD51	YER095W	8.83392e-06	1.06386e-06	4	YER095W RecA homolog\; Rad51p colocalizes to ~65 spots with Dmc1p prior to synapsis (independently of ZIP1 and DMC1), and interacts with Rad52p and Rad55p by two-hybrid analysis\; human Rad51p homolog interacts with Brca2 protein which has been implicated	DNA REPAIR	CELL FATE	pheromone response, mating-type determination, sex-specific proteins	1115.88	889.167	1033.49	866.535	877.148	759.067	537.82	429.677	464.43	436.823	428.751	296.547	424.585	385.66	219.852	276.282	418.572	459.306	370.846	210.776	417.764	276.296	1002.52	950.011	818.108	483.749	443.335	368.931	248.067	416.241	301.612	160.307	118.053	83.4954	76.4687	18.7097	65.6378	39.9018	44.276	105.791
5521_at	RAD24	YER173W	1.23675e-05	1.06386e-06	4	YER173W checkpoint protein	DNA REPAIR	CELL CYCLE AND DNA PROCESSING	DNA recombination and DNA repair	128.019	143.984	112.685	134.949	108.087	105.922	76.0521	73.2649	60.9046	51.9325	61.5982	96.5181	98.7973	63.3869	53.422	48.6787	51.1108	62.1554	51.8542	53.3289	51.7365	40.1343	136.001	123.817	107.004	74.6585	58.1451	86.2341	51.0503	55.0401	48.3999	11.2887	15.743	1.531	1.97088	5.39142	19.819	3.35398	6.17323	7.20236
9693_at	PIF1	YML061C	0.000386926	1.1561e-05	4	YML061C 5' to 3' DNA helicase	DNA REPAIR	CELL CYCLE AND DNA PROCESSING	DNA recombination and DNA repair	164.432	237.432	163.317	198.683	127.089	136.881	118.926	93.1256	111.128	124.681	99.06	134.512	73.7445	78.279	114.834	111.628	144.323	91.606	130.099	71.1624	60.2358	67.4829	200.932	181	131.985	106.026	111.623	95.5118	113.231	122.009	66.2937	51.6186	25.0075	6.92371	18.2437	12.8175	33.8511	2.26706	27.2736	5.55955
5110_at	MMS2	YGL087C	0.000980565	2.51422e-05	4	YGL087C Similar to ubiquitin conjugating protein family	DNA REPAIR	CELL CYCLE AND DNA PROCESSING	DNA repair	580.614	530.692	607.415	544.505	621.703	566.62	419.118	513.86	416.1	416.8	461.446	432.31	401.261	469.188	345.65	402.274	237.37	413.891	440.483	534.478	467.96	495.217	555.653	575.96	594.162	466.489	431.448	434.253	373.962	363.915	499.218	35.3003	44.4841	38.9494	66.9922	25.981	34.0052	40.039	110.394	33.4391
10671_at	RAD27	YKL113C	0.00236219	5.32393e-05	4	YKL113C 42 kDa 5' to 3' exonuclease required for Okazaki fragment processing	DNA REPAIR	CELL CYCLE AND DNA PROCESSING	DNA repair	159.344	184.912	144.916	164.248	102.575	136.757	173.244	128.08	130.251	142.034	106.209	110.925	132.579	92.7565	176.288	183.152	123.257	136.371	103.926	114.08	132.99	101.378	172.128	154.582	119.666	150.662	126.164	112.087	179.72	121.185	116.149	18.08	13.67	24.1708	31.9359	18.2586	19.9367	4.85342	16.3214	15.9077
9749_at	RAD10	YML095C	0.00462367	9.53438e-05	4	YML095C Endonuclease (with Rad1p) that degrades single-stranded DNA for repair	DNA REPAIR	CELL CYCLE AND DNA PROCESSING	DNA repair	53.2351	68.1786	42.348	59.5861	51.4892	44.2687	30.4873	51.7172	29.774	37.8834	36.0695	37.4004	44.3431	45.1266	39.6477	35.3479	41.0621	35.6219	43.4836	32.0053	23.6099	25.1331	60.7068	50.967	47.8789	41.1023	34.5756	42.29	37.4978	40.0559	26.9161	10.5666	12.1892	5.10569	15.0118	4.25611	4.25263	3.04042	4.0263	4.47267
9428_at	RAD14	YMR201C	1.06007e-05	1.06386e-06	3	YMR201C human xeroderma pigmentosum group A DNA repair gene homolog	DNA REPAIR	CELL CYCLE AND DNA PROCESSING	DNA repair	55.0479	46.6095	52.5625	56.0073	46.6121	52.9465	69.2627	71.853	78.4553	67.6718	69.8179	70.052	46.4365	54.1434	51.1574	55.2683	35.4216	38.9147	31.2926	24.5675	20.7234	22.6134	50.8287	54.2849	49.7793	70.5579	71.9817	56.8773	53.2129	35.2096	22.6348	5.96686	2.43585	4.4791	1.83159	5.70811	12.0428	2.90683	3.81544	1.92215
6663_at	MGT1	YDL200C	0.000143109	5.20943e-06	3	YDL200C 6-O-methylguanine-DNA methylase	DNA REPAIR	CELL CYCLE AND DNA PROCESSING	DNA repair	498.541	507.149	514.706	507.194	425.425	497.271	365.449	391.465	258.772	256.495	308.952	517.394	456.375	427.645	235.341	277.524	433.555	455.11	323.526	190.593	211.695	177.339	502.845	510.95	461.348	378.457	274.74	467.138	256.432	404.064	193.209	6.08661	5.31169	50.8026	18.396	29.6508	45.8321	29.828	70.5754	17.3268
8140_at	PHR1	YOR386W	0.000164311	5.76615e-06	3	YOR386W photolyase	DNA REPAIR	CELL CYCLE AND DNA PROCESSING	DNA repair	68.6764	62.2615	69.2121	61.4534	81.3124	63.2665	90.125	73.8702	89.1917	100.449	80.1275	64.3722	66.8201	70.4767	55.2087	71.8391	82.7384	56.3036	71.4647	26.8989	31.562	31.4465	65.4689	65.3328	72.2894	81.9976	89.9226	67.223	63.5239	70.1689	29.9691	4.53602	5.48625	12.7603	11.4939	10.1802	3.07213	11.7595	13.265	2.65954
8566_at	DNL4	YOR005C	0.000272085	8.58519e-06	3	YOR005C ATP dependent DNA ligase	DNA REPAIR	CELL CYCLE AND DNA PROCESSING	meiosis	130.137	107.244	116.723	128.508	88.3911	123.91	84.5654	123.94	118.279	89.1407	112.514	84.3254	84.6518	80.218	91.974	81.816	80.677	76.3125	72.9911	52.711	44.6701	43.5681	118.691	122.616	106.151	104.253	106.644	83.065	86.895	76.6602	46.983	16.1878	8.3337	25.1157	27.8423	15.4304	2.47104	7.18278	3.85475	4.99105
9099_at	RAD50	YNL250W	0.000530035	1.51152e-05	3	YNL250W protein contains a purine-binding domain, two heptad repeats and a hydrophobic tail, Rad50p interacts with Mre11p and Xrs2p in two-hybrid and immunoprecipitation analyses\; it co-localizes to spots with Mre11p and Xrs2p in a rad50s background	DNA REPAIR	CELL CYCLE AND DNA PROCESSING	DNA recombination and DNA repair	123.998	143.25	85.8808	106.988	85.6979	95.3019	93.3101	111.948	72.5887	68.5015	93.3671	99.2398	94.2958	91.0441	76.426	90.6878	107.551	81.3239	90.476	33.3289	34.0362	37.9343	133.624	96.4343	90.4999	102.629	78.1524	94.8599	83.5569	93.1168	35.0998	13.6132	14.9249	6.79103	13.1792	13.3338	4.12685	10.0846	13.3113	2.48011
7227_at	MEC1	YBR136W	0.000832155	2.21194e-05	3	YBR136W similar to phosphatidylinositol(PI)3-kinases required for DNA damage induced checkpoint responses in G1, S\/M, intra S, and G2\/M in mitosis	DNA REPAIR	CELL CYCLE AND DNA PROCESSING	meiosis	171.045	123.298	145.609	107.428	119.784	128.204	130.434	129.457	119.923	113.875	128.441	108.363	124.585	105.937	130.452	109.679	133.73	104.679	110.571	72.9535	60.4198	58.1404	147.171	126.518	123.994	129.946	120.746	112.962	120.066	116.327	63.8379	33.7618	26.9979	5.95404	0.690843	7.31757	10.1388	14.689	15.3567	7.97619
10048_at	MEC3	YLR288C	0.000934629	2.42532e-05	3	YLR288C involved in checkpoint control and DNA repair	DNA REPAIR	CELL CYCLE AND DNA PROCESSING	cell cycle checkpoints (checkpoints of morphogenesis, DNA-damage,-replication, mitotic phase and spindle)	133.935	184.935	134.001	128.719	118.514	167.389	158.075	153.602	103.509	123.172	111.465	147.859	134.917	128.601	110.319	114.116	116.095	62.9928	91.1902	61.8592	57.7673	49.3296	159.435	131.36	142.952	155.838	112.716	137.126	112.218	90.0928	56.3187	36.0624	3.73541	34.5603	3.16254	9.89091	9.8171	2.68493	26.5683	6.38917
6377_at	MSH6	YDR097C	0.00121378	2.98968e-05	3	YDR097C Homolog of the human GTBP protein, forms a complex with Msh2p to repair both single-base and insertion-deletion mispairs, redundant with Msh3p in repair of insertion-deletion mispairs	DNA REPAIR	CELL CYCLE AND DNA PROCESSING	DNA recombination and DNA repair	313.295	328.667	253.647	303.353	170.496	262.289	266.983	325.667	319.74	296.859	364.116	370.959	303.459	282.745	289.221	333.613	238.91	326.226	272.431	178.051	186.952	132.209	320.981	278.5	216.393	296.325	326.905	319.054	311.417	279.189	165.737	10.8696	35.1478	64.9069	41.496	34.1966	46.1285	31.3903	44.0488	29.3754
10981_at	RAD7	YJR052W	0.00222438	5.06479e-05	3	YJR052W Nucleotide excision repair protein involved in G(sub)2 repair of inactive genes	DNA REPAIR	CELL CYCLE AND DNA PROCESSING	DNA repair	147.46	161.359	155.578	140.89	140.436	109.74	128.731	141.229	137.942	148.703	103.766	180.264	134.622	109.2	139.714	149.649	124.177	74.4099	74.8041	76.0822	77.855	53.0253	154.409	148.234	125.088	134.98	130.137	141.362	144.681	91.1304	68.9875	9.82777	10.3857	21.7051	8.83734	23.4635	36.008	7.02518	28.6199	13.8521
11009_at	RAD26	YJR035W	0.00226502	5.14452e-05	3	YJR035W DNA-dependent ATPase, homologous to human Cockayne syndrome B gene ERCC6, that is a putative helicase	DNA REPAIR	CELL CYCLE AND DNA PROCESSING	DNA recombination and DNA repair	33.2551	50.8619	34.6128	34.9256	34.176	29.3162	31.5848	37.6991	34.0527	30.8979	30.1399	34.9098	31.983	39.2152	37.545	40.3418	41.7015	31.0875	23.138	12.3904	13.1125	17.941	42.0585	34.7692	31.7461	34.642	31.6968	35.3693	38.9434	31.9757	14.4813	12.4499	0.22116	3.43641	4.3234	2.07515	3.63796	1.97765	9.31354	3.0179
9918_at	RHC18	YLR383W	0.00335159	7.21403e-05	3	YLR383W Protein involved in recombination repair, homologous to S. pombe rad18	DNA REPAIR	CELL CYCLE AND DNA PROCESSING	DNA recombination and DNA repair	105.159	184.925	139.175	126.34	65.5359	90.6368	72.2234	110.448	96.0603	87.1563	102.446	103.254	89.6336	88.8843	108.726	99.5757	117.909	73.3688	93.3022	42.5793	63.8466	55.258	145.042	132.758	78.0863	91.3358	95.2209	93.924	104.151	94.8599	53.8946	56.4033	9.0758	17.749	27.029	7.67945	8.08879	6.47002	22.3108	10.699
9333_at	YKU70	YMR284W	0.00692933	0.000136249	3	YMR284W DNA binding protein	DNA REPAIR	CELL CYCLE AND DNA PROCESSING	DNA synthesis and replication	41.6502	62.522	35.1493	58.8063	40.0617	21.1151	41.9746	49.4979	36.8305	32.4111	31.361	29.7649	27.9107	13.9453	34.7599	37.8959	33.3587	33.3469	52.3682	17.3089	18.8124	24.562	52.0861	46.9778	30.5884	45.7362	33.5342	23.8736	36.3279	39.6913	20.2278	14.7586	16.728	13.3972	5.31977	2.90257	8.64803	2.2175	10.9786	3.82807
6891_at	POL4	YCR014C	0.00983216	0.000184931	3	YCR014C DNA polymerase IV	DNA REPAIR	CELL CYCLE AND DNA PROCESSING	DNA recombination and DNA repair	32.5501	48.3256	42.26	49.2388	34.7608	39.6634	46.8904	57.0647	38.5068	38.2628	46.7069	42.4333	32.6914	30.5909	22.5708	38.4136	35.4544	22.6895	59.9055	12	14.2809	17.0177	40.4378	45.7494	37.2121	51.9775	41.1588	35.2385	30.4922	39.3498	14.4329	11.155	4.9348	3.46668	7.19435	4.80632	6.31871	11.2026	18.9113	2.51228
8653_at	MSH2	YOL090W	3.00353e-05	1.69391e-06	2	YOL090W MutS homolog encoding major mismatch repair activity in mitosis and meiosis, functions with Pms1p and Pms2\/Mlh1p in a complex which interacts with either Pms3\/Msh6p to repair single-base and insertion-deletion mispairs, or Msh3p to repair only i	DNA REPAIR	CELL CYCLE AND DNA PROCESSING	DNA recombination and DNA repair	33.4901	46.2778	39.2149	46.9253	19.3757	42.705	52.28	52.3835	51.7011	55.1282	54.2255	77.4976	55.1007	41.2274	68.3159	65.3535	103.576	101.217	100.543	56.3526	55.2856	56.2828	39.8839	43.0701	31.0403	52.3317	53.6849	57.9419	66.8347	101.779	55.9737	9.0423	5.45205	16.4963	0.0731764	1.77635	18.3013	2.09472	1.59231	0.596942
7776_at	RAD1	YPL022W	0.00020318	6.85418e-06	2	YPL022W UV endonuclease	DNA REPAIR	CELL CYCLE AND DNA PROCESSING	DNA repair	72.6551	64.9875	61.5257	60.854	76.0003	79.3229	68.6274	56.633	59.1236	68.9994	58.272	77.1611	73.4626	58.3571	63.8676	79.6089	102.929	87.2645	89.0299	51.8111	43.4274	51.1448	68.8213	61.1898	77.6616	62.6302	62.1317	69.6603	71.7383	93.0744	48.7944	5.42182	0.474969	2.34943	8.48131	5.96286	9.96199	11.1308	8.57974	4.65991
8190_at	REV1	YOR346W	0.00115371	2.87363e-05	2	YOR346W deoxycytidyl transferase	DNA REPAIR	CELL CYCLE AND DNA PROCESSING	DNA repair	56.9457	50.3352	37.36	52.5853	34.0297	31.4975	56.7248	60.2706	42.024	29.8575	52.4707	45.236	50.8834	33.8693	53.3883	51.7521	87.6546	62.6955	70.1291	25.547	33.7251	33.3266	53.6405	44.9727	32.7636	58.4977	41.4507	43.3296	52.5702	73.4931	30.8662	4.67434	10.7659	1.79054	2.50726	11.3175	8.66576	1.1569	12.8151	4.61086
8506_at	EXO1	YOR033C	0.00713428	0.00013971	2	YOR033C Protein that complements a drug-hypersensitive mutation	DNA REPAIR	METABOLISM	polynucleotide degradation	144.57	111.661	98.9321	89.9803	122.788	106.465	134.369	125.181	118.4	151.223	142.283	130.293	135.078	122.261	166.226	179.47	175.588	139.02	172.428	72.8057	139.392	97.5236	128.116	94.4562	114.626	129.775	137.302	129.21	172.848	162.345	103.24	23.2708	6.32989	11.5423	6.49731	16.9689	6.47641	9.36522	20.2618	33.659
4413_at	MSH1	YHR120W	0.00920848	0.000174185	2	YHR120W mutS homolog involved in mitochondrial DNA repair	DNA REPAIR	CELL CYCLE AND DNA PROCESSING	DNA recombination and DNA repair	66.4634	43.1717	48.6367	49.0098	39.912	53.8798	65.3797	71.5743	54.7546	63.4525	71.2123	85.8383	78.8917	67.4387	88.4483	89.567	70.9941	67.5612	101.593	53.0544	59.7482	56.3173	54.8175	48.8233	46.8959	68.477	63.1398	77.3896	89.0076	80.0496	56.3733	16.4697	0.263805	9.87674	4.38026	8.2333	9.2913	0.791016	18.7363	3.34728
9694_at	OGG1	YML060W	0.000597173	1.66789e-05	1	YML060W 43-kDa 8-oxo-guanine DNA glycosylase	DNA REPAIR	CELL CYCLE AND DNA PROCESSING	DNA repair	35.6363	27.3913	25.3013	18.069	22.0723	27.9827	26.0584	32.3737	45.6646	47.7408	37.6015	36.4538	34.9282	24.7764	59.573	60.7122	53.9381	37.9367	51.1981	39.6853	34.2517	33.4412	31.5138	21.6852	25.0275	29.2161	43.669	32.0528	60.1426	47.691	35.7927	5.8301	5.11397	4.17925	4.46556	5.35609	6.34756	0.805555	8.55778	3.39535
5041_at	ALK1	YGL021W	0.00123852	3.04038e-05	1	YGL021W DNA damage-responsive protein	DNA REPAIR	CELL RESCUE, DEFENSE AND VIRULENCE	stress response	116.87	99.9307	67.7639	76.767	87.3001	73.495	91.4317	84.3635	137.51	125.718	147.68	249.649	210.011	157.612	158.345	213.775	159.111	219.6	264.83	137.807	195.818	138.23	108.401	72.2655	80.3976	87.8976	136.969	205.757	186.06	214.514	157.285	11.9782	6.36619	9.76169	4.99798	10.9907	46.1658	39.1952	53.0423	33.371
6585_at	DUN1	YDL101C	0.00208657	4.79727e-05	1	YDL101C protein kinase	DNA REPAIR	CELLULAR COMMUNICATION/SIGNAL TRANSDUCTION MECHANISM	other intracellular signal transduction activities	92.8566	77.3195	63.8743	69.2038	54.3361	60.8976	79.2969	61.508	96.4978	69.9266	76.3409	109.992	93.9707	88.3025	104.011	82.6117	115.23	134.874	105.303	121.077	115.205	89.5201	85.0881	66.5391	57.6168	70.4024	80.9218	97.4217	93.3113	118.469	108.601	10.9864	3.76856	4.63971	12.5787	13.8653	11.2489	15.1315	15.0494	16.7829
10341_at	RTT109	YLL002W	0.00295053	6.4629e-05	1	YLL002W Protein involved in resistance to mutagens such as diepoxybutane and mitomycin C	DNA REPAIR	TRANSPOSABLE ELEMENTS, VIRAL AND PLASMID PROTEINS	proteins necessary for the integration or inhibition of transposon movement	35.5636	40.8597	34.1821	31.5964	24.8314	24.3036	24.585	34.0339	32.3625	43.4986	43.7233	73.6226	39.4122	50.2553	83.7331	55.3973	80.4568	53.599	53.7884	68.65	52.3324	57.5513	38.2116	32.8893	24.5675	29.3095	39.8615	54.43	69.5652	62.6147	59.5112	3.74491	1.82835	0.373194	6.68141	6.49525	17.4831	20.0365	15.452	8.33353
9172_at	RFA2	YNL312W	0.000558304	1.57799e-05	7	YNL312W subunit 2 of replication factor RF-A\; 29\% identical to the human p34 subunit of RF-A	DNA REPLICATION	CELL CYCLE AND DNA PROCESSING	DNA synthesis and replication	390.566	409.151	412.35	439.122	282.64	334.254	268.681	331.777	334.349	332.923	311.757	325.657	328.754	308.681	415.901	376.482	438.059	407.427	335.005	406.537	412.824	416.529	399.858	425.736	308.447	300.229	326.343	321.031	396.191	393.497	411.963	13.1416	18.9307	36.4962	44.6157	12.6517	10.8069	27.8734	52.9202	5.05139
10986_at	CDC8	YJR057W	0.00901413	0.000170862	7	YJR057W thymidylate kinase	DNA REPLICATION	METABOLISM	pyrimidine ribonucleotide metabolism	64.5655	82.4366	70.844	63.344	58.2268	62.0965	59.9198	67.2778	47.3416	52.2289	47.8124	65.3382	49.1988	61.5331	78.2268	80.1466	73.117	60.5903	72.0966	72.2649	89.991	65.5209	73.501	67.094	60.1616	63.5988	49.1276	58.69	79.1867	68.6013	75.9256	12.6368	5.30327	2.73633	5.20295	2.69608	8.43697	1.35756	6.95645	12.6391
9132_at	POL2	YNL262W	7.06714e-06	1.06386e-06	5	YNL262W DNA polymerase II	DNA REPLICATION	CELL CYCLE AND DNA PROCESSING	DNA synthesis and replication	318.252	358.362	330.4	336.851	209.209	259.175	219.288	216.34	223.853	208.483	198.516	232.406	250.204	197.99	297.42	247.6	139.309	91.977	141.477	132.323	150.498	99.5884	338.307	333.625	234.192	217.814	210.284	226.867	272.51	124.254	127.47	28.3623	4.56169	35.3309	2.08484	12.7644	26.5438	35.2281	27.9738	25.7996
7623_at	CTF4	YPR135W	8.83392e-06	1.06386e-06	5	YPR135W DNA polymerase alpha binding protein	DNA REPLICATION	CELL CYCLE AND DNA PROCESSING	DNA synthesis and replication	282.165	308.314	274.865	303.08	267.45	322.212	184.401	248.189	187.152	184.421	201.724	208.362	236.292	165.837	116.238	165.107	106.54	96.5446	118.404	62.9108	111.613	71.5	295.24	288.973	294.831	216.295	191.099	203.497	140.672	107.163	82.008	18.4905	19.951	38.7227	45.1051	9.30234	35.4785	34.5559	10.9431	25.996
10590_at	HCS1	YKL017C	3.00353e-05	1.69391e-06	5	YKL017C DNA helicase A	DNA REPLICATION	CELL CYCLE AND DNA PROCESSING	meiosis	265.204	248.375	201.013	243.004	221.068	228.055	183.18	178.429	211.782	207.04	189.22	236.194	233.669	169.484	226.347	246.373	148.503	127.083	150.323	117.814	122.156	100.434	256.789	222.008	224.562	180.804	202.681	213.116	236.36	141.97	113.468	11.8997	29.6923	4.94029	3.35953	11.8958	37.8074	14.1606	12.9246	11.4945
5758_at	MCM3	YEL032W	3.71025e-05	1.84639e-06	5	YEL032W Member of complex that acts at ARS's to initiate replication	DNA REPLICATION	CELL CYCLE AND DNA PROCESSING	DNA synthesis and replication	180.18	124.411	176.443	101.489	163.177	185.498	226.552	228.341	190.089	203.226	200.926	211.52	217.876	205.826	95.1974	118.04	57.7863	68.9044	97.8643	78.5857	113.257	109.575	152.295	138.966	174.338	227.447	198.08	211.741	106.618	74.8517	100.472	39.4347	53.0008	15.7832	1.2652	7.01571	6.02785	16.1519	20.6903	19.0437
4369_at	DNA2	YHR164C	0.000556537	1.57482e-05	5	YHR164C DNA replication helicase	DNA REPLICATION	CELL CYCLE AND DNA PROCESSING	DNA synthesis and replication	164.198	129.024	111.87	107.247	111.893	139.107	117.386	124.197	108.647	111.091	108.789	115.247	113.349	84.3032	73.3035	100.021	75.2869	84.8584	79.7764	48.3542	69.6215	58.8453	146.611	109.559	125.5	120.792	109.509	104.3	86.6624	79.9739	58.9403	24.8715	3.269	19.2434	4.81647	1.37185	17.3434	18.8924	4.78882	10.634
7096_at	DPB3	YBR278W	0.00111838	2.80374e-05	5	YBR278W C and C' subunits of DNA polymerase II	DNA REPLICATION	CELL CYCLE AND DNA PROCESSING	DNA synthesis and replication	355.612	413.806	281.621	313.666	214.05	272.44	200.312	286.036	178.19	171.79	242.439	300.89	283.852	254.94	168.367	144.994	200.033	113.218	139.657	100.875	188.975	124.268	384.709	297.644	243.245	243.174	197.473	279.894	156.681	150.969	138.039	41.1492	22.6596	41.2881	60.6165	39.0728	23.2292	16.5266	44.4997	45.6357
9696_at	SML1	YML058W	3.53357e-06	1.06386e-06	4	YML058W Suppressor of mec lethality	DNA REPLICATION	METABOLISM	deoxyribonucleotide metabolism	1957.75	1870.66	1844.68	1792.09	1350.11	1259.65	959.549	1060.63	1077.62	936.814	1072.23	1038.17	1089.01	1014.68	1529.87	1220.08	972.353	803.93	899.771	1464.1	1499.74	1393.69	1914.2	1818.38	1304.88	1010.09	1028.89	1047.29	1374.98	892.018	1452.51	61.5859	37.1862	63.9612	71.4722	79.7835	37.9939	219.051	84.479	53.9693
9293_at	SML1	YML058W	2.4735e-05	1.52287e-06	4	YML058W identified by SAGE	DNA REPLICATION	METABOLISM	deoxyribonucleotide metabolism	2491.01	2538.87	3601.42	2730.16	3678.66	3052.08	2165.08	1993.99	1419.68	1386.18	1415.41	723.361	743.248	868.153	922.734	770.303	2057.18	2017.3	1529.15	1002.83	1372.25	1112.41	2514.94	3165.79	3365.37	2079.54	1407.09	778.254	846.519	1867.88	1162.5	33.8428	616.078	443.057	120.975	18.2332	78.4872	107.785	294.022	189.734
11041_at	RNR2	YJL026W	0.00020318	6.85418e-06	4	YJL026W small subunit of ribonucleotide reductase	DNA REPLICATION	METABOLISM	deoxyribonucleotide metabolism	2994.73	3327.36	3074.6	3359.13	4248.87	3261.07	2547.82	2447.13	1868.62	1940.43	1945.63	1780.09	1876.17	438.409	1604.66	1672.73	2299.98	1895.78	1807.83	1710.42	1448.01	1179.88	3161.05	3216.87	3754.97	2497.47	1918.23	1364.89	1638.7	2001.19	1446.1	235.204	201.192	698.478	71.1996	43.0421	803.794	48.1324	262.463	265.276
4774_at	TRX2	YGR209C	0.00172615	4.06043e-05	4	YGR209C thioredoxin	DNA REPLICATION	CELL CYCLE AND DNA PROCESSING	mitotic cell cycle and cell cycle control	1883.01	2154.23	2210.3	1798.06	2568.39	1754.06	1911.5	1712.23	1552.99	1318.82	1348.41	1579.9	1599.74	1451.58	1262.8	1397.34	1495.23	1567.64	1609.01	1181.24	1604.5	1450.64	2018.62	2004.18	2161.23	1811.86	1406.74	1543.74	1330.07	1557.29	1412.13	191.783	291.5	575.82	140.903	127.515	80.4302	95.131	57.5895	214.242
5365_at	PES4	YFR023W	0.000219081	7.22088e-06	3	YFR023W poly(A) binding protein\; related to PES4 protein homolog YHR015w	DNA REPLICATION	CELL CYCLE AND DNA PROCESSING	DNA recombination and DNA repair	129.604	192.814	105.111	135.126	87.6339	125.959	136.654	121.986	107.22	117.745	112.765	122.956	98.4007	103.626	70.5864	90.3465	72.6809	81.9739	70.7479	37.7451	44.457	41.2659	161.209	120.118	106.797	129.32	112.577	108.328	80.4664	75.1342	41.156	44.6963	21.2239	27.1003	10.3718	5.26513	12.9353	13.9725	6.00168	3.35726
8975_at	POL1	YNL102W	0.00106007	2.68795e-05	3	YNL102W DNA polymerase I alpha subunit, p180	DNA REPLICATION	CELL CYCLE AND DNA PROCESSING	DNA synthesis and replication	293.394	334.663	212.748	255.468	151.831	259.909	242.578	274.11	321.726	349.438	346.817	322.285	349.476	255.439	322.115	330.67	179.306	213.501	263.542	183.648	202.304	149.415	314.029	234.108	205.87	258.344	339.327	309.067	326.393	218.783	178.456	29.1814	30.2074	76.4228	22.2964	15.2995	48.3915	6.0496	42.3658	26.8241
10573_at	TOF2	YKR010C	0.00155477	3.70251e-05	3	YKR010C topoisomerase I interacting factor 2	DNA REPLICATION	CLASSIFICATION NOT YET CLEAR-CUT	CLASSIFICATION NOT YET CLEAR-CUT	94.4768	118.503	89.3358	120.536	91.3648	88.2157	86.5683	92.2217	111.054	104.461	116.034	113.662	116.067	98.5475	159.289	146.827	135.715	90.2343	81.423	85.4287	68.2753	50.7413	106.49	104.936	89.7903	89.395	110.516	109.426	153.058	102.458	68.1484	16.9894	22.0618	2.2268	3.99754	5.80544	9.49703	8.81221	29.1371	17.344
7157_at	CDC47	YBR202W	0.00172615	4.06043e-05	3	YBR202W MCM3 protein homolog (S. cerevisiae)	DNA REPLICATION	CELL CYCLE AND DNA PROCESSING	DNA synthesis and replication	532.91	481.599	536.657	399.24	375.523	535.52	410.612	580.415	484.159	452.716	594.125	362.189	506.897	407.121	473.046	406.786	374.086	263.807	254.319	275.959	198.783	204.896	507.255	467.948	455.521	495.513	510.334	425.402	439.916	297.404	226.546	36.2825	97.1681	113.135	120.069	74.2492	74.0655	46.8533	66.5783	42.9017
8556_at	TOP1	YOL006C	0.00335866	7.21863e-05	3	YOL006C topoisomerase I	DNA REPLICATION	CELL CYCLE AND DNA PROCESSING	DNA synthesis and replication	152.307	154.268	119.953	106.939	93.387	115.119	137.357	151.962	150.567	159.638	154.896	157.266	135.096	123.745	147.979	206.629	139.382	100.502	162.825	91.9179	92.374	84.7723	153.287	113.446	104.253	144.66	155.034	138.702	177.304	134.236	89.6881	1.38666	9.20201	15.3671	10.3277	4.53669	17.0489	41.4716	31.4788	4.26326
6390_at	FOB1	YDR110W	0.00586926	0.00011752	3	YDR110W DNA replication fork blocking protein	DNA REPLICATION	CELL CYCLE AND DNA PROCESSING	DNA synthesis and replication	56.1172	46.751	60.2548	37.2507	59.3374	57.0256	65.8383	65.9604	49.5766	72.167	59.4457	50.9985	50.7321	38.6439	25.8346	48.4307	59.3635	68.5165	56.7814	20.2621	43.2084	31.5426	51.4341	48.7527	58.1815	65.8994	60.3964	46.7915	37.1327	61.5538	31.671	6.62288	16.2664	1.63467	0.0863377	11.3252	7.05726	15.9778	6.16651	11.4737
7384_at	MCM2	YBL023C	0.00635336	0.000126212	3	YBL023C Minichromosome maintenance protein, transcription factor	DNA REPLICATION	CELL CYCLE AND DNA PROCESSING	DNA synthesis and replication	187.952	202.53	153.814	165.276	114.074	165.634	153.348	204.391	190.173	179.031	193.187	230.477	195.369	214.549	154.104	154.538	200.704	128.57	201.42	80.5703	128.334	87.5257	195.241	159.545	139.854	178.869	187.464	213.465	154.321	176.898	98.8099	10.3084	8.1052	36.4588	36.0933	7.45673	17.579	0.306616	41.8547	25.8039
7417_at	POL12	YBL035C	0.00718728	0.000140528	3	YBL035C B subunit of DNA polymerase alpha-primase complex	DNA REPLICATION	CELL CYCLE AND DNA PROCESSING	DNA synthesis and replication	144.699	159.258	118.781	157.044	150.957	176.748	128.056	150.788	124.06	143.296	147.502	187.667	157.255	114.583	141.227	131.693	152.791	159.814	149.288	84.2563	104.345	75.8003	151.979	137.913	163.853	139.422	138.286	153.168	136.46	153.964	88.134	10.2948	27.0561	18.2371	16.0746	12.4983	36.7129	6.74093	5.36027	14.6623
6656_at	CDC9	YDL164C	7.24382e-05	3.03361e-06	2	YDL164C DNA ligase	DNA REPLICATION	CELL CYCLE AND DNA PROCESSING	DNA synthesis and replication	92.584	85.0965	71.817	81.1938	47.9278	56.137	52.8105	79.7785	94.1188	104.111	125.24	81.3535	96.9502	70.8727	147.218	97.7807	179.471	151.469	173.204	100.296	112.386	71.0357	88.8403	76.5054	52.0324	66.2945	107.823	83.0588	122.499	168.048	94.5725	5.29441	6.63043	5.80476	19.0693	15.8894	13.1221	34.9575	14.6962	21.2611
8944_at	TOP2	YNL088W	0.000478799	1.38428e-05	2	YNL088W topoisomerase II, Top2p localizes to axial cores in meiosis	DNA REPLICATION	CELL CYCLE AND DNA PROCESSING	DNA synthesis and replication	147.025	135.452	135.628	160.876	80.3479	148.398	150.465	141.111	165.626	162.08	162.465	204.689	72.5082	117.152	174.816	196.458	289.623	234.253	243.526	84.4354	93.0848	86.0589	141.238	148.252	114.373	145.788	163.39	131.45	185.637	255.801	87.8597	8.18355	17.8534	48.1184	6.61385	1.94588	67.2404	15.303	29.6559	4.59733
10607_at	PRI2	YKL045W	0.000798587	2.13278e-05	2	YKL045W p58 polypeptide of DNA primase	DNA REPLICATION	CELL CYCLE AND DNA PROCESSING	DNA synthesis and replication	124.447	163.652	144.978	118.604	100.443	124.932	92.4089	147.725	149.102	152.056	149.469	208.402	197.875	153.459	201.92	230.615	168.37	128.638	157.379	119.911	109.545	85.3349	144.05	131.791	112.688	120.067	150.209	186.579	216.268	151.462	104.93	27.7223	18.6491	17.3165	39.1142	1.61001	29.161	20.29	20.5158	17.744
7726_at	CDC54	YPR019W	0.000837456	2.22412e-05	2	YPR019W essential for initiation of DNA replication\; homolog of S. pombe CDC21	DNA REPLICATION	CELL CYCLE AND DNA PROCESSING	mitotic cell cycle and cell cycle control	205.794	231.283	200.62	204.392	203.676	189.796	216.256	214.701	264.596	237.737	277.536	323.422	345.208	195.834	301.202	321.914	334.651	304.33	268.228	174.204	160.553	94.1256	218.538	202.506	196.736	215.478	259.956	288.155	311.558	302.403	142.961	18.0233	2.66716	9.81442	1.09945	20.3007	80.6906	14.6458	33.2538	42.8396
9730_at	POB3	YML069W	0.00111838	2.80374e-05	2	YML069W Binds to catalytic subunit of DNA polymerase alpha (Pol1p)	DNA REPLICATION	TRANSCRIPTION	mRNA transcription	391.472	486.358	397.089	391.833	390.464	392.443	362.056	453.651	489.355	460.469	442.704	575.481	540.91	434.091	599.356	526.849	598.375	475.204	599.814	342.201	391.807	328.021	438.915	394.461	391.453	407.853	464.176	516.827	563.103	557.798	354.009	67.0944	3.71631	1.39878	64.767	23.545	73.7073	51.2705	71.5321	33.4924
10339_at	ORC3	YLL004W	0.0014576	3.49612e-05	2	YLL004W Third subunit of the origin recognition complex	DNA REPLICATION	CELL FATE	pheromone response, mating-type determination, sex-specific proteins	60.6942	68.7208	76.9187	61.4099	49.9527	53.2847	56.5664	70.5351	79.7884	72.7568	59.0953	87.1163	67.8927	48.29	103.581	105.441	104.7	93.7413	91.9514	84.455	60.0353	57.4565	64.7075	69.1643	51.6187	63.5508	70.5468	67.7663	104.511	96.7976	67.3156	5.6757	10.9664	2.35611	9.87739	10.5221	19.4135	1.31484	6.90204	14.8991
5643_at	RNR1	YER070W	1.23675e-05	1.06386e-06	1	YER070W ribonucleotide reductase	DNA REPLICATION	METABOLISM	deoxyribonucleotide metabolism	489.396	288.05	443.958	327.073	193.33	336.205	556.08	578.896	1094.09	1182.36	1196.39	697.951	882.55	988.292	1215.87	1111	1245.93	1099.48	1074.03	1173.68	843.144	953.357	388.723	385.516	264.767	567.488	1157.61	856.264	1163.44	1139.81	990.061	142.374	82.6504	101.027	16.133	55.4561	146.944	74.151	92.7791	168.298
10295_at	TRX1	YLR043C	2.4735e-05	1.52287e-06	1	YLR043C thioredoxin	DNA REPLICATION	CELL CYCLE AND DNA PROCESSING	mitotic cell cycle and cell cycle control	1843.47	2297.26	1809.67	3033.35	2764.47	1827.14	2416.76	2063.92	2772.98	3098.65	2605.64	3042.35	2829.47	3259.37	4939.38	4224.63	4624.66	4524.37	3343.02	6706.88	4884.32	6181.02	2070.37	2421.51	2295.8	2240.34	2825.76	3043.73	4582	4164.02	5924.07	320.876	865.276	662.791	249.5	250.71	214.954	505.41	712.772	938.054
8151_s_at	CDC21	YOR074C	5.30035e-05	2.39954e-06	1	YOR074C Thymidylate synthase	DNA REPLICATION	METABOLISM	deoxyribonucleotide metabolism	69.1192	65.1771	96.4478	80.3894	73.8764	68.9701	80.6506	66.8919	104.671	91.0758	91.9305	109.153	107.903	110.632	164.851	122.812	114.837	111.243	111.155	112.703	130.285	138.499	67.1482	88.4186	71.4233	73.7713	95.8926	109.229	143.832	112.412	127.162	2.78746	11.355	3.46929	9.72886	7.61472	1.36634	29.726	2.10045	13.1787
10222_at	CDC45	YLR103C	0.000106007	4.10588e-06	1	YLR103C omosomal DNA replication initiation protein	DNA REPLICATION	CELL CYCLE AND DNA PROCESSING	DNA synthesis and replication	84.7219	104.399	86.6645	101.541	38.9687	82.9558	95.3283	120.592	124.682	138.008	160.116	201.789	214.606	123.936	228.25	189.03	215.802	224.648	214.919	142.815	154.985	107.872	94.5607	94.1027	60.9622	107.96	140.935	180.11	208.64	218.456	135.224	13.9141	10.5192	31.1036	17.8644	17.8975	49.0687	27.733	5.37982	24.4564
7573_at	DPB2	YPR175W	0.000146643	5.28549e-06	1	YPR175W DNA polymerase epsilon, subunit B	DNA REPLICATION	CELL CYCLE AND DNA PROCESSING	DNA synthesis and replication	67.0827	61.1859	67.7029	49.2236	44.0163	52.4218	60.2732	56.0079	77.9689	85.5594	84.0722	109.92	82.5976	73.2302	113.346	109.427	112.48	114.861	94.9312	126.091	99.4979	81.4571	64.1343	58.4632	48.2191	58.1406	82.5335	88.5826	111.386	107.424	102.349	4.16965	13.0668	5.94354	3.01602	4.02239	19.063	2.77115	10.8844	22.453
9149_at	RFC3	YNL290W	0.000208481	6.95605e-06	1	YNL290W Subunit 3 of Replication Factor C\; homologous to human RFC 36 kDa subunit	DNA REPLICATION	CELL CYCLE AND DNA PROCESSING	DNA synthesis and replication	191.412	204.792	208.783	178.84	175.377	176.706	174.323	199.584	209.299	205.123	230.455	257.392	279.692	241.777	325.475	270.7	249.351	234.239	213.438	246.126	295.75	245.429	198.102	193.811	176.042	186.953	214.959	259.62	298.087	232.342	262.435	9.46093	21.1731	0.940042	17.862	13.5815	19.0551	38.732	18.0318	28.8538
5780_at	POL5	YEL055C	0.000219081	7.22088e-06	1	YEL055C DNA polymerase V that has motifs typical of DNA polymerase family	DNA REPLICATION	CLASSIFICATION NOT YET CLEAR-CUT	CLASSIFICATION NOT YET CLEAR-CUT	79.3091	94.4044	71.0592	62.4387	36.2654	94.4562	124.489	95.2114	121.935	104.676	116.93	168.358	137.213	109.143	128.895	128.937	183.192	194.654	222.796	141.653	120.083	98.1403	86.8568	66.749	65.3608	109.85	114.514	138.238	128.916	200.214	119.959	10.674	6.09564	41.1472	20.7021	8.87994	29.6204	0.0299248	20.379	21.7566
8915_at	RNH201	YNL072W	0.000492933	1.41953e-05	1	YNL072W RNase H(35), a 35 kDa ribonuclease H	DNA REPLICATION	METABOLISM	polynucleotide degradation	64.4137	73.7013	60.0769	63.0431	33.3068	29.3847	66.9517	89.4235	143.552	126.99	121.528	62.1625	111.703	39.4165	129.448	122.375	96.9089	71.9455	68.6946	149.144	130.235	122.958	69.0575	61.56	31.3457	78.1876	130.69	71.0941	125.911	79.183	134.112	6.56728	2.0974	2.77332	15.89	11.4689	36.9618	5.00107	15.4369	13.5169
7266_at	POL30	YBR088C	0.00131095	3.19357e-05	1	YBR088C profilerating cell nuclear antigen (PCNA)\; accessory factor for DNA polymerase delta, mRNA increases in G1, peaks in S in mitosis, and increases prior to DNA synthesis in meiosis	DNA REPLICATION	CELL CYCLE AND DNA PROCESSING	DNA synthesis and replication	88.4251	114.36	117.934	90.0547	60.5758	86.9166	84.0271	127.582	132.934	135.365	164.391	181.44	146.318	167.019	145.571	170.181	175.549	135.964	182.51	145.503	261.793	250.315	101.393	103.994	73.7462	105.805	144.23	164.926	157.876	164.674	219.204	18.3391	19.7138	18.6258	30.798	17.5025	17.6544	17.4014	25.1062	64.0842
6167_at	SSD1	YDR293C	5.30035e-06	1.06386e-06	5	YDR293C putative protein phosphatase	DRUG RESISTANCE	CELL FATE	cell growth / morphogenesis	1080.77	944.228	964.44	977.347	1095.34	886.865	669.372	626.192	602.916	550.485	498.661	379.62	489.967	478.002	224.122	335.301	358.327	272.234	365.489	247.904	228.365	189.644	1012.5	970.893	991.105	647.782	550.687	449.196	279.712	332.017	221.971	96.5466	9.12653	147.417	30.5329	52.1275	60.5513	78.6154	51.8972	29.6518
7918_at	RRD2	YPL152W	1.06007e-05	1.06386e-06	5	YPL152W Resistant to Rapamycin Deletion 2	DRUG RESISTANCE	UNCLASSIFIED PROTEINS	UNCLASSIFIED PROTEINS	309.225	297.138	311.078	354.196	370.84	325.838	183.891	204.98	170.384	133.529	211.189	144.823	167.124	140.805	118.982	160.809	128.03	89.7795	119.301	97.1168	108.265	69.2749	303.181	332.637	348.339	194.435	171.701	150.917	139.896	112.37	91.5524	8.54667	30.4886	31.821	14.912	38.8467	14.1784	29.5765	20.0452	20.082
6057_at	PDR15	YDR406W	1.06007e-05	1.06386e-06	5	YDR406W probable multidrug resistance transporter	DRUG RESISTANCE	TRANSPORT FACILITATION	ABC transporters	396.321	356.854	366.139	308.628	370.538	275.687	261.934	236.237	157.112	147.732	175.671	239.264	212.84	236.023	154.746	228.095	144.623	167.748	159.282	84.5515	87.1646	62.0351	376.588	337.383	323.113	249.085	160.172	229.376	191.421	157.218	77.9171	27.9073	40.6669	67.0699	18.1706	14.2183	14.4117	51.865	11.6999	13.8161
11379_at	SEO1	YAL067C	3.00353e-05	1.69391e-06	5	YAL067C Suppressor of Sulfoxyde Ethionine resistance	DRUG RESISTANCE	TRANSPORT FACILITATION	anion transporters (Cl, SO4, PO4, etc.)	720.027	975.875	841.645	974.259	591.51	971.949	435.447	901.115	497.196	535.829	494.17	12	12	12.1	12	12.1	12	12	12.1	12	12	12.1	847.951	907.952	781.729	668.281	509.065	12.0333	12.05	12.0333	12.0333	180.912	93.7725	269.011	329.277	23.2276	0.057735	0.0707107	0.057735	0.057735
4248_at	RRD1	YIL153W	0.000713781	1.94388e-05	5	YIL153W Resistant to Rapamycin Deletion	DRUG RESISTANCE	CELL CYCLE AND DNA PROCESSING	DNA repair	347.27	225.921	340.025	248.312	328.531	299.212	275.681	302.238	299.991	298.363	247.952	150.238	169.927	229.996	264.555	218.001	133.487	74.042	114.301	149.284	168.76	145.639	286.596	294.169	313.871	288.96	282.102	183.387	241.278	107.277	154.561	85.8066	64.8513	20.7317	18.7789	29.586	41.5477	32.9183	30.3387	12.4308
5381_at	BLM3	YFL007W	0.00130389	3.17847e-05	5	YFL007W weak similarity to Mms19p	DRUG RESISTANCE	CELL RESCUE, DEFENSE AND VIRULENCE	oxydative stress response	730.717	291.123	616.053	455.032	957.677	798.667	726.818	585.793	578.087	565.768	565.208	223.375	499.556	409.715	479.749	476.546	296.206	231.997	319.943	227.635	198.024	179.028	510.92	535.542	878.172	656.306	569.688	377.549	478.148	282.716	201.562	310.84	113.859	112.437	99.7195	7.2791	140.872	2.26499	45.4985	24.4959
9130_at	PDR17	YNL264C	1.76678e-05	1.31975e-06	4	YNL264C weak similarity to Sec14p	DRUG RESISTANCE	METABOLISM	phospholipid biosynthesis	311.207	319.705	306.375	282.649	278.936	294.39	153.769	153.71	125.475	120.923	133.242	87.8549	120.005	120.961	218.684	170.274	202.104	157.484	182.697	256.96	248.614	182.677	315.456	294.512	286.663	153.74	126.547	109.607	194.479	180.762	229.417	6.00871	16.777	10.9277	0.0418324	6.22912	18.8439	34.2309	22.3727	40.6922
9117_at	PDR16	YNL231C	6.18375e-05	2.6395e-06	4	YNL231C weak similarity to Sec14p	DRUG RESISTANCE	METABOLISM	regulation of lipid, fatty-acid and isoprenoid metabolism	200.254	279.926	194.514	219.523	125.12	156.531	130.703	124.545	123.772	127.436	103.608	156.309	143.735	149.484	172.509	151.879	83.8954	101.207	122.28	64.9764	118.651	85.818	240.09	207.018	140.825	127.624	118.272	149.843	162.194	102.461	89.8152	56.3363	17.6844	22.211	4.35455	12.8309	6.29463	14.5878	19.223	27.0597
8400_at	PDR5	YOR153W	3.18021e-05	1.77848e-06	3	YOR153W multidrug resistance transporter	DRUG RESISTANCE	METABOLISM	lipid and fatty-acid transport	502.393	598.27	510.075	670.427	577.585	397.837	566.003	744.415	780.252	846.226	598.767	764.956	738.162	563.003	811.981	819.803	349.854	302.85	300.882	247.613	281.589	266.686	550.331	590.251	487.711	655.209	741.748	688.707	815.892	317.862	265.296	67.7951	113.386	127.102	126.157	128.144	109.684	5.53056	27.7236	17.0307
5046_at	KAP122	YGL016W	0.000280919	8.81832e-06	1	YGL016W pleiotropic drug resistance regulatory protein	DRUG RESISTANCE	PROTEIN FATE (folding, modification, destination)	protein targeting, sorting and translocation	120.756	129.208	102.662	114.381	81.9372	99.4417	101.225	93.4066	100.019	115.318	138.725	91.9767	114.931	80.4087	179.267	151.325	225.347	163.022	205.137	164.282	158.88	109.221	124.982	108.522	90.6895	97.3159	118.021	95.772	165.296	197.835	144.128	5.97646	8.2871	12.3776	5.52854	19.4937	17.5712	19.7583	31.7977	30.3505
4492_at	SSZ1	YHR064C	0.00740283	0.000143973	1	YHR064C Hsp70 Protein	DRUG RESISTANCE	CELL RESCUE, DEFENSE AND VIRULENCE	stress response	524.604	520.233	404.345	455.772	281.417	522.393	544.04	538.403	459.07	464.527	615.381	697.306	535.353	540.94	449.054	735.439	657.441	979.384	683.499	821.896	782.988	821.257	522.418	430.058	401.905	541.221	512.993	591.2	592.247	773.441	808.714	3.0906	36.3647	170.396	3.9861	88.7131	91.9332	202.505	178.827	22.2814
8507_at	AKR2	YOR034C	2.4735e-05	1.52287e-06	5	YOR034C Protein involved in constitutive endocytosis of Ste3p	ENDOCYTOSIS	CELLULAR TRANSPORT AND TRANSPORT MECHANISMS	cellular import	541.404	530.103	415.317	638.129	566.507	582.29	302.284	406.33	275.997	274.007	366.924	169.285	183.573	219.387	192.953	194.792	227.75	242.969	281.52	113.277	111.306	62.5261	535.754	526.723	574.399	354.307	305.643	190.749	193.873	250.746	95.7031	7.99082	157.552	11.1605	73.5715	53.0805	25.8098	1.3004	27.7158	28.749
4822_at	CLC1	YGR167W	0.000210247	7.00542e-06	5	YGR167W Clathrin light chain	ENDOCYTOSIS	CELL FATE	cell growth / morphogenesis	832.081	835.337	703.46	853.244	904.214	776.438	618.795	687.421	494.177	473.607	649.062	455.437	458.373	515.953	427.326	405.737	305.542	255.499	420.669	185.718	614.584	457.265	833.709	778.352	840.326	653.108	538.949	476.587	416.531	327.237	419.189	2.30271	105.913	90.351	48.5258	95.9137	34.123	15.2656	84.6949	216.954
10577_at	YPT52	YKR014C	0.000803887	2.14537e-05	5	YKR014C probable purine nucleotide-binding protein	ENDOCYTOSIS	CELLULAR TRANSPORT AND TRANSPORT MECHANISMS	vacuolar transport	481.854	531.36	404.277	537.047	500.625	460.316	273.603	514.935	315.285	304.373	295.634	465.061	432.41	495.145	108.876	241.274	260.81	157.266	209.525	195.637	321.625	190.661	506.607	470.662	480.47	394.269	305.097	464.206	175.075	209.201	235.974	35.0063	93.8823	28.503	170.648	9.84538	31.3764	93.6198	51.773	74.2173
8971_at	INP52	YNL106C	0.00161131	3.82098e-05	5	YNL106C inositol polyphosphate 5-phosphatase	ENDOCYTOSIS	METABOLISM	other lipid, fatty-acid and isoprenoid metabolism activities	117.577	90.2305	93.8846	112.643	91.6108	54.7716	118.261	131.581	117.211	132.634	106.497	52.1233	75.7974	33.381	115.47	86.6889	55.6913	42.9131	35.0267	98.5949	54.2132	57.4263	103.904	103.264	73.1912	124.921	118.781	53.7672	101.079	44.5437	70.0781	19.3366	13.2639	26.0493	9.41873	13.1391	21.2559	20.3512	10.4283	24.7484
5219_at	CHC1	YGL206C	9.18728e-05	3.68921e-06	3	YGL206C presumed vesicle coat protein	ENDOCYTOSIS	CELLULAR TRANSPORT AND TRANSPORT MECHANISMS	cellular import	628.567	629.767	606.723	587.653	735.563	592.464	800.912	725.97	644.634	636.149	708.667	442.308	532.457	435.201	414.771	516.573	326.421	538.14	492.328	404.53	258.321	317.944	629.167	597.188	664.013	763.441	663.15	469.989	465.672	452.296	326.932	0.848153	13.4843	101.186	52.9922	39.6469	54.2157	71.9851	111.392	73.5174
4366_at	YAP1801	YHR161C	0.000114841	4.32671e-06	3	YHR161C Yeast Assembly Polypeptide, member of AP180 protein family, binds Pan1p and clathrin	ENDOCYTOSIS	PROTEIN FATE (folding, modification, destination)	assembly of protein complexes	576.041	470.159	451.742	529.48	486.698	485.481	395.838	415.923	409.025	312.719	430.197	502.88	433.501	436.636	332.843	513.531	346.315	362.556	321.985	232.928	198.675	190.356	523.1	490.611	486.09	405.881	383.98	457.672	423.187	343.619	207.319	74.8698	54.9693	0.860089	14.2022	62.6151	39.1824	127.765	20.4193	22.5641
4543_at	APM2	YHL019C	0.00507067	0.000103396	3	YHL019C Similiar to clathrin coat proteins	ENDOCYTOSIS	CELLULAR TRANSPORT AND TRANSPORT MECHANISMS	other intracellular transport activities	219.09	184.116	160.067	147.251	134.684	175.77	171.639	198.904	161.206	143.419	195.688	171.637	175.442	172.935	173.794	168.748	154.386	140.487	161.452	103.728	116.558	83.2976	201.603	153.659	155.227	185.271	166.771	173.338	171.271	152.108	101.195	24.7306	9.06191	29.0525	19.2793	26.5751	1.9342	3.56825	10.6666	16.7744
8948_at	END3	YNL084C	0.000485866	1.40249e-05	2	YNL084C Required for endocytosis and organization of the cytoskeleton	ENDOCYTOSIS	CELL FATE	pheromone response, mating-type determination, sex-specific proteins	135.035	193.332	123.506	173.058	151.329	137.356	136.737	142.881	169.352	139.129	168.671	209.262	177.934	147.497	237.672	218.239	232.443	240.804	195.211	129.506	129.784	116.407	164.183	148.282	144.342	139.809	159.05	178.231	227.955	222.819	125.232	41.222	35.038	9.88103	4.34435	17.2562	30.8833	13.741	24.2719	7.64378
8589_at	TLG2	YOL018C	0.00152473	3.63808e-05	2	YOL018C tSNARE that affects a Late Golgi compartment	ENDOCYTOSIS	PROTEIN FATE (folding, modification, destination)	protein targeting, sorting and translocation	53.1652	67.264	70.1829	57.4815	47.9024	61.3382	89.6714	75.4298	86.6034	82.6896	72.8523	105.363	98.3037	106.552	66.6684	77.8724	103.028	100.336	80.4275	28.6983	60.2957	34.623	60.2146	63.8322	54.6203	82.5506	80.7151	103.406	72.2704	94.597	41.2057	9.96936	8.98124	9.50058	10.0703	7.085	4.45868	7.92242	12.3448	16.7958
6659_at	ENT1	YDL161W	0.0084682	0.000161686	2	YDL161W strong similarity to hypothetical protein YLR206w and to human KIAA0171 protein	ENDOCYTOSIS	CELLULAR TRANSPORT AND TRANSPORT MECHANISMS	other intracellular transport activities	181.939	206.75	120.681	180.802	108.486	136.59	125.54	155.68	162.351	151.223	165.153	238.861	220.425	223.046	216.91	229.921	192.53	234.633	194.463	149.437	186.925	138.741	194.344	150.741	122.538	140.61	159.576	227.444	223.416	207.209	158.368	17.5438	42.5116	19.8729	21.3118	7.36803	9.974	9.19984	23.7699	25.3027
9704_at	SUR7	YML052W	1.23675e-05	1.06386e-06	1	YML052W putative integral membrane protein	ENDOCYTOSIS	UNCLASSIFIED PROTEINS	UNCLASSIFIED PROTEINS	662.37	571.076	704.33	597.643	676.844	494.54	640.587	493.695	801.334	707.914	728.303	860.663	1151.56	1094.61	1157.98	1116.58	898.946	981.91	945.077	1359.69	1313.76	1219.89	616.723	650.986	585.692	567.141	745.851	1035.61	1137.28	941.978	1297.78	64.5545	75.4393	128.909	103.868	49.1194	154.162	29.27	41.5689	71.2571
4761_at	YAP1802	YGR241C	4.59364e-05	2.16113e-06	1	YGR241C Yeast Assembly Polypeptide, member of AP180 protein family, binds Pan1p and clathrin	ENDOCYTOSIS	PROTEIN FATE (folding, modification, destination)	assembly of protein complexes	161.824	138.801	141.261	89.7368	116.076	120.451	159.474	145.411	204.684	188.618	206.298	217.449	228.345	220.112	243.536	232.663	277.807	197.912	236.202	191.25	218.121	216.256	150.313	115.499	118.263	152.442	199.867	221.969	238.099	237.307	208.542	16.2801	36.4329	3.09375	9.94408	9.77478	5.68048	7.68794	39.9589	15.0044
9622_at	YPT7	YML001W	0.000173145	6.02991e-06	1	YML001W GTP-binding protein of the rab family\; required for homotypic fusion event in vacuole inheritance, for endosome-endosome fusion, and for fusion of endosomes to vacuoles when expressed from high copy plasmid	ENDOCYTOSIS	CELLULAR TRANSPORT AND TRANSPORT MECHANISMS	cellular import	365.336	452.414	358.446	457.562	379.845	366.924	384.82	399.418	410.468	373.796	428.29	573.081	411.123	609.785	681.515	635.257	961.931	633.337	663.295	804.215	684.309	766.733	408.875	408.004	373.385	392.119	404.184	531.33	658.386	752.854	751.752	61.5729	70.0851	9.13682	10.3219	27.7851	105.707	32.7094	181.684	61.3411
11370_at	CYC3	YAL039C	1.23675e-05	1.06386e-06	5	YAL039C Holocytochrome c synthase (cytochrome c heme lyase), catalyzes covalent linkage of heme to apocytochrome c	ENERGY METABOLISM	METABOLISM	utilization of vitamins, cofactors, and prosthetic groups	1686.14	1091.82	2043.91	1361.72	2047.32	1831.92	931.399	1221.25	795.635	575.863	721.892	725.723	806.413	899.681	556.656	773.528	325.436	212.959	212.799	400.257	300.061	238.24	1388.98	1702.81	1939.62	1076.32	697.797	810.606	665.092	250.398	312.853	420.247	482.381	152.309	204.954	111.85	87.0545	153.352	64.985	81.7626
10652_at	CYT2	YKL087C	1.76678e-06	1.06386e-06	4	YKL087C cytochrome c1 heme lyase	ENERGY METABOLISM	0	0	564.117	582.612	671.131	679.23	630.434	643.776	316.71	289.464	200.595	159.425	255.48	324.319	316.188	388.617	323.352	324.29	338.631	307.127	315.546	266.821	287.682	270.226	573.365	675.181	637.105	303.087	205.167	343.041	323.821	320.435	274.91	13.0775	5.72639	9.43438	19.2655	48.1903	39.6784	0.662644	16.3111	11.1913
10723_at	MCR1	YKL150W	4.59364e-05	2.16113e-06	3	YKL150W NADH-cytochrome b5 reductase	ENERGY METABOLISM	ENERGY	respiration	539.692	797.344	678.755	864.833	877.347	656.676	857.619	955.244	644.842	596.255	611.961	658.059	608.604	627.612	743.767	721.645	609.843	367.13	427.455	260.18	211.11	212.316	668.518	771.794	767.012	906.432	617.686	631.425	732.706	468.143	227.869	182.188	131.577	156.038	69.0313	24.7943	24.9471	15.6428	126.369	27.9887
4128_at	CBR1	YIL043C	0.00108127	2.72848e-05	1	YIL043C cytochrome b reductase	ENERGY METABOLISM	ENERGY	respiration	2007.5	1905.25	2361.81	2017.88	2361.42	2889.55	2847.15	2946.27	2711.09	2982.56	3583.1	2037.9	3394.18	3581.66	2004.68	3773.92	2632.03	4549.52	4172.07	4973.37	5059.46	4929.75	1956.38	2189.84	2625.48	2896.71	3092.25	3004.58	2889.3	3784.54	4987.53	72.3059	243.195	373.445	70.0898	446.231	842.404	1251.04	1015.79	66.0044
8173_at	ALD4	YOR374W	5.65371e-05	2.48722e-06	6	YOR374W aldehyde dehydrogenase (E.C. 1.2.1.5) (sold by SIGMA under the catalogue number A5550, according to A. Blomberg)	ETHANOL UTILIZATION	ENERGY	respiration	1047.65	888.606	964.463	1076.29	1431.27	918.272	1251.5	1333.18	2842.13	2836.84	3032.27	2362.25	2471.95	2560.54	4050.11	2178.2	1641.18	1362.18	1512.43	576.595	939.728	1061.3	968.129	1020.38	1174.77	1292.34	2903.75	2464.91	3114.16	1505.26	859.207	112.461	79.0756	362.745	57.7564	111.336	99.3339	1323.64	139.636	252.185
9482_g_at	ALD3	YMR169C	3.53357e-06	1.06386e-06	5	YMR169C Aldehyde Dehydrogenase (NAD(P)+)	ETHANOL UTILIZATION	ENERGY	fermentation	532.587	534.592	478.466	591.446	705.193	539.561	390.032	404.309	264.714	248.298	301.851	259.278	282.921	248.915	201.719	184.103	119.379	120.16	129.927	84.8216	97.4647	79.8825	533.59	534.956	622.377	397.171	271.621	263.705	192.911	123.155	87.3896	1.41721	79.8887	117.12	10.0953	27.4362	17.4297	12.456	5.87768	9.06808
9483_at	ALD2	YMR170C	1.23675e-05	1.06386e-06	5	YMR170C aldehyde dehydrogenase, (NAD(P)+), likely cytosolic	ETHANOL UTILIZATION	ENERGY	other energy generation activities	79.2642	89.0798	88.3057	115.202	87.4039	90.9213	99.5074	100.646	64.5531	61.8451	63.074	73.596	44.1756	35.2692	26.3857	47.055	20.3096	34.0586	37.3518	12.1142	18.9065	18.1394	84.172	101.754	89.1626	100.077	63.1574	51.0136	36.7204	30.5733	16.3867	6.9407	19.0182	2.48718	0.804946	1.35588	20.0575	14.6154	9.03986	3.71995
9481_at	ALD3	YMR169C	0.00315018	6.85304e-05	4	YMR169C Aldehyde Dehydrogenase (NAD(P)+)	ETHANOL UTILIZATION	ENERGY	fermentation	32.6054	53.4292	32.4543	59.9306	45.7034	34.5521	26.9309	28.8807	12.1348	19.4352	19.642	40.0405	32.4937	24.4498	25.1476	31.4278	15.3934	14.6491	21.7793	12	21.2985	16.3979	43.0173	46.1924	40.1278	27.9058	17.0707	32.328	28.2877	17.2739	16.5655	14.7247	19.4286	7.88519	1.37865	4.27582	7.79666	4.44076	3.91943	4.65152
5646_at	ALD5	YER073W	1.06007e-05	1.06386e-06	1	YER073W aldehyde dehydrogenase (NAD+)	ETHANOL UTILIZATION	ENERGY	fermentation	178.896	133.875	157.777	162.928	127.804	166.23	284.243	228.38	581.661	540.184	389.578	604.424	579.518	525.095	517.306	341.223	390.748	449.194	436.431	651.107	641.124	539.56	156.385	160.352	147.017	256.311	503.807	569.679	429.264	425.458	610.597	31.8342	3.64218	27.1715	39.501	101.076	40.5691	124.51	30.7291	61.7219
7828_at	ALD6	YPL061W	4.0636e-05	1.97655e-06	1	YPL061W cytosolic aldehyde dehydrogenase	ETHANOL UTILIZATION	ENERGY	fermentation	678.718	674.731	761.513	603.55	625.879	607.126	322.052	504.269	2106.37	2272.85	1709.32	1421.88	1575.67	1368.3	1854	1723.49	1874.64	2151.19	2389.19	1490.67	1780.97	1629.84	676.725	682.532	616.502	413.161	2029.51	1455.28	1788.75	2138.34	1633.83	2.81916	111.697	13.2607	128.847	289.522	107.645	92.2883	257.514	145.191
5715_at	FAA2	YER015W	3.53357e-06	1.06386e-06	6	YER015W Acyl-CoA synthetase (fatty acid activator 2)	FATTY ACID METABOLISM	METABOLISM	lipid and fatty-acid transport	81.323	75.0769	73.9182	84.1151	80.8652	82.3916	109.344	106.949	148.211	145.824	163.167	148.06	168.767	153.714	169.553	144.181	113.104	104.205	100.744	60.4496	34.0463	31.7722	78.2	79.0167	81.6284	108.146	152.401	156.847	156.867	106.018	42.0894	4.41671	7.21025	1.07934	1.69339	9.3997	10.7033	17.9409	6.37604	15.9411
10781_at	FAS1	YKL182W	0.000363958	1.09959e-05	6	YKL182W pentafunctional enzyme consisting of the following domains : acetyl transferase, enoyl reductase, dehydratase and malonyl\/palmityl transferase	FATTY ACID METABOLISM	METABOLISM	lipid, fatty-acid and isoprenoid biosynthesis	559.768	684.304	867.262	907.183	998.872	893.842	1294	1528.84	1735.65	1810.33	1285.23	1659.74	1451.65	1170.09	1561.45	1486.52	1280.73	816.213	1255.86	1045.43	1022.4	1024.38	622.036	887.222	946.357	1411.42	1610.4	1427.16	1523.99	1117.6	1030.74	88.0601	28.2281	74.2676	166.057	284.073	245.743	52.9825	261.305	12.7603
9386_at	FAA4	YMR246W	0.00237632	5.3492e-05	6	YMR246W long-chain fatty acid--CoA ligase and synthetase 4	FATTY ACID METABOLISM	METABOLISM	lipid, fatty-acid and isoprenoid utilization	434.995	443.011	539.653	580.433	679.712	373.469	877.185	839.619	938.682	882.515	708.412	768.411	793.458	557.507	688.778	734.899	635.696	450.582	400.649	634.051	489.694	487.269	439.003	560.043	526.591	858.402	843.203	706.459	711.839	495.642	537.005	5.66838	28.8358	216.546	26.5637	120.063	129.602	32.612	123.833	84.0535
5052_at	OLE1	YGL055W	0.00285336	6.28767e-05	6	YGL055W delta-9-fatty acid desaturase	FATTY ACID METABOLISM	METABOLISM	lipid, fatty-acid and isoprenoid biosynthesis	2747.49	3139.6	4214.72	4505.76	7497.77	5103.25	6044.67	6165.31	5477.23	5264.9	5230.69	4392.09	4894.29	4265.53	4089.01	4568.82	4071.43	5528.93	5300.01	4742.03	4033.78	4399.89	2943.55	4360.24	6300.51	6104.99	5324.27	4517.3	4328.91	4966.79	4391.9	277.269	205.798	1693.18	85.302	133.565	332.554	339.276	783.808	354.19
9057_at	SPS19	YNL202W	7.06714e-06	1.06386e-06	5	YNL202W peroxisomal 2,4-dienoyl-CoA reductase	FATTY ACID METABOLISM	ENERGY	oxidation of fatty acids	508.999	462.539	637.758	589.152	744.422	531.612	368.467	321.739	287.149	240.433	305.895	330.304	416.701	341.756	206.807	201.947	78.1238	104.666	124.143	47.3652	91.1169	74.7477	485.769	613.455	638.017	345.103	277.826	362.92	204.377	102.311	71.0766	32.8519	34.3699	150.479	33.0414	33.7126	46.9261	3.43677	23.1	22.1057
10572_at	FOX2	YKR009C	1.76678e-05	1.31975e-06	5	YKR009C peroxisomal multifunctional beta-oxidation protein	FATTY ACID METABOLISM	METABOLISM	lipid, fatty-acid and isoprenoid utilization	392.037	536.574	376.717	503.147	291.516	281.983	154.476	235.208	227.303	177.987	245.252	293.17	344.299	304.46	277.549	187.886	148.562	156.752	114.175	103.569	102.532	81.8336	464.305	439.932	286.75	194.842	216.847	313.976	232.718	139.83	95.9783	102.203	89.3996	6.74067	57.0861	34.8305	26.8599	63.4015	22.5918	12.2607
11297_at	YAT1	YAR035W	0.000137809	5.04408e-06	5	YAR035W Outer carnitine acetyltransferase, mitochondrial	FATTY ACID METABOLISM	METABOLISM	lipid and fatty-acid transport	444.189	220.573	460.582	395.488	360.044	280.592	262.746	318.027	286.402	299.896	253.588	322.781	300.866	322.431	303.486	312.071	124.531	82.187	90.2926	157.026	112.269	112.366	332.381	428.035	320.318	290.386	279.962	315.359	307.778	99.0036	127.22	158.121	46.0278	56.1806	39.0894	23.8162	12.5527	6.07033	22.476	25.8128
8332_at	MCT1	YOR221C	0.000902827	2.35953e-05	5	YOR221C malonyl-CoA:ACP transferase	FATTY ACID METABOLISM	METABOLISM	lipid, fatty-acid and isoprenoid biosynthesis	190.722	181.87	193.5	227.574	125.499	145.223	140.666	216.779	185.365	176.545	144.937	76.2027	118.441	93.8547	200.461	127.514	66.8535	68.3245	71.51	117.088	146.185	131.587	186.296	210.537	135.361	178.722	168.949	96.1663	163.988	68.896	131.62	6.25901	24.0936	13.9472	53.8204	21.2574	21.2141	51.5819	2.38026	14.5486
5677_at	CEM1	YER061C	0.0065318	0.000129335	5	YER061C Protein homologous to beta-keto-acyl synthase	FATTY ACID METABOLISM	METABOLISM	lipid, fatty-acid and isoprenoid biosynthesis	111.84	144.739	115.079	98.0273	83.9271	111.408	101.041	104.291	131.935	130.129	133.065	109.943	90.3282	97.3499	63.1277	88.0784	78.3424	77.118	83.8041	65.826	90.1848	103.339	128.29	106.553	97.6677	102.666	131.71	99.2069	75.603	79.7548	86.4498	23.2631	12.0571	19.4322	2.29796	1.48115	9.93826	17.6428	3.55982	19.0331
10770_at	ACP1	YKL192C	0.000199647	6.7443e-06	4	YKL192C acyl carrier protein	FATTY ACID METABOLISM	TRANSPORT FACILITATION	lipid transporters	1746.05	2178.44	1824.3	2640.82	2335.88	1662.22	1168.33	872.225	787.615	841.863	926.018	806.67	1187.53	1407.31	1395.14	1330.77	954.106	1115.7	581.035	1263.32	1448.39	1360.53	1962.25	2232.56	1999.05	1020.28	851.832	1133.84	1362.96	883.614	1357.41	305.741	577.367	476.35	209.376	69.7381	303.901	45.5188	274.215	92.5772
5220_at	POX1	YGL205W	1.23675e-05	1.06386e-06	3	YGL205W fatty-acyl coenzyme A oxidase	FATTY ACID METABOLISM	METABOLISM	breakdown of lipids, fatty acids and isoprenoids	50.2303	48.0169	47.1216	52.2969	84.2444	56.2144	70.6865	59.8848	91.1167	96.935	109.579	108.932	143.921	142.427	72.5234	105.844	32.7698	26.6332	52.1113	15.8476	12	12.1	49.1236	49.7093	70.2294	65.2857	99.2103	131.76	89.1836	37.1714	13.3159	1.56514	3.6595	19.8202	7.63793	9.43927	19.7837	23.5611	13.2971	2.19312
8353_at	LIP5	YOR196C	1.41343e-05	1.17711e-06	3	YOR196C Involved in lipoic acid metabolism	FATTY ACID METABOLISM	METABOLISM	biosynthesis of vitamins, cofactors, and prosthetic groups	354.536	371.86	293.131	320.606	305.133	282.888	222.634	231.103	235.346	233.932	232.714	303.931	318.005	294.75	312.475	276.718	279.015	259.562	271.314	134.961	185.986	151.676	363.198	306.869	294.011	226.868	233.997	305.562	294.597	269.964	157.541	12.2502	19.428	15.7298	5.98853	1.31755	11.7132	25.284	9.79652	26.013
10996_at	TES1	YJR019C	2.4735e-05	1.52287e-06	3	YJR019C peroxisomal acyl-CoA thioesterase	FATTY ACID METABOLISM	METABOLISM	breakdown of lipids, fatty acids and isoprenoids	380.158	302.756	550.675	423.754	647.89	531.024	593.771	634.578	665.737	562.47	570.337	587.244	649.123	747.441	700.167	548.788	297.92	259.871	286.684	312.285	253.536	246.266	341.457	487.214	589.457	614.175	599.515	661.27	624.477	281.492	270.695	54.7312	89.7466	82.6367	28.8547	57.4851	80.7864	107.041	19.5485	36.2005
8864_at	ACC1	YNR016C	4.0636e-05	1.97655e-06	3	YNR016C acetyl-CoA carboxylase	FATTY ACID METABOLISM	METABOLISM	lipid, fatty-acid and isoprenoid biosynthesis	3608.31	3441.03	4012.46	4431.16	6341.9	3996.02	5463.2	5035.29	4978.96	4892.02	4857.45	5199.74	5735.44	5085.56	5946.04	5520.77	3548.56	3584.33	3378.05	2629.74	2674.16	2849.01	3524.67	4221.81	5168.96	5249.25	4909.48	5340.24	5733.4	3503.65	2717.64	118.289	296.07	1658.79	302.581	62.6073	346.976	300.715	110.232	115.922
4241_at	POT1	YIL160C	5.30035e-05	2.39954e-06	3	YIL160C peroxisomal 3-oxoacyl CoA thiolase	FATTY ACID METABOLISM	METABOLISM	lipid, fatty-acid and isoprenoid utilization	261.485	139.013	371.796	261.326	648.612	393.296	294.383	345.352	280.215	191.715	224.126	283.079	441.463	433.513	278.48	240.703	80.5108	125.681	118.917	12	33.7464	29.4682	200.249	316.561	520.954	319.867	232.018	386.019	259.592	108.37	25.0715	86.6008	78.1136	180.536	36.0409	44.775	89.2369	26.7123	24.3623	11.5206
9668_at	CAT2	YML042W	0.000116608	4.3775e-06	3	YML042W Carnitine O-acetyltransferase, peroxisomal and mitochondrial	FATTY ACID METABOLISM	CELLULAR TRANSPORT AND TRANSPORT MECHANISMS	mitochondrial transport	195.608	233.919	186.562	254.451	288.165	182.287	165.169	157.469	162.649	141.817	197.177	249.145	260.408	229.01	357.876	228.074	176.781	131.357	125.729	64.7736	47.5532	51.087	214.763	220.506	235.226	161.319	167.214	246.187	292.975	144.622	54.4713	27.0902	48.0046	74.8672	5.44434	27.9606	15.9066	91.7844	27.9924	9.09538
8207_at	FAA1	YOR317W	0.000127209	4.69362e-06	2	YOR317W long chain fatty acyl:CoA synthetase	FATTY ACID METABOLISM	METABOLISM	lipid, fatty-acid and isoprenoid utilization	100.806	87.6967	55.2664	50.815	17.407	22.1998	13.1656	18.8844	32.1115	22.7157	45.3237	43.2079	52.0675	37.2664	69.6182	45.3756	57.03	48.6462	69.9734	18.6724	21.0586	17.9248	94.2511	53.0407	19.8034	16.025	33.3836	44.1806	57.4969	58.5499	19.2186	9.26931	3.14761	3.38906	4.04381	11.3576	7.44835	17.1421	10.7445	1.63672
9953_at	SUR4	YLR372W	5.30035e-06	1.06386e-06	1	YLR372W required for conversion of 24-carbon fatty acids to 26-carbon species	FATTY ACID METABOLISM	METABOLISM	lipid, fatty-acid and isoprenoid biosynthesis	609.835	593.892	718.232	653.721	347.941	817.974	967.822	883.754	1470.51	1643.91	1220.95	1647.4	1495.42	1447.8	2241.31	1861.45	2565.32	1813.01	2297.64	2925.71	2612.64	3011.44	601.863	685.976	582.958	925.788	1445.12	1530.2	2051.38	2225.32	2849.93	11.2739	45.6157	332.364	59.4449	212.621	104.246	268.6	381.336	209.921
4963_at	ACB1	YGR037C	7.06714e-06	1.06386e-06	1	YGR037C Acyl-CoA-binding protein (ACBP)\/Diazepam binding inhibitor (DBI)\/endozepine (EP)	FATTY ACID METABOLISM	METABOLISM	lipid and fatty-acid transport	2188.77	2285.46	2349.85	2343.57	2421.91	2565.09	2831.84	3097.52	3143.67	3032.12	3270.51	3938.92	3983.77	3553.84	4215.88	3896.71	3843.13	3543.82	3960.78	5747.26	4858.64	5649.75	2237.12	2346.71	2493.5	2964.68	3148.77	3825.51	4056.3	3782.58	5418.55	68.3733	4.43554	101.245	187.866	119.274	236.337	225.688	214.972	487.346
9366_at	SCS7	YMR272C	8.83392e-06	1.06386e-06	1	YMR272C desaturase\/hydroxylase enzyme	FATTY ACID METABOLISM	METABOLISM	lipid, fatty-acid and isoprenoid biosynthesis	1530.22	1467.57	1471.63	1456.42	1304.66	1396.14	1607.62	1681.76	1861.68	1896.8	2102.74	1974.13	2009.14	2018.96	3126.43	2597.93	2570.82	2278.13	2382.19	2814.75	2238.47	2678.99	1498.9	1464.02	1350.4	1644.69	1953.74	2000.74	2862.18	2410.38	2577.41	44.2954	10.7553	64.6882	52.4229	130.231	23.5614	373.705	148.371	301.271
11230_at	ELO1	YJL196C	3.00353e-05	1.69391e-06	1	YJL196C Elongation enzyme 1, required for the elongation of the saturated fatty acid tetradecanoic acid (14:0) to that of hexadecanoic acid (16:0)	FATTY ACID METABOLISM	METABOLISM	lipid, fatty-acid and isoprenoid biosynthesis	294.695	416.328	434.519	220.01	333.983	367.992	456.621	540.308	554.153	420.416	406.366	726.712	854.686	728.925	602.628	706	547.255	501.668	413.343	1066.89	1218.11	1152.22	355.512	327.265	350.987	498.465	460.311	770.108	654.314	487.422	1145.74	86.0077	151.681	24.0481	59.1756	81.5721	73.2555	73.0953	68.0829	75.8205
4118_at	FAA3	YIL009W	0.00308304	6.72097e-05	1	YIL009W Acyl CoA synthase	FATTY ACID METABOLISM	METABOLISM	lipid, fatty-acid and isoprenoid biosynthesis	52.0827	36.0272	21.8145	36.6157	27.8012	42.4042	53.6617	42.8659	60.7111	74.0183	67.6293	63.9289	34.2195	63.6174	101.849	76.4073	59.2195	100.937	120.353	64.5999	58.9341	53.5278	44.0549	29.2151	35.1027	48.2638	67.4529	53.9219	89.1281	93.503	59.0206	11.353	10.466	10.3258	7.63376	6.65537	17.0635	17.9899	31.2372	5.53652
7199_at	RIB7	YBR153W	0.00453357	9.37498e-05	5	YBR153W Riboflavin biosynthesis protein	FLAVIN BIOSYNTHESIS	METABOLISM	biosynthesis of vitamins, cofactors, and prosthetic groups	481.943	423.766	418	388.689	436.949	484.425	361.978	439.973	338.558	331.983	428.004	330.508	419.094	386.779	133.817	367.565	292.256	268.904	340.777	174.75	295.774	236.616	452.854	403.345	460.687	400.976	366.182	378.794	250.691	300.646	235.714	41.1371	20.7256	33.5704	55.1505	53.6403	44.8299	165.285	36.6636	60.5169
6507_at	FAD1	YDL045C	3.00353e-05	1.69391e-06	4	YDL045C FAD synthetase	FLAVIN BIOSYNTHESIS	METABOLISM	biosynthesis of vitamins, cofactors, and prosthetic groups	260.947	276.512	221.735	247.203	190.252	214.187	156.51	146.306	131.927	116.397	141.844	206.675	179.468	172.415	109.381	152.557	175.283	136.6	135.737	119.223	135.882	117.377	268.729	234.469	202.219	151.408	130.056	186.186	130.969	149.206	124.161	11.0059	18.0089	16.9251	7.21556	12.826	18.091	30.5304	22.587	10.1932
7419_at	RIB1	YBL033C	2.12014e-05	1.46004e-06	3	YBL033C GTP cyclohydrolase II	FLAVIN BIOSYNTHESIS	METABOLISM	biosynthesis of vitamins, cofactors, and prosthetic groups	1101.81	1015.35	948.786	964.657	914.137	950.5	806.905	832.711	867.81	790.266	892.268	847.015	958.339	905.664	853.956	849.868	897.568	935.178	769.925	618.306	570.653	557.917	1058.58	956.721	932.318	819.808	850.115	903.673	851.912	867.557	582.292	61.1376	11.2224	25.7127	18.2481	53.2535	55.6887	2.89032	86.6177	31.8327
7121_at	RIB5	YBR256C	5.47703e-05	2.45223e-06	1	YBR256C Riboflavin synthase alpha-chain	FLAVIN BIOSYNTHESIS	METABOLISM	biosynthesis of vitamins, cofactors, and prosthetic groups	150.46	189.207	147.939	204.243	134.681	159.701	163.11	134.134	162.915	166.561	176.925	162.433	135.244	184.251	186.393	202.649	260.926	270.878	252.14	253.654	255.005	209.722	169.833	176.091	147.191	148.622	168.8	160.643	194.521	261.315	239.46	27.398	39.8135	17.692	20.4895	7.26821	24.5523	11.4952	9.3755	25.7628
6001_at	RIB3	YDR487C	0.000143109	5.20943e-06	1	YDR487C 3,4-dihydroxy-2-butanone 4-phosphate synthase	FLAVIN BIOSYNTHESIS	METABOLISM	biosynthesis of vitamins, cofactors, and prosthetic groups	847.326	575.654	1249.64	682.909	974.596	834.52	857.45	731.778	1204.33	1081.99	1042.49	1035.23	1449.69	1401.79	1089.96	1193.52	821.754	1139.69	1191.88	1992.96	1785.94	1749.03	711.49	966.273	904.558	794.614	1109.6	1295.57	1141.74	1051.11	1842.65	192.101	400.737	99.0488	88.8638	84.379	226.728	73.2239	200.333	131.481
11385_s_at	FLO9	YAL063C	7.06714e-06	1.06386e-06	4	YAL063C putative Flo1p homolog	FLOCCULATION	0	0	487.662	676.018	455.149	476.301	429.853	321.689	156.137	164.588	97.7842	94.8676	97.1864	94.7055	107.881	48.1489	97.0015	89.3822	94.9273	83.5255	70.576	70.2433	56.7637	37.6958	581.84	465.725	375.771	160.363	96.6127	83.5784	93.1918	83.0096	54.9009	133.188	14.9563	76.4832	5.97521	1.54064	31.3821	5.38762	12.1839	16.3535
5593_at	0	YER108C	0.000922262	2.4026e-05	3	YER108C putative transcriptional activator of FLO1	FLOCCULATION	CELL FATE	budding, cell polarity and filament formation	31.4251	43.5321	31.9764	49.6258	18.0709	18.7915	23.7962	26.2126	26.4905	31.5256	22.8862	25.8676	23.1011	27.0488	14.2327	18.9847	25.2952	20.7029	26.9683	20.2041	14.3546	16.8713	37.4786	40.8011	18.4312	25.0044	26.9674	25.3392	16.6087	24.3221	17.1433	8.56096	12.48	0.509543	1.70869	4.33941	2.02622	3.36015	3.24408	2.93425
4100_at	MUC1	YIR019C	2.29682e-05	1.52287e-06	1	YIR019C cell surface flocculin with structure similar to serine\/threonine-rich GPI-anchored cell wall proteins	FLOCCULATION	METABOLISM	C-compound and carbohydrate utilization	326.222	252.167	221.518	140.606	151.53	209.707	159.239	188.546	1729.18	1408.6	1778.42	823.707	1021.01	1838.05	2482.91	1122.78	2493.21	2078.12	2321.84	2306.35	3078.02	3214.7	289.194	181.062	180.618	173.892	1638.74	1227.59	1802.84	2297.72	2866.36	52.3644	57.2136	41.1372	20.7233	200.817	537.799	961.759	208.594	489.771
8302_at	DFR1	YOR236W	0.000249117	8.00891e-06	7	YOR236W dihydrofolate reductase	FOLATE METABOLISM	METABOLISM	purine ribonucleotide metabolism	108.696	114.733	73.7085	112.686	78.8582	86.0017	51.5875	60.1293	51.7204	43.7108	72.8035	68.0517	60.4198	65.578	78.5756	75.5649	85.0293	81.3873	82.5269	93.856	101.266	97.4785	111.714	93.1973	82.43	55.8584	56.0782	64.6832	77.0702	82.9812	97.5335	4.2689	27.5613	5.05117	6.04001	15.0279	3.89384	2.12885	1.86297	3.70522
4992_at	UGA1	YGR019W	3.00353e-05	1.69391e-06	5	YGR019W 4-Aminobutyrate aminotransferase (GABA transaminase), involved in utilization of GABA	GABA METABOLISM	METABOLISM	amino acid biosynthesis	328.8	257.74	275.569	349.471	301.162	298.522	265.729	323.093	229.298	245.356	247.08	237.893	201.214	251.023	233.95	199.663	178.792	159.322	151.639	151.486	171.491	161.379	293.27	312.52	299.842	294.411	240.578	230.043	216.806	163.251	161.452	50.247	52.2564	1.86683	40.5622	9.80654	25.8156	24.2442	13.9963	10.0025
8002_at	GAL4	YPL248C	7.06714e-06	1.06386e-06	5	YPL248C zinc-finger transcription factor of the Zn(2)-Cys(6) binuclear cluster domain type	GALACTOSE METABOLISM	METABOLISM	regulation of C-compound and carbohydrate utilization	174.978	175.026	199.44	206.189	203.275	163.167	152.959	133.381	122.564	119.965	123.9	124.24	129.008	116.854	95.594	104.682	107.704	59.4644	60.9177	41.1382	36.7779	30.392	175.002	202.814	183.221	143.17	122.143	123.368	100.138	76.0288	36.1027	0.0336866	4.77262	28.3612	13.8444	2.00089	6.1237	6.42592	27.4414	5.40485
9705_at	GAL80	YML051W	0.000828622	2.20495e-05	5	YML051W regulatory protein	GALACTOSE METABOLISM	METABOLISM	regulation of C-compound and carbohydrate utilization	198.99	188.06	172.938	240.168	183.335	194.816	210.221	155.409	146.567	166.562	137.895	165.46	141.503	139.081	160.355	125.054	126.199	107.511	133.831	119.21	115.292	126.994	193.525	206.553	189.075	182.815	150.342	148.681	142.704	122.513	120.499	7.72855	47.5383	8.11797	38.7576	14.7014	14.5814	24.9615	13.5416	5.95619
6470_at	GAL3	YDR009W	0.000514134	1.47537e-05	3	YDR009W galactokinase	GALACTOSE METABOLISM	TRANSCRIPTION	transcriptional control	62.6296	47.8449	69.4596	29.9569	61.2159	71.7813	77.625	74.8107	82.5328	87.6399	69.1521	73.7038	82.0419	86.4502	43.0153	38.0304	43.4696	57.3951	55.2034	26.6633	41.3062	44.2601	55.2373	49.7082	66.4986	76.2179	79.7749	80.732	40.5229	52.0227	37.4098	10.4543	27.9326	7.47085	1.99001	9.54744	6.47338	3.52484	7.48783	9.42326
9958_at	FBP1	YLR377C	3.53357e-06	1.06386e-06	4	YLR377C (FBP1) Fructose-1,6-bisphosphatase, gluconeogenic enzyme, activity is inhibited by protein kinase A-mediated phosphorylation	GLUCONEOGENESIS	METABOLISM	C-compound and carbohydrate utilization	341.535	406.918	245.002	288.542	160.307	128.434	44.1081	40.2011	19.1104	20.8802	22.8153	28.7625	20.2812	38.566	28.9564	22.1735	17.6434	13.3747	24.5554	12	12	12.0157	374.226	266.772	144.371	42.1546	20.9353	29.2032	25.565	18.5245	12.0052	46.2328	30.7872	22.5374	2.76267	1.85308	9.15036	4.79627	5.64221	0.00907133
4284_at	0	YIL167W	1.76678e-05	1.31975e-06	3	YIL167W (SDL1) Serine dehydratase, converts serine to pyruvate and ammonia for gluconeogenesis	GLUCONEOGENESIS	METABOLISM	amino acid degradation (catabolism)	51.5624	52.0603	40.9162	49.1637	38.0881	46.3764	34.4063	52.8571	21.4613	31.3776	23.4874	23.3433	25.9885	20.1182	32.6533	30.9049	19.9233	24.5298	12.1	12	12	12.1	51.8114	45.0399	42.2323	43.6317	25.4421	23.15	31.7791	18.851	12.0333	0.352132	5.83186	5.86073	13.0467	5.23916	2.93993	1.23634	6.28389	0.057735
9329_at	CAT8	YMR280C	0.000393993	1.1753e-05	3	YMR280C Zinc-cluster protein involved in activating gluconeogenic genes\; related to Gal4p	GLUCONEOGENESIS	ENERGY	glycolysis and gluconeogenesis	77.8256	83.4781	72.2971	95.5355	83.4844	25.2373	67.0913	71.0632	52.8126	58.9247	47.1703	59.4731	40.7329	50.9511	64.4526	60.3394	50.9858	35.7907	29.3333	12	12	13.5971	80.6519	83.9163	54.3609	69.0773	52.9692	50.3857	62.396	38.7033	12.5324	3.9969	16.4321	41.187	2.80857	5.87876	9.38289	2.90848	11.1162	0.922092
4283_at	SDL1	YIL168W	0.000992933	2.53528e-05	3	YIL168W (SDL1) Serine dehydratase, converts serine to pyruvate and ammonia for gluconeogenesis;	GLUCONEOGENESIS	METABOLISM	amino acid degradation (catabolism)	39.5348	31.2491	39.4326	27.9688	41.2905	42.0637	36.755	37.0839	32.5717	25.3696	20.5053	27.722	28.105	22.1692	22.077	15.0752	18.7971	37.1319	20.8861	12	15.0859	19.3103	35.3919	33.7007	41.6771	36.9195	26.1489	25.9988	18.5761	25.6051	15.4654	5.85886	8.10607	0.546725	0.232563	6.07081	3.32198	4.95101	10.0371	3.66988
10313_at	MEU1	YLR017W	3.53357e-06	1.06386e-06	7	YLR017W Protein that regulates ADH2 gene expression	GLUCOSE DEREPRESSION	METABOLISM	purine ribonucleotide metabolism	144.596	159.446	124.257	143.908	85.3361	109.277	81.9854	78.026	82.3308	96.5533	89.9559	120.833	113.081	108.439	172.893	173.19	132.138	142.121	121.994	196.078	219.829	201.979	152.021	134.082	97.3066	80.0057	89.6133	114.118	173.041	132.084	205.962	10.5007	13.8955	16.9288	2.79972	7.1174	6.26159	0.209813	10.0639	12.366
11113_at	SIP4	YJL089W	4.77032e-05	2.2342e-06	5	YJL089W (SIP4) Transcriptional activator of gluconeogenic genes through CSRE elements, activated by Snf1p kinase, contains a Zn[2]-Cys[6] fungal-type binuclear cluster domain	GLUCOSE DEREPRESSION	TRANSCRIPTION	transcriptional control	55.4617	47.4627	43.0619	33.5105	36.2544	41.8582	40.247	36.3977	14.1244	21.1636	30.2387	13.332	23.6275	12.1	22.5063	16.3293	18.8644	21.2859	22.3762	19.187	12	12.1	51.4622	38.2862	39.0563	38.3224	21.8422	16.3532	19.4178	20.8422	14.429	5.65615	6.75382	3.96248	2.72186	8.07853	6.32978	4.3678	1.79749	4.12084
7751_at	SNF8	YPL002C	0.000111307	4.24161e-06	5	YPL002C appears to be functionally related to SNF7	GLUCOSE DEREPRESSION	METABOLISM	regulation of C-compound and carbohydrate utilization	154.397	214.017	118.22	136.65	154.449	129.129	78.8647	101.258	62.3338	70.6289	93.3017	77.9967	61.104	89.0643	61.7157	65.3318	55.2866	39.1064	67.0696	21.3362	50.377	49.26	184.207	127.435	141.789	90.0615	75.4214	76.055	63.5238	53.8208	40.3244	42.1578	13.0322	17.9035	15.8348	16.0306	14.0809	2.55696	14.0391	16.4538
9137_at	SIP3	YNL257C	1.76678e-05	1.31975e-06	2	YNL257C Interacts with SNF1 protein kinase	GLUCOSE DEREPRESSION	METABOLISM	regulation of C-compound and carbohydrate utilization	51.5372	46.7333	34.5247	43.8042	47.6752	43.0575	39.1645	45.2961	65.0639	65.8335	64.8459	77.4297	77.122	65.0267	82.0109	76.9008	100.222	90.8715	76.1336	49.1939	61.8372	50.2951	49.1353	39.1645	45.3663	42.2303	65.2478	73.1928	79.4559	89.0758	53.7754	3.39683	6.56162	3.26523	4.33571	0.518835	7.07371	3.61342	12.1443	7.00341
8810_at	POP2	YNR052C	2.82685e-05	1.67696e-06	2	YNR052C Putative transcription factor	GLUCOSE DEREPRESSION	METABOLISM	regulation of C-compound and carbohydrate utilization	338.713	373.186	376.809	372.356	331.281	329.149	272.884	331.712	351.984	315.112	358.368	440.756	463.208	392.63	541.278	462.189	635.827	557.415	490.095	301.695	325.495	334.996	355.95	374.583	330.215	302.298	341.821	432.198	501.734	561.113	320.729	24.3759	3.1488	1.50768	41.5976	23.3504	36.059	55.9241	72.9364	17.1547
4126_at	PIG2	YIL045W	1.76678e-06	1.06386e-06	5	YIL045W Protein with 30\%% identity to protein corresponding to YER054	GLUCOSE REPRESSION	METABOLISM	C-compound and carbohydrate utilization	604.864	631.791	505.65	500.085	501.223	552.804	326.807	444.201	175.278	143.014	262.043	210.854	152.65	177.207	87.3285	92.757	91.1182	68.4475	78.7874	44.526	27.7773	23.5041	618.328	502.868	527.014	385.504	193.445	180.237	90.0428	79.451	31.9358	19.0399	3.93492	36.4736	83.0102	61.5589	29.2201	3.83851	11.3499	11.1108
5666_at	GIP2	YER054C	7.06714e-06	1.06386e-06	5	YER054C Glc7-interacting protein\; shares homology with PIG2\; contains conserved 25 residue motif, called the GVNK motif, also found in GAC1, PIG1, PIG2, and RGI, the mammalian type 1 phosphatase targeting subunit.	GLUCOSE REPRESSION	METABOLISM	regulation of C-compound and carbohydrate utilization	140.961	140.432	105.623	146	132.219	137.962	117.335	104.553	70.2394	71.6905	92.2532	109.734	87.4557	76.0601	52.838	57.3714	34.3421	44.3823	41.0223	16.6989	14.7215	19.1921	140.696	125.812	135.09	110.944	78.061	91.0834	55.1047	39.9156	16.8708	0.374144	28.5504	4.06096	9.03818	12.3122	17.1278	3.20559	5.11079	2.24024
5027_at	MIG1	YGL035C	7.06714e-06	1.06386e-06	5	YGL035C C2H2 zinc finger protein which resembles the mammalian Egr and Wilms tumour proteins	GLUCOSE REPRESSION	METABOLISM	regulation of C-compound and carbohydrate utilization	251.528	187.375	229.663	225.951	298.659	275.634	310.146	310.281	241.097	250.477	262.149	313.266	275.591	278.093	164.279	210.671	94.1845	68.3157	97.9463	105.38	103.081	100.082	219.451	227.807	287.146	310.214	251.241	288.983	187.475	86.8155	102.848	45.3633	2.62458	16.2811	0.0960251	10.5466	21.0664	32.8042	16.1313	2.65663
10769_at	SDS22	YKL193C	8.83392e-06	1.06386e-06	5	YKL193C Interacts with and may be a positive regulator of GLC7 which encodes type1 protein phosphatase	GLUCOSE REPRESSION	CELL CYCLE AND DNA PROCESSING	mitotic cell cycle and cell cycle control	224.304	273.213	251.141	282.22	272.993	254.772	255.997	258.032	170.393	216.788	196.981	153.144	162.645	131.107	180.921	129.438	143.054	123.019	84.7712	88.6138	84.432	58.4389	248.759	266.681	263.882	257.015	194.721	148.965	155.179	116.948	77.1616	34.5836	21.9758	12.8842	1.43882	23.2801	16.1787	36.4039	29.6117	16.3485
7318_at	REG2	YBR050C	1.23675e-05	1.06386e-06	5	YBR050C Possible regulatory subunit for the PP1 family protein phosphatase Glc7p	GLUCOSE REPRESSION	METABOLISM	regulation of C-compound and carbohydrate utilization	957.241	1341.07	1161.4	1573.56	1655.82	1127.98	1205.85	912.865	568.235	598.696	605.804	340.354	494.544	656.045	549.881	682.309	280.719	229.436	240.798	107.066	130.436	117.871	1149.16	1367.48	1391.9	1059.36	590.912	496.981	616.095	250.317	118.458	271.409	291.44	373.239	207.172	19.9578	157.86	93.6402	26.934	11.6957
7313_at	GIP1	YBR045C	9.89399e-05	3.90868e-06	5	YBR045C Glc7-interacting protein.	GLUCOSE REPRESSION	CELL CYCLE AND DNA PROCESSING	meiosis	79.0834	96.3324	67.4533	97.5993	68.5478	75.4623	41.6016	77.3409	56.774	35.7996	73.4264	34.4132	26.6572	19.9231	29.763	31.1134	12	27.5564	12.1	12	12	12.1	87.7079	82.5263	72.0051	59.4712	55.3333	26.9978	30.4382	17.2188	12.0333	12.1969	21.3165	4.88925	25.2715	18.8547	7.25108	0.954847	8.95276	0.057735
7439_at	SHP1	YBL058W	0.000333922	1.01809e-05	5	YBL058W isolated as a suppressor of the lethality caused by overexpression of the phosphoprotein phosphatase 1 catalytic subuniut encoded by GLC7	GLUCOSE REPRESSION	ENERGY	metabolism of energy reserves (glycogen, trehalose)	457.925	524.935	477.306	585.311	518.31	486.914	458.942	405.184	416.143	386.067	420.663	463.887	403.286	364.038	232.719	321.425	343.339	369.026	328.835	321.457	423.691	293.799	491.43	531.308	502.612	432.063	407.624	410.404	277.072	347.067	346.316	47.383	76.3707	22.2004	38.0127	18.8054	50.3036	62.7243	20.3532	68.4213
5682_at	GAL83	YER027C	0.00339399	7.28388e-05	4	YER027C (GAL83) glucose repression protein	GLUCOSE REPRESSION	METABOLISM	regulation of C-compound and carbohydrate utilization	348.918	392.477	320.955	435.068	286.628	375.229	275.822	274.641	234.008	273.893	268.228	175.501	202.939	197.984	307.985	171.481	232.141	187.414	200.407	327.752	395.805	271.7	370.697	378.011	330.929	275.231	258.71	192.142	239.733	206.654	331.752	30.8013	80.6906	62.6505	0.834895	21.579	14.6222	96.5229	23.0082	62.1489
6442_at	REG1	YDR028C	0.000530035	1.51152e-05	3	YDR028C regulatory subunit for protein phosphatase Glc7p	GLUCOSE REPRESSION	METABOLISM	regulation of C-compound and carbohydrate utilization	200.977	204.622	163.588	167.439	148.222	172.932	196.905	193.926	181.113	166.185	169.498	181.801	165.139	157.785	218.28	158.078	168.223	171.718	160.457	127.155	90.8826	82.6088	202.799	165.513	160.577	195.415	172.265	168.242	188.179	166.799	100.215	2.5774	2.72348	17.4731	2.10657	7.83911	12.3048	42.5686	5.76379	23.6942
10078_at	PIG1	YLR273C	0.000717314	1.9506e-05	3	YLR273C Protein similar to Gac1p, a putative type 1 protein phosphatase targeting subunit	GLUCOSE REPRESSION	ENERGY	metabolism of energy reserves (glycogen, trehalose)	110.881	160.023	149.506	142.473	120.31	140.364	131.914	131.273	118.867	117.465	115.619	140.3	154.493	113.412	105.176	104.151	112.995	86.772	75.3913	80.3992	61.9398	62.5716	135.452	145.989	130.337	131.594	117.317	136.069	104.663	91.7193	68.3036	34.7483	4.9731	14.1806	0.453142	1.62882	20.8649	0.72449	19.2837	10.4799
10929_at	GRR1	YJR090C	0.00450883	9.33967e-05	3	YJR090C F box protein with several leucine rich repeats	GLUCOSE REPRESSION	METABOLISM	regulation of C-compound and carbohydrate utilization	237.538	249.431	202.427	310.3	292.803	214.27	267.021	216.735	224.763	268.594	227.122	294.206	233.346	199.019	254.008	313.267	201.512	153.924	184.157	145.186	142.043	126.31	243.485	256.363	253.537	241.878	240.159	242.19	283.638	179.864	137.847	8.40942	76.2778	55.5314	35.5577	24.653	48.2057	41.9024	24.0829	10.1135
11386_at	GDH3	YAL062W	2.12014e-05	1.46004e-06	5	YAL062W NADP-linked glutamate dehydrogenase	GLUTAMATE METABOLISM	METABOLISM	nitrogen and sulfur utilization	720.203	545.535	642.231	745.626	1000.49	735.739	393.255	523.433	342.75	338.774	328.791	153.467	392.888	138.344	247.258	186.15	191.278	167.368	166.06	44.9302	66.9575	26.3699	632.869	693.929	868.114	458.344	336.772	228.233	216.704	174.902	46.0858	123.509	73.1113	187.207	92.0496	7.19183	142.796	43.2099	14.1969	20.3185
6693_at	GDH2	YDL215C	1.06007e-05	1.06386e-06	3	YDL215C NAD-dependent glutamate dehydrogenase	GLUTAMATE METABOLISM	METABOLISM	amino acid degradation (catabolism)	575.304	544.022	531.734	375.346	642.07	512.664	556.516	532.154	452.13	438.65	565.723	374.776	389.062	399.237	181.336	314.756	171.446	181.119	234.251	46.6173	82.2539	85.2264	559.663	453.54	577.367	544.335	485.501	387.692	248.046	195.605	71.3659	22.1198	110.583	91.5036	17.2272	69.8003	12.2882	94.3424	33.8162	21.4844
6649_at	GLT1	YDL171C	0.00125442	3.07117e-05	2	YDL171C Glutamate synthase (NADPH)	GLUTAMATE METABOLISM	METABOLISM	nitrogen and sulfur utilization	1137.04	999.4	893.481	1035.68	892.79	1025.55	1044.38	743.907	1063.01	1141.03	1048.72	961.477	1027.96	1028.93	1047.69	689.652	1256.74	1682.01	1330.53	774.603	783.151	736.353	1068.22	964.58	959.169	894.144	1084.25	1006.12	868.67	1423.09	764.702	97.326	100.549	93.8732	212.467	49.6868	38.6652	253.17	227.24	24.9201
8174_at	GDH1	YOR375C	1.06007e-05	1.06386e-06	1	YOR375C NADP-specific glutamate dehydrogenase	GLUTAMATE METABOLISM	METABOLISM	amino acid degradation (catabolism)	864.872	563.413	892.185	601.822	713.611	720.856	1179.94	1148.7	2743.65	3083.65	2024.82	2069.57	1964.52	1996.02	3472.71	1850.78	4189.85	3546.75	3906.43	3518.92	3793.54	4407.65	714.143	747.004	717.234	1164.32	2617.37	2010.04	2661.75	3881.01	3906.71	213.164	205.317	5.12242	22.0962	540.595	53.9101	1146.88	322.301	455.043
7698_at	GLN1	YPR035W	2.4735e-05	1.52287e-06	1	YPR035W glutamine synthetase	GLUTAMINE METABOLISM	METABOLISM	nitrogen and sulfur utilization	2557.44	2050.34	1866.88	1547.58	1393.8	1969.82	2373.82	2183.93	2960.17	3255.42	3369	2472.13	2435.92	2618.75	2726.14	2896.14	3542.02	5487.4	4373.36	5185.46	4491.15	4269.68	2303.89	1707.23	1681.81	2278.88	3194.86	2508.93	2811.14	4467.6	4648.76	358.57	225.779	407.309	134.275	211.037	96.8093	120.203	976.108	477.806
4074_at	GTT1	YIR038C	1.76678e-06	1.06386e-06	5	YIR038C Glutathione transferase	GLUTATHIONE METABOLISM	CELL RESCUE, DEFENSE AND VIRULENCE	stress response	1183.56	1110.21	1132.14	1311.81	1758.09	1364.76	1058.04	1102.26	591.523	557.592	710.051	651.442	585.976	562.228	429.177	489.082	226.493	272.716	276.681	101.291	144.442	122.78	1146.88	1221.97	1561.42	1080.15	619.722	599.882	459.13	258.63	122.837	51.8664	127.042	278.126	31.2698	80.0458	46.2042	42.3595	27.9019	21.5757
10416_at	GTT2	YLL060C	3.53357e-06	1.06386e-06	5	YLL060C Glutathione transferase	GLUTATHIONE METABOLISM	CELL RESCUE, DEFENSE AND VIRULENCE	stress response	437.372	460.963	451.361	483.894	486.244	373.878	267.497	290.795	250.164	241.107	213.764	184.07	224.388	209.78	200.369	169.097	174.29	180.715	180.188	98.7506	121.323	109.07	449.167	467.628	430.061	279.146	235.012	206.079	184.733	178.398	109.715	16.681	23.0039	79.4545	16.4743	18.9503	20.4126	22.1125	3.56726	11.3001
10014_at	ECM38	YLR299W	3.71025e-05	1.84639e-06	5	YLR299W gamma-glutamyltransferase homolog	GLUTATHIONE METABOLISM	METABOLISM	regulation of amino acid metabolism	342.66	291.282	388.57	410.303	507.043	376.6	257.565	309.795	217.571	202.605	214.894	200.94	291.112	222.32	252.712	235.312	202.123	208.183	149.649	210.651	164.059	146.553	316.971	399.436	441.821	283.68	211.69	238.124	244.012	186.652	173.754	36.3294	15.3679	92.2372	36.9321	7.98129	47.1174	12.3034	32.1878	33.1302
11146_at	GSH1	YJL101C	0.00465018	9.58363e-05	3	YJL101C gamma-glutamylcysteine synthetase	GLUTATHIONE METABOLISM	CELL RESCUE, DEFENSE AND VIRULENCE	detoxification	238.58	312.025	267.877	330.852	269.064	259.25	265.702	320.182	252.582	282.799	232.134	326.73	255.843	212.957	359.797	402.74	386.344	244.962	193.519	160.695	116.401	135.988	275.302	299.365	264.157	292.942	255.838	265.176	381.269	274.941	137.695	51.9336	44.5301	6.93998	38.5229	25.489	57.4578	30.3653	99.8471	22.1964
8603_at	GSH2	YOL049W	8.83392e-06	1.06386e-06	1	YOL049W Glutathione Synthetase	GLUTATHIONE METABOLISM	METABOLISM	biosynthesis of vitamins, cofactors, and prosthetic groups	146.72	173.14	123.233	144.634	90.1028	110.179	155.204	167.717	242.489	245.791	243.019	332.651	238.435	220.154	384.166	310.421	330.566	352.918	341.713	341.96	313.555	308	159.93	133.934	100.141	161.46	243.767	263.747	347.294	341.732	321.172	18.6819	15.133	14.196	8.84796	1.77336	60.3689	52.1453	11.1763	18.216
4576_at	GUT1	YHL032C	8.83392e-06	1.06386e-06	5	YHL032C glyerol kinase (converts glycerol to glycerol-3-phosphate	GLYCEROL METABOLISM	METABOLISM	C-compound and carbohydrate utilization	446.63	326.77	414.2	407.905	541.402	448.739	431.223	428.495	243.839	270.959	356.042	349.342	318.594	284.13	229.286	284.504	167.09	173.37	156.77	137.123	99.9303	92.4238	386.7	411.053	495.07	429.859	290.28	317.356	256.895	165.743	109.826	84.7536	4.45151	65.5227	1.92889	58.5435	32.6238	39.0451	8.38159	23.9363
6485_at	GPD1	YDL022W	2.4735e-05	1.52287e-06	5	YDL022W glycerol-3-phosphate dehydrogenase	GLYCEROL METABOLISM	METABOLISM	C-compound and carbohydrate utilization	1556.89	1372.1	1754.28	1634.81	3463.21	2287.82	1859.85	2098.08	1393.48	1166.38	1601.32	1038.53	928.538	1055.11	385.192	621.641	447.648	533.537	583.159	645.926	994.536	1016.58	1464.49	1694.55	2875.51	1978.96	1387.06	1007.39	503.416	521.448	885.681	130.667	84.4786	831.127	168.454	217.54	68.7916	167.195	68.5596	207.927
4246_at	GUT2	YIL155C	1.41343e-05	1.17711e-06	3	YIL155C glycerol-3-phosphate dehydrogenase, mitochondrial	GLYCEROL METABOLISM	METABOLISM	C-compound and carbohydrate utilization	286.426	207.165	216.628	177.421	196.517	193.064	247.461	366.148	429.487	409.353	403.612	404.26	452.154	593.202	437.6	350.142	149.702	77.5916	146.165	61.925	61.089	84.2302	246.796	197.025	194.791	306.804	414.151	483.205	393.871	124.486	69.0814	56.0465	27.7233	2.44189	83.9243	13.5884	98.2237	61.8423	40.6503	13.1259
4164_at	RHR2	YIL053W	3.53357e-05	1.81396e-06	1	YIL053W DL-glycerol-3-phosphatase	GLYCEROL METABOLISM	METABOLISM	C-compound and carbohydrate utilization	841.94	610.826	797.124	773.043	654.76	1182.17	1169.32	1218.03	1443.61	1673.93	1372.29	1079.02	1020.37	1229.43	1698.04	1417.5	1561.3	1153.42	1374.42	2032.72	2772.59	3120.03	726.383	785.084	918.463	1193.68	1496.61	1109.61	1557.77	1363.05	2641.78	163.423	17.0278	372.933	34.4454	157.651	107.835	198.374	204.179	555.335
6480_at	GCV1	YDR019C	0.000162544	5.72611e-06	6	YDR019C glycine cleavage T protein (T subunit of glycine decarboxylase complex	GLYCINE METABOLISM	METABOLISM	amino acid degradation (catabolism)	698.959	800.177	744.771	765.801	645.002	794.63	1211.82	996.402	1479.46	1338.16	1493.4	867.453	1151.6	939.393	891.643	1074.78	854.877	967.031	942.187	1434.67	1728.97	1213.28	749.568	755.286	719.816	1104.11	1437.01	986.147	983.212	921.365	1458.97	71.572	14.8705	105.803	152.327	85.8861	147.729	129.498	58.9051	258.702
9460_at	GCV2	YMR189W	0.00917138	0.000173618	1	YMR189W Glycine decarboxylase complex (P-subunit), glycine synthase (P-subunit), Glycine cleavage system (P-subunit)	GLYCINE METABOLISM	METABOLISM	amino acid degradation (catabolism)	362.293	433.33	398.65	477.382	265.733	264.762	496.405	550.843	905.56	828.322	639.387	345.791	490.866	187.099	695.196	538.4	464.01	447.846	507.501	695.686	782.146	602.32	397.812	438.016	265.247	523.624	791.089	341.252	616.798	473.119	693.384	50.2311	55.6724	0.686848	38.4937	136.937	151.934	110.871	30.8529	89.9349
6915_at	CHA1	YCL064C	3.53357e-05	1.81396e-06	5	YCL064C catabolic serine (threonine) dehydratase	GLYCINE, SERINE, AND THREONINE METABOLISM	METABOLISM	amino acid degradation (catabolism)	38.5456	54.2734	29.3135	37.4936	37.3204	35.3164	27.7382	26.664	25.6228	21.2682	19.3564	12	15.3552	15.0831	12	12.1	12	12	12.1	12	12	12.1	46.4095	33.4035	36.3184	27.2011	22.0825	14.1461	12.05	12.0333	12.0333	11.1212	5.78426	1.41705	0.759553	3.21156	1.86355	0.0707107	0.057735	0.057735
5789_at	GLY1	YEL046C	0.000162544	5.72611e-06	5	YEL046C Threonine Aldolase	GLYCINE, SERINE, AND THREONINE METABOLISM	METABOLISM	amino acid degradation (catabolism)	1226.5	688.488	1054.37	801.835	1111.99	931.813	825.62	650.147	588.68	596.75	428.09	366.462	487.211	431.243	419.588	415.707	262.704	389.356	372.053	527.496	354.755	304.809	957.494	928.103	1021.9	737.884	537.84	428.305	417.648	341.371	395.687	380.432	178.57	127.404	124.078	95.1316	60.428	2.74405	68.6748	116.85
4818_at	SER2	YGR208W	1.23675e-05	1.06386e-06	1	YGR208W phosphoserine phosphatase	GLYCINE, SERINE, AND THREONINE METABOLISM	METABOLISM	amino acid biosynthesis	107.975	109.595	93.881	66.0194	53.3503	99.278	91.5679	186.634	223.312	232.568	247.033	325.817	269.286	245.61	294.758	286.507	603.361	353.483	472.69	483.582	549.654	414.115	108.785	79.9502	76.3141	139.101	234.304	280.238	290.632	476.511	482.45	1.14553	19.7011	32.4758	67.2218	11.9555	41.2099	5.83379	124.983	67.7765
5573_at	GLC7	YER133W	0.000931095	2.42044e-05	6	YER133W protein phosphatase type I	GLYCOGEN METABOLISM	METABOLISM	regulation of C-compound and carbohydrate utilization	146.833	116.336	156.023	136.152	183.33	194.198	272.111	187.777	205.933	209.355	202.79	188.887	169.897	179.419	208.099	177.643	205.939	164.407	190.514	144.143	141.552	146.299	131.584	146.088	188.764	229.944	206.026	179.401	192.871	186.953	143.998	21.5648	14.0505	7.68457	59.633	3.28329	9.49511	21.5362	20.9941	2.37641
7604_at	GPH1	YPR160W	1.23675e-05	1.06386e-06	5	YPR160W Glycogen phosphorylase	GLYCOGEN METABOLISM	METABOLISM	C-compound and carbohydrate utilization	1508.47	1873.9	1824.95	1803.27	2473.47	1505.22	1550.26	1347.34	886.189	817.566	928.031	339.043	672.129	598.787	448.533	611.329	408.838	360.656	503.23	205.1	244.289	207.586	1691.18	1814.11	1989.35	1448.8	877.262	536.653	529.931	424.241	218.991	258.399	15.3298	684.66	143.484	55.7709	175.02	115.114	72.5246	21.9432
8380_at	GAC1	YOR178C	1.76678e-05	1.31975e-06	5	YOR178C Regulatory subunit for Glc7p	GLYCOGEN METABOLISM	ENERGY	metabolism of energy reserves (glycogen, trehalose)	965.167	908.401	1191.41	947.787	1335.21	1083.14	795.821	599.714	582.771	641.227	643.888	273.133	344.047	424.365	295.631	293.058	382.442	378.125	262.052	107.323	85.4567	90.7601	936.784	1069.6	1209.18	697.768	622.629	347.181	294.345	340.873	94.5131	40.1393	172.271	178.244	138.669	34.5433	75.6649	1.81912	68.295	11.4059
8835_at	PPG1	YNR032W	2.65018e-05	1.59411e-06	5	YNR032W Serine\/threonine protein phosphatase involved in glycogen accumulation	GLYCOGEN METABOLISM	ENERGY	metabolism of energy reserves (glycogen, trehalose)	656.648	601.2	681.361	556.342	452.663	571.247	542.676	345.132	510.2	532.913	387.231	447.184	440.776	543.295	301.271	293.896	113.415	260.167	253.581	142.276	255.003	142.816	628.924	618.852	511.955	443.904	476.781	477.085	297.583	209.054	180.032	39.2077	88.4015	83.8515	139.685	78.3798	57.4292	5.21489	82.8916	64.9275
10530_at	GLG1	YKR058W	3.53357e-05	1.81396e-06	5	YKR058W self-glucosylating initiator of glycogen synthesis\; similar to mammalian glycogenin	GLYCOGEN METABOLISM	ENERGY	metabolism of energy reserves (glycogen, trehalose)	158.4	191.858	140.825	215.401	150.806	215.154	161.499	151.423	120.648	107.511	125.102	133.142	106.847	91.9933	120.078	138.771	96.6697	79.2836	80.7341	47.2489	34.5879	44.5415	175.129	178.113	182.98	156.461	117.754	110.661	129.425	85.5624	42.1261	23.6586	52.7336	45.5014	7.12528	9.14558	20.8379	13.2181	9.64648	6.66715
11157_at	GLG2	YJL137C	7.06714e-06	1.06386e-06	4	YJL137C self-glucosylating initiator of glycogen synthesis\; similar to mammalian glycogenin	GLYCOGEN METABOLISM	METABOLISM	C-compound and carbohydrate utilization	193.607	243.037	202.123	237.825	247.622	168.169	63.3372	84.778	51.4833	35.5653	51.344	50.0102	49.6229	46.6685	63.8427	51.7283	61.0162	48.5243	35.2561	42.8413	28.0648	56.1504	218.322	219.974	207.896	74.0576	46.1308	48.7672	57.7855	48.2656	42.3521	34.9519	25.2445	56.1822	15.1609	9.1503	1.82783	8.56619	12.882	14.0492
10060_at	GSY2	YLR258W	1.23675e-05	1.06386e-06	3	YLR258W Glycogen synthase (UDP-gluocse--starch glucosyltransferase)	GLYCOGEN METABOLISM	METABOLISM	C-compound and carbohydrate utilization	508.187	537.449	484.789	436.531	479.206	432.228	377.765	437.711	360.688	322.882	369.36	226.602	310.203	272.173	316.004	279.116	318.208	278.01	229.757	190.686	118.304	99.8038	522.818	460.66	455.717	407.738	350.977	269.659	297.56	275.325	136.265	20.6917	34.1238	33.2182	42.3881	24.7144	41.8569	26.0831	44.2866	48.0298
5574_at	GLC7	YER133W	0.000660777	1.82053e-05	3	YER133W protein phosphatase type I	GLYCOGEN METABOLISM	METABOLISM	regulation of C-compound and carbohydrate utilization	430.969	482.004	476.471	544.309	485.607	580.617	679.275	567.102	528.362	544.226	559.213	562.012	467.766	515.286	412.195	477.997	576.644	517.471	587.005	347.309	424.137	336.752	456.487	510.39	533.112	623.188	543.934	515.021	445.096	560.373	369.399	36.0874	47.9687	67.182	79.3184	15.4274	47.1233	46.5295	37.5138	47.6971
5357_at	GSY1	YFR015C	0.00172615	4.06043e-05	2	YFR015C Glycogen synthase (UDP-gluocse--starch glucosyltransferase)	GLYCOGEN METABOLISM	ENERGY	metabolism of energy reserves (glycogen, trehalose)	344.568	385.619	287.04	308.638	219.703	221.631	209.7	204.222	345.534	270.514	410.338	314.814	362.558	405.492	186.495	292.097	260.421	321.274	336.579	232.703	206.4	245.566	365.093	297.839	220.667	206.961	342.129	360.955	239.296	306.091	228.223	29.027	15.2722	1.36322	3.87328	69.9746	45.3603	74.6715	40.2853	19.9633
9569_at	ADH3	YMR083W	0.000787986	2.10909e-05	7	YMR083W alcohol dehydrogenase isoenzyme III	GLYCOLYSIS	METABOLISM	C-compound and carbohydrate utilization	3302.75	3743.58	2999.51	3760.56	3499.58	2965.65	325.869	2586.73	3222.69	2879.85	3120.77	3646.62	4362.56	3428.83	4686.16	4887.46	3952.43	4584.58	3797.83	3731.41	3919.82	3997.36	3523.16	3380.04	3232.61	1456.3	3074.44	3812.67	4786.81	4111.61	3882.86	311.713	538.146	377.545	1598.67	176.057	488.513	142.338	416.83	136.771
4730_s_at	ENO1	YGR254W	0.00736219	0.000143373	7	YGR254W enolase I	GLYCOLYSIS	ENERGY	glycolysis and gluconeogenesis	7655.04	6133.17	6869.37	7289.41	12353	8110.61	8354.95	7435.17	7378.28	6607.09	7275.64	5391.45	5594.54	5853.66	3261.45	7604.73	5708.47	7952.98	7061	13441	8620.84	12321	6894.1	7079.39	10231.8	7895.06	7087	5613.22	5433.09	6907.48	11460.9	1076.12	297.011	2999.84	650.382	418.776	231.667	3071.16	1130.1	2522.54
7555_s_at	GCR1	YPL075W	0.000575972	1.62042e-05	6	YPL075W trans-acting positive regulator of the enolase and glyceraldehyde-3-phosphate dehydrogenase gene families	GLYCOLYSIS	METABOLISM	regulation of C-compound and carbohydrate utilization	324.334	369.196	272.612	354.181	354.06	351.685	534.241	479.652	477.488	411.357	478.036	395.379	379.371	336.51	317.66	462.333	459.814	481.603	402.912	307.748	331.256	289.817	346.765	313.397	352.872	506.947	455.627	370.42	389.997	448.11	309.607	31.7229	57.6781	1.67944	38.5998	38.3401	30.4383	102.299	40.6302	20.782
4923_at	PDC6	YGR087C	1.76678e-06	1.06386e-06	5	YGR087C Third, minor isozyme of pyruvate decarboxylase	GLYCOLYSIS	METABOLISM	C-compound and carbohydrate utilization	736.002	576.459	799.661	632.114	658.651	754.98	595.316	676.679	324.241	311.446	386.332	126.019	183.102	204.656	98.3082	80.6947	42.5637	27.243	44.288	21.1921	22.9858	20.203	656.231	715.887	706.815	635.997	340.673	171.259	89.5014	38.0316	21.4603	112.814	118.473	68.1146	57.5328	40.0559	40.6341	12.4547	9.38287	1.41065
6486_at	GPM2	YDL021W	1.23675e-05	1.06386e-06	5	YDL021W Similar to GPM1 (phosphoglycerate mutase)	GLYCOLYSIS	METABOLISM	C-compound and carbohydrate utilization	597.08	729.469	548.564	626.323	570.07	669.034	645.236	551.877	422.183	402.444	513.23	451.437	391.136	468.814	180.47	351.674	328.155	288.643	348.328	161.034	234.659	220.163	663.274	587.443	619.552	598.557	445.952	437.129	266.072	321.709	205.285	93.6131	54.9838	69.9783	66.0152	59.0941	40.7677	121.06	30.36	39.0023
8188_at	TYE7	YOR344C	1.76678e-05	1.31975e-06	5	YOR344C TYE7, a 33 kDa serine-rich protein, is a potential member of the basic region\/helix-loop-helix\/leucine-zipper protein family	GLYCOLYSIS	METABOLISM	regulation of C-compound and carbohydrate utilization	148.448	149.228	111.009	147.957	107.541	120.09	139.041	154.459	126.041	144.106	119.972	116.942	72.9528	89.3233	58.8062	28.2674	87.7968	39.8069	53.748	31.4534	38.5844	52.3878	148.838	129.483	113.816	146.75	130.04	93.0728	43.5368	60.4506	40.8085	0.551423	26.1265	8.87356	10.9021	12.554	22.2332	21.5942	24.6871	10.6429
9309_at	ADH2	YMR303C	2.4735e-05	1.52287e-06	5	YMR303C alcohol dehydrogenase II	GLYCOLYSIS	ENERGY	fermentation	136.31	141.258	124.679	112.875	85.1055	76.5914	48.2686	54.2873	58.0459	40.5299	84.2554	64.1791	98.9997	112.396	61.7865	34.3521	21.8969	33.2544	36.0735	23.6528	33.7096	42.4106	138.784	118.777	80.8485	51.2779	60.9438	91.8582	48.0693	30.4083	33.2576	3.49908	8.34691	6.0204	4.25591	22.0063	24.889	19.3991	7.50462	9.38706
8191_at	PYK2	YOR347C	3.53357e-05	1.81396e-06	5	YOR347C Pyruvate kinase, glucose-repressed isoform	GLYCOLYSIS	METABOLISM	C-compound and carbohydrate utilization	318.52	359.841	397.634	421.843	404.925	256.948	262.918	242.302	247.035	221.602	249.053	92.9123	132.117	145.169	184.222	134.048	86.7014	82.1906	90.7496	79.3374	75.8599	63.9933	339.181	409.738	330.936	252.61	239.23	123.399	159.135	86.5472	73.0635	29.2181	17.1177	104.636	14.5775	15.2996	27.1973	35.4784	4.28156	8.0452
8916_at	LAT1	YNL071W	3.53357e-05	1.81396e-06	5	YNL071W Dihydrolipoamide acetyltransferase component (E2) of pyruvate dehydrogenase complex	GLYCOLYSIS	ENERGY	glycolysis and gluconeogenesis	1999.46	1689.38	2043.6	1797.81	2566.05	1832.48	1690.74	1651.17	1683.38	1248.81	1702.02	1585.23	1781.21	1624.18	1086.74	1261.5	453.953	686.45	738.402	1477.56	1173.76	983.064	1844.42	1920.71	2199.26	1670.95	1544.74	1663.54	1174.12	626.268	1211.46	219.262	173.8	518.706	27.9821	256.451	103.747	123.574	151.474	249.394
9547_at	PGM2	YMR105C	6.00707e-05	2.57761e-06	5	YMR105C Phosphoglucomutase	GLYCOLYSIS	METABOLISM	C-compound and carbohydrate utilization	2089.19	2510.92	2771.59	3011.69	3929.72	1593.87	2180.47	2185.3	1418.16	1085.43	1370.79	726.368	805.272	261.495	793.052	747.028	364.458	341.153	280.214	234.044	195.635	171.775	2300.05	2891.64	2761.8	2182.88	1291.46	597.711	770.04	328.608	200.485	298.213	169.778	1651.7	3.4132	179.991	293.833	32.5437	43.5005	31.4162
4803_at	PDX1	YGR193C	0.000132509	4.86223e-06	5	YGR193C Protein X component of mitochondrial pyruvate dehydrogenase complex	GLYCOLYSIS	METABOLISM	C-compound and carbohydrate utilization	354.889	318.934	311.292	324.669	341.559	374.487	357.077	343.712	269.892	245.625	343.739	255.531	241.891	270.938	202.101	299.979	208.506	132.466	180.371	176.846	229.207	233.713	336.912	317.981	358.023	350.394	286.419	256.12	251.04	173.781	213.256	25.4239	9.45909	23.2834	9.45101	51.1018	14.5327	69.2102	38.4457	31.6118
6937_at	GLK1	YCL040W	0.000268551	8.51038e-06	5	YCL040W Glucokinase	GLYCOLYSIS	METABOLISM	C-compound, carbohydrate transport	5230.94	3985.05	5170.21	5462.94	8029.65	4926.85	4937.8	4634.45	4349.58	4122.6	4675.41	3643.25	4031.64	3412.72	3650.67	3225.53	2629.24	2933.49	2470.23	2441.54	2209.5	1426.71	4607.99	5316.58	6478.25	4786.12	4382.53	3695.87	3438.1	2677.65	2025.91	880.977	206.996	2194.01	214.503	277.873	312.799	300.617	235.398	531.739
11060_at	TDH1	YJL052W	0.000954064	2.46353e-05	5	YJL052W Glyceraldehyde-3-phosphate dehydrogenase 1	GLYCOLYSIS	ENERGY	glycolysis and gluconeogenesis	7058.82	7794.46	6995.61	8648.4	10037.6	7326.15	5684.32	6085.47	6072.39	5731.59	5249.45	4715.54	5171.74	4109.17	4226.01	4036.17	5120.84	4021.22	2886.46	6462.2	4489.21	4860.36	7426.64	7822.01	8681.87	5884.9	5684.48	4665.48	4131.09	4009.51	5270.59	520.175	1168.69	1917.28	283.661	413.486	533.055	134.236	1117.23	1048.52
5257_at	ADH4	YGL256W	0.00123675	3.03706e-05	4	YGL256W alcohol dehydrogenase isoenzyme IV	GLYCOLYSIS	METABOLISM	C-compound and carbohydrate utilization	423.579	326.161	424.909	402.544	374.371	410.14	381.359	350.546	305.728	329.083	301.083	327.421	266.324	286.709	286.379	281.761	324.991	266.076	327.14	276.159	327.212	305.255	374.87	413.726	392.255	365.953	311.965	293.484	284.07	306.069	302.875	68.8845	15.8149	25.2926	21.7882	15.0057	31.107	3.26528	34.6515	25.6099
10208_at	PDC5	YLR134W	0.000242049	7.82985e-06	2	YLR134W pyruvate decarboxylase	GLYCOLYSIS	METABOLISM	C-compound and carbohydrate utilization	201.253	172.744	160.693	172.542	109.22	114.246	117.09	120.847	150.087	142.946	117.086	154.053	145.996	119.003	176.825	192.59	191.835	162.529	169.379	154.539	111.682	113.887	186.998	166.617	111.733	118.969	136.707	139.684	184.707	174.581	126.703	20.1587	8.37812	3.55411	2.6564	17.363	18.358	11.1481	15.33	24.1324
9060_at	GCR2	YNL199C	0.000886926	2.32544e-05	2	YNL199C Activates transcription of glycolytic genes\; homologous to GCR1\; may function in complex with Gcr2p	GLYCOLYSIS	METABOLISM	regulation of C-compound and carbohydrate utilization	121.553	121.445	108.618	116.807	107.165	117.916	114.856	122.947	123.585	124.092	128.972	181.28	199.759	143.192	201.531	170.633	132.076	123.481	162.107	61.6202	109.963	71.8472	121.499	112.713	112.54	118.902	125.55	174.744	186.082	139.221	81.1434	0.07612	5.79008	7.60198	5.72121	2.97438	28.8441	21.8478	20.2802	25.4767
10701_at	PGM1	YKL127W	8.83392e-06	1.06386e-06	1	YKL127W phosphoglucomutase, minor isoform	GLYCOLYSIS	ENERGY	metabolism of energy reserves (glycogen, trehalose)	62.953	71.0863	57.1456	51.2754	32.8796	43.806	37.4994	70.8316	193.661	154.166	164.325	202.758	183.888	145.626	400.573	302.155	348.448	323.983	260.957	398.939	248.977	292.612	67.0197	54.2105	38.3428	54.1655	170.717	177.424	351.364	311.129	313.509	5.75113	4.15088	7.72613	23.5695	20.5087	29.1094	69.5915	45.1397	77.1344
10296_at	PDC1	YLR044C	1.23675e-05	1.06386e-06	1	YLR044C pyruvate decarboxylase	GLYCOLYSIS	METABOLISM	C-compound and carbohydrate utilization	2553.03	2265.24	2417.25	3056.18	3981.8	3445.44	4475.7	4033.33	5388.61	5156.77	4367.22	5224.35	5398.35	4928.03	5415.8	6146.59	4958.33	4608.73	3595.88	8376.65	6363.19	6909.08	2409.14	2736.71	3713.62	4254.52	4970.87	5183.58	5781.2	4387.64	7216.31	203.494	451.789	379.264	312.803	535.471	237.795	516.744	707.621	1041.29
5260_at	HXK2	YGL253W	2.12014e-05	1.46004e-06	1	YGL253W Hexokinase II (PII) (also called Hexokinase B)	GLYCOLYSIS	METABOLISM	regulation of C-compound and carbohydrate utilization	479.742	465.876	539.966	317.873	154.49	436.809	535.272	751.244	1486.92	1528	961.214	1703.06	2086.16	1528.29	2715.27	2775.48	2399.35	3781.35	4138.56	6991.42	4321.7	4184.46	472.809	428.919	295.65	643.258	1325.38	1772.5	2745.38	3439.75	5165.86	9.80491	157.044	199.629	152.715	316.044	285.342	42.5754	918.55	1582.47
8595_at	GPM3	YOL056W	2.82685e-05	1.67696e-06	1	YOL056W phosphoglycerate mutase	GLYCOLYSIS	METABOLISM	C-compound and carbohydrate utilization	76.0782	83.8504	65.538	70.8715	69.0608	70.6788	55.5871	81.2573	87.9118	78.1857	80.5092	98.8972	111.982	95.5399	115.055	109.469	195.923	141.567	152.587	121.005	155.883	123.037	79.9643	68.2047	69.8698	68.4222	82.2022	102.14	112.262	163.359	133.308	5.49579	3.77137	1.14409	18.1516	5.07925	8.68719	3.94998	28.7346	19.5767
4334_i_at	ENO2	YHR174W	0.000279152	8.78546e-06	1	YHR174W enolase	GLYCOLYSIS	ENERGY	glycolysis and gluconeogenesis	6460.99	4869.38	6256.34	4599.45	7660.52	7422.86	8015.3	7195.06	7841.85	7330.52	7825.17	6234.99	6049.88	6890.61	6510.8	5065.63	8870.25	7747	8387.01	9065.1	8879.25	11200	5665.18	5427.9	7541.69	7605.18	7665.85	6391.83	5788.21	8334.75	9714.79	1125.43	1171.6	168.052	579.997	290.521	441.766	1021.89	563.441	1289.61
9524_at	STO1	YMR125W	0.000881625	2.31486e-05	1	YMR125W transcriptional activator of glycolytic genes	GLYCOLYSIS	TRANSCRIPTION	splicing	74.5801	100.662	77.5356	86.8547	60.8465	100.684	139.667	145.343	186.52	166.084	168.245	308.79	196.08	175.854	257.647	227.32	403.175	233.796	246.799	190.074	152.437	181.03	87.621	82.1952	80.7654	142.505	173.617	226.908	242.483	294.59	174.514	18.4425	6.5896	28.1696	4.01355	11.2269	71.629	21.4441	94.2615	19.6463
7152_at	PGI1	YBR196C	0.00494346	0.000101027	1	YBR196C Glucose-6-phosphate isomerase	GLYCOLYSIS	ENERGY	glycolysis and gluconeogenesis	3841.09	3778.3	4747.78	4216.19	6876.43	4217.72	5064.93	4189.08	4871.19	4627.83	4462.31	4738.96	4957.77	4303.77	4545.66	3796.54	6650.4	6024.19	5739.6	6574.77	5419.2	6013.69	3809.7	4481.98	5547.07	4627.01	4653.78	4666.83	4171.1	6138.06	6002.55	44.3984	375.888	1879.99	619.319	205.669	332.911	529.711	465.953	577.87
8959_at	MLS1	YNL117W	3.53357e-06	1.06386e-06	5	YNL117W (MLS1) Malate synthase 1, functions in glyoxylate cycle, has near identity to Dal7p	GLYOXYLATE CYCLE	METABOLISM	C-compound and carbohydrate utilization	147.97	147.145	152.581	172.679	190.148	134.601	78.808	123.966	45.7359	44.6097	42.6771	51.8205	39.7348	56.7086	33.4628	26.1527	12	21.7183	20.4544	12	12	14.3863	147.558	162.63	162.375	101.387	44.3409	49.4213	29.8078	18.0576	12.7954	0.583363	14.2111	39.2779	31.9314	1.547	8.73754	5.16899	5.28394	1.37775
7483_at	RTG3	YBL103C	0.000144876	5.26066e-06	3	YBL103C Probable cytochrome c subunit, copper binding	GLYOXYLATE CYCLE	METABOLISM	regulation of C-compound and carbohydrate utilization	233.514	236.409	222.012	203.78	207.411	214.923	242.499	226.814	232.418	248.29	268.449	200.92	222.511	213.523	143.392	227.277	282.602	244.682	224.09	132.865	132.371	111.406	234.961	212.896	211.167	234.657	249.719	212.318	185.334	250.458	125.548	2.04713	12.8923	5.31158	11.0909	18.0582	10.8457	59.316	29.6807	12.2492
5636_at	ICL1	YER065C	0.000217315	7.19179e-06	3	YER065C isocitrate lyase	GLYOXYLATE CYCLE	ENERGY	glycolysis and gluconeogenesis	195.987	158.318	167.491	156.299	188.362	152.39	184.779	190.267	152.882	141.801	133.847	177.887	196.618	202.232	112.064	115.776	114.001	122.349	144.555	63.662	75.468	58.828	177.152	161.895	170.376	187.523	142.844	192.246	113.92	126.968	65.986	26.6355	7.91426	25.4357	3.88071	9.5603	12.748	2.62463	15.792	8.55997
6883_at	CIT2	YCR005C	0.00491696	0.000100598	3	YCR005C non-mitochondrial citrate synthase	GLYOXYLATE CYCLE	ENERGY	glyoxylate cycle	2452.12	2332.6	2100.92	2357.53	1764.97	2257.72	3049.88	2555.35	2523.37	2589.53	2659.64	2820.94	2905.64	2908.24	2333.86	2405.2	2933.74	2211.46	2244.99	1377.89	1912.66	1651.32	2392.36	2229.23	2011.35	2802.62	2590.85	2878.27	2369.53	2463.4	1647.29	84.5141	181.453	348.425	349.686	68.1471	49.6685	50.4506	407.675	267.409
7171_at	SSE2	YBR169C	1.76678e-06	1.06386e-06	5	YBR169C HSP70 family member, highly homologous to Sse1p	HEAT SHOCK	CELL RESCUE, DEFENSE AND VIRULENCE	stress response	1685.02	1577.28	1476.6	1864.63	1999.1	1668.26	1313.04	1375.69	750.327	592.959	657.592	665.646	629.627	541.128	355.624	397.992	205.788	199.17	172.203	133.128	140.522	116.459	1631.15	1670.61	1833.68	1344.37	666.959	612.134	376.808	192.387	130.036	76.1897	274.375	233.943	44.3011	79.1013	64.0757	29.9591	17.7898	12.3257
5199_at	GTS1	YGL181W	8.83392e-06	1.06386e-06	5	YGL181W Glycine-threonine-serine repeat protein	HEAT SHOCK	CELL CYCLE AND DNA PROCESSING	mitotic cell cycle and cell cycle control	246.778	253.489	199.237	222.425	211.024	203.284	156.294	175.949	170.173	180.987	178.375	167.416	169.146	146.655	152.41	150.865	108.993	85.4186	101.534	104.569	71.6294	76.7905	250.134	210.831	207.154	166.122	176.512	161.073	151.637	98.6486	84.3296	4.74573	16.3965	5.47292	13.8982	5.64244	12.5156	1.09264	12.0493	17.7167
5079_at	HSF1	YGL073W	3.53357e-05	1.81396e-06	5	YGL073W heat shock transcription factor	HEAT SHOCK	CELL CYCLE AND DNA PROCESSING	mitotic cell cycle and cell cycle control	414.38	291.353	311.634	343.644	472.04	396.36	319.996	404.448	342.81	301.84	282.471	386.534	274.169	255.796	112.973	239.4	84.7919	114.993	141.235	133.869	133.487	106.037	352.866	327.639	434.2	362.222	309.04	305.499	176.186	113.673	124.464	86.9931	22.6345	53.5143	59.7171	30.8072	70.7763	89.3974	28.2446	15.9595
11179_at	HSP150	YJL159W	0.00070318	1.91858e-05	5	YJL159W Heat shock protein, secretory glycoprotein	HEAT SHOCK	CELL FATE	budding, cell polarity and filament formation	1394.2	726.986	1544.02	1194.64	1545.45	1550.52	1570.15	1338.32	1213.51	1374.91	721.549	476.279	578.87	184.167	767.98	665.473	374.519	404.617	302.562	590.968	513.508	572.105	1060.59	1369.33	1547.98	1454.23	1103.32	413.105	716.727	360.566	558.86	471.792	247.047	3.58517	163.929	340.332	204.795	72.4834	52.4385	40.3928
10360_at	HSP104	YLL026W	3.53357e-06	1.06386e-06	3	YLL026W heat shock protein 104	HEAT SHOCK	PROTEIN FATE (folding, modification, destination)	other protein fate related activities	1064.54	1259.66	1148	1378.29	1493.53	1324.94	1148.78	1201.81	1023.91	907.267	829.747	1097.02	1116.35	868.59	751.236	781.585	681.719	691.978	676.243	217.077	291.304	240.551	1162.1	1263.15	1409.24	1175.29	920.309	1027.32	766.411	683.313	249.644	137.967	162.842	119.21	37.4969	97.7375	137.805	21.4597	7.98779	37.9402
6243_at	HEM1	YDR232W	3.71025e-05	1.84639e-06	5	YDR232W 5-aminolevulinate synthase	HEME BIOSYNTHESIS	METABOLISM	biosynthesis of vitamins, cofactors, and prosthetic groups	1508.83	1302.43	1411.3	1736.15	1542.26	1498.98	1246.72	1121.19	1049.04	1132.69	1031.68	752.301	713.707	737.993	1224.63	1090.21	825.911	726.7	895.709	691.717	464.423	445.648	1405.63	1573.73	1520.62	1183.96	1071.14	734.667	1157.42	816.107	533.929	145.945	229.701	30.6032	88.7621	54.0076	19.5107	95.0491	84.9296	136.97
6703_at	HEM3	YDL205C	0.000575972	1.62042e-05	4	YDL205C phorphobilinogen deaminase (uroporphyrinogen synthase), the third step in heme biosynthesis	HEME BIOSYNTHESIS	METABOLISM	biosynthesis of vitamins, cofactors, and prosthetic groups	66.6861	53.0867	71.3758	65.7287	81.7214	73.2546	60.3955	74.0415	24.0173	34.446	85.5188	29.7706	23.3726	29.9717	70.0314	61.9206	123.294	134.954	88.4531	41.8848	42.1814	32.2407	59.8864	68.5522	77.488	67.2185	47.994	27.705	65.976	115.567	38.769	9.61624	3.99309	5.98693	9.64917	32.9131	3.75329	5.73519	24.1943	5.65558
8378_at	HEM15	YOR176W	0.00461307	9.52057e-05	3	YOR176W ferrochelatase (protoheme ferrolyase)	HEME BIOSYNTHESIS	REGULATION OF / INTERACTION WITH CELLULAR ENVIRONMENT	homeostasis of metal ions (Na, K, Ca etc.)	565.397	543.674	649.09	702.977	893.089	684.286	534.563	599.642	541.005	555.919	600.558	477.651	554.78	473.81	600.6	430.792	605.153	543.59	534.27	311.853	484.797	313.744	554.536	676.033	788.688	567.102	565.828	502.08	515.696	561.004	370.131	15.36	38.1036	147.646	46.0173	30.9879	45.6796	120.072	38.5167	99.3081
6416_at	HEM12	YDR047W	0.00856714	0.000163362	3	YDR047W uroporphyrinogen decarboxylase	HEME BIOSYNTHESIS	METABOLISM	biosynthesis of vitamins, cofactors, and prosthetic groups	921.434	858.678	860.932	550.709	834.315	817.592	1026.12	923.611	889.214	818.058	987.156	1011.49	953.213	825.747	342.08	896.068	608.436	560.581	694.766	381.418	575.81	411.665	890.056	705.82	825.954	974.864	898.143	930.149	619.074	621.261	456.298	44.3753	219.361	11.825	72.4829	84.9017	94.9938	391.728	68.0061	104.6
6413_at	HEM13	YDR044W	0.000715548	1.94724e-05	1	YDR044W Coproporphyrinogen III oxidase	HEME BIOSYNTHESIS	METABOLISM	biosynthesis of vitamins, cofactors, and prosthetic groups	514.466	497.289	478.33	338.272	399.147	593.966	783.215	588.301	1152.16	1154.42	875.57	947.991	665.859	873.048	493.599	909.329	913.202	1365.19	1242.99	997.318	1701.27	1953.55	505.878	408.301	496.556	685.758	1060.72	828.966	701.464	1173.79	1550.71	12.1454	99.0359	137.758	137.824	160.345	146.14	293.966	233.804	495.574
6902_at	HIS4	YCL030C	0.00176855	4.14818e-05	6	YCL030C histidinol dehydrogenase	HISTIDINE BIOSYNTHESIS	METABOLISM	amino acid biosynthesis	2956.54	2689.79	3227.97	2200.75	2477.41	3407.62	4647.27	3951.6	5053.95	5366.02	5081.23	3914.04	4593.64	3824.69	2270.43	4175.14	3891.66	4079.65	4501.85	2990.67	4374	4017.12	2823.17	2714.36	2942.52	4299.43	5167.07	4110.79	3222.79	4157.72	3793.93	188.627	726.354	657.76	491.914	172.835	420.538	1346.83	312.494	718.168
5667_at	HIS1	YER055C	1.76678e-06	1.06386e-06	1	YER055C ATP phosphoribosyltransferase	HISTIDINE BIOSYNTHESIS	METABOLISM	amino acid biosynthesis	316.958	306.433	300.159	345.426	155.419	425.416	602.298	609.533	1095.9	1264.09	998.336	879.454	928.74	865.487	1432.75	1133.14	1680.21	1645.89	1783.8	3213.18	3057.11	2770.57	311.695	322.792	290.418	605.916	1119.44	891.227	1282.94	1703.3	3013.62	7.44284	32.0086	190.917	5.11606	134.432	33.2295	211.854	71.793	224.49
8359_at	HIS3	YOR202W	7.06714e-06	1.06386e-06	1	YOR202W imidazoleglycerol-phosphate dehydratase	HISTIDINE BIOSYNTHESIS	METABOLISM	amino acid biosynthesis	154.444	189.653	188.911	201.029	118.256	229.641	191.33	179.097	395.89	355.523	411.449	360.249	403.17	371.577	514.545	416.741	510.978	678.108	440.535	986.484	1008.87	783.799	172.048	194.97	173.948	185.213	387.621	378.332	465.643	543.207	926.385	24.8971	8.56876	78.7613	8.65018	28.8653	22.2435	69.1579	122.022	123.989
7113_at	HIS7	YBR248C	0.000164311	5.76615e-06	1	YBR248C glutamine amidotransferase:cyclase	HISTIDINE BIOSYNTHESIS	METABOLISM	amino acid biosynthesis	145.456	158.209	141.18	64.0789	89.2704	164.764	315.298	326.51	451.465	578.035	482.389	512.031	582.741	431.407	326.385	622.513	377.476	588.371	617.095	409.724	707.801	605.665	151.832	102.629	127.017	320.904	503.963	508.726	474.449	527.648	574.397	9.01763	54.5186	53.3818	7.92776	65.9855	75.721	209.394	130.843	151.479
4195_at	HIS5	YIL116W	0.00348587	7.44829e-05	1	YIL116W histidinol-phosphate aminotransferase	HISTIDINE BIOSYNTHESIS	METABOLISM	amino acid biosynthesis	141.453	122.104	130.265	112.431	81.1114	139.426	181.899	155.682	264.681	253.465	95.9848	271.687	212.254	236.531	191.9	201.012	278.693	350.209	340.33	230.226	437.505	266.497	131.778	121.348	110.269	168.791	204.71	240.157	196.456	323.078	311.409	13.6821	12.6103	41.2344	18.5378	94.3256	29.8824	6.44319	38.7541	110.698
5605_at	SCS2	YER120W	0.00731625	0.000142592	5	YER120W Likely to be involved in regulating INO1 expression, suppressor of a dominant nuclear mutation that is inositol-dependent in the presence of choline	INOSITOL METABOLISM	METABOLISM	regulation of C-compound and carbohydrate utilization	1011.01	907.415	1042.29	1018.53	1328.54	1110.07	1089.7	756.775	1038.33	989.307	1011.43	703.578	843.071	1104.28	699.794	1055.94	549.131	717.727	472.03	1303.39	1033.1	1451.83	959.213	1030.41	1219.31	923.237	1013.02	883.643	877.87	579.629	1262.78	73.2526	16.8036	154.478	235.413	24.5484	203.409	251.836	125.656	212.297
11185_at	INO1	YJL153C	0.00368728	7.82158e-05	4	YJL153C L-myo-inositol-1-phosphate synthase	INOSITOL METABOLISM	METABOLISM	C-compound and carbohydrate utilization	393.787	493.003	456.977	637.438	632.711	464.049	193.006	164.184	411.844	270.037	210.094	269.109	344.886	179.571	418.888	212.11	302.605	206.711	231.412	142.34	151.971	139.005	443.395	547.208	548.38	178.595	297.325	264.522	315.499	246.91	144.439	70.1559	127.605	119.261	20.3805	103.606	82.7531	146.214	49.7896	6.733
7794_at	DIG1	YPL049C	0.00248763	5.57234e-05	5	YPL049C MAP kinase-associated protein	INVASIVE GROWTH	CELL FATE	budding, cell polarity and filament formation	355.353	264.159	355.499	324.218	411.038	415.649	324.22	403.779	390.755	355.413	300.287	212.084	277.733	228.918	290.52	270.38	196.625	210.303	177.916	289.336	228.851	232.665	309.756	339.858	413.344	364	348.818	239.579	280.45	194.948	250.284	64.4837	22.1189	3.26038	56.2565	45.5933	34.0984	14.241	16.2584	33.8736
8503_at	DFG16	YOR030W	0.0030477	6.6598e-05	3	YOR030W involved in invasive growth upon nitrogen starvation	INVASIVE GROWTH	CELL FATE	budding, cell polarity and filament formation	33.9457	23.3011	31.1539	30.7241	64.299	38.2261	56.6068	32.8507	18.3618	29.6933	30.6151	27.3003	36.9136	30.5387	37.6375	48.2285	42.3738	32.9353	42.2271	16.7125	12.578	18.8036	28.6234	30.939	51.2625	44.7287	26.2234	31.5842	42.933	39.1787	16.0314	7.52685	0.303956	18.4363	16.7981	6.82393	4.89122	7.48893	5.40748	3.16819
5994_at	DIG2	YDR480W	0.00342049	7.33216e-05	3	YDR480W MAP kinase-associated protein	INVASIVE GROWTH	CELL FATE	cell growth / morphogenesis	130.483	100.863	109.181	90.1512	67.4125	103.496	81.7318	84.5786	84.8966	68.2141	96.4155	78.8248	87.6828	84.4982	67.054	75.604	85.0532	79.1792	87.8849	43.2088	52.3784	68.0002	115.673	99.6659	85.4542	83.1552	83.1754	83.6686	71.329	84.0391	54.5292	20.9443	13.4558	25.5149	2.01303	14.1793	4.48688	6.04582	4.44055	12.5349
10792_at	FRE2	YKL220C	4.0636e-05	1.97655e-06	5	YKL220C Ferric reductase, similar to Fre1p	IRON HOMEOSTASIS	REGULATION OF / INTERACTION WITH CELLULAR ENVIRONMENT	homeostasis of metal ions (Na, K, Ca etc.)	77.3476	83.5348	74.2951	63.007	62.3043	41.4825	57.8357	97.3282	76.6285	57.5634	48.3589	40.1804	32.9459	38.6148	15.243	26.7868	24.7446	17.1522	31.464	25.8331	21.1681	12.7146	80.4412	68.651	51.8934	77.582	60.8503	37.247	21.0149	24.4536	19.9053	4.37501	7.98193	14.7233	27.9254	14.4186	3.80621	8.16265	7.16032	6.6498
6611_at	YFH1	YDL120W	0.00166431	3.92886e-05	4	YDL120W Mitochondrial protein that regulates mitochondrial iron accumulation iron accumulation	IRON HOMEOSTASIS	REGULATION OF / INTERACTION WITH CELLULAR ENVIRONMENT	homeostasis of metal ions (Na, K, Ca etc.)	359.072	423.79	328.15	260.42	294.031	287.244	218.357	182.141	147.01	143.928	185.559	266.46	274.658	254.681	112.045	219.435	106.182	170.153	188.407	169.139	265.735	242.55	391.431	294.285	290.638	200.249	158.832	265.267	165.74	154.914	225.808	45.762	47.8924	4.79888	25.6083	23.1971	10.0419	75.9365	43.1787	50.4273
5081_at	RCS1	YGL071W	2.12014e-05	1.46004e-06	3	YGL071W Putative transcription factor that binds the consensus site PyPuCACCCPu	IRON HOMEOSTASIS	REGULATION OF / INTERACTION WITH CELLULAR ENVIRONMENT	homeostasis of metal ions (Na, K, Ca etc.)	138.275	127.669	146.045	127.566	132.818	145.197	225.478	261.646	254.849	269.681	219.282	130.025	172.538	155.095	111.245	198.699	97.4421	69.7791	107.137	57.4335	63.6039	77.3614	132.972	136.805	139.007	243.562	247.937	152.553	154.972	91.4528	66.1329	7.49907	13.0668	8.75352	25.5751	25.9003	21.3705	61.8391	19.3858	10.2018
10106_at	FRE1	YLR214W	0.000616608	1.71367e-05	3	YLR214W Ferric (and cupric) reductase	IRON HOMEOSTASIS	REGULATION OF / INTERACTION WITH CELLULAR ENVIRONMENT	homeostasis of other cations	48.5345	56.9059	51.2921	54.7765	44.1124	48.5819	61.1114	57.8303	58.6084	66.3346	50.2681	59.6984	59.0484	58.3357	60.7812	86.7402	70.1348	52.8516	57.8738	36.4555	34.5708	26.8204	52.7202	53.0343	46.3472	59.4709	58.4037	59.0275	73.7607	60.2867	32.6156	5.91947	2.46383	3.1604	2.32013	8.0352	0.681583	18.3557	8.89068	5.1065
10674_at	KTI12	YKL110C	0.00368551	7.82158e-05	7	YKL110C Protein involved in resistance to K. lactis killer toxin	KILLER TOXIN RESISTANCE	CELL RESCUE, DEFENSE AND VIRULENCE	other cell rescue activities	349.269	364.901	297.495	319.009	288.28	298.047	179.613	187.64	194.159	220.232	235.871	236.778	319.989	165.311	119.732	261.828	355.42	290.404	299.96	325.376	339.394	287.459	357.085	308.252	293.163	183.626	216.754	240.693	190.78	315.261	317.41	11.0532	15.2122	6.90662	5.67559	21.0727	77.4133	100.477	35.1052	26.8683
9919_at	IKI3	YLR384C	0.000106007	4.10588e-06	3	YLR384C confers sensitivity to killer toxin	KILLER TOXIN SENSITIVITY	CLASSIFICATION NOT YET CLEAR-CUT	CLASSIFICATION NOT YET CLEAR-CUT	346.658	439.49	364.9	373.46	271.837	312.137	261.714	306.855	261.944	272.552	275.062	338.217	322.193	245.587	330.976	356.01	368.93	290.196	270.233	168.621	178.211	141.229	393.074	369.18	291.987	284.285	269.853	301.999	343.493	309.786	162.687	65.6425	6.05262	28.496	31.9196	6.96304	49.5069	17.7018	52.1838	19.1917
9522_at	PKR1	YMR123W	5.30035e-06	1.06386e-06	1	YMR123W resistance against Pichia farinosa killer toxin (SMK toxin) when expressed by a multi copy plasmid	KILLER TOXIN SENSITIVITY (PICHIA FARINOS	TRANSPORT FACILITATION	drug transporters	738.913	809.046	867.02	875.61	543.801	732.994	621.104	658.795	729.554	850.99	799.586	987.554	920.03	1080.26	1639.65	1258.58	1580.54	1343.08	1386.58	2007.03	1722.14	1862.9	773.98	871.315	638.397	639.95	793.377	995.949	1449.11	1436.74	1864.02	49.5918	6.07422	133.779	26.6513	60.9556	80.4448	269.455	126.423	142.445
9702_at	CYB2	YML054C	0.000229682	7.47936e-06	3	YML054C Cytochrome b2 [L--lactate cytochrome-c oxidoreductase]	LACTATE UTILIZATION	METABOLISM	C-compound and carbohydrate utilization	73.3451	73.4988	55.6048	66.2986	67.4949	69.945	53.9694	179.94	134.775	110.37	165.82	228.043	252.518	236.105	139.42	194.789	47.6934	43.4251	39.0401	15.5023	12	15.2815	73.422	60.9517	68.7199	116.955	136.988	238.889	167.104	43.3862	14.2613	0.108679	7.56163	1.73248	89.0744	27.7913	12.4725	39.152	4.32674	1.96144
6925_at	LRE1	YCL051W	0.00059894	1.67091e-05	3	YCL051W involved in laminarinase resistance	LAMINARASE RESISTANCE	CLASSIFICATION NOT YET CLEAR-CUT	CLASSIFICATION NOT YET CLEAR-CUT	119.719	105.931	108.884	135.994	127.77	118.772	121.299	100.858	71.2099	74.0157	113.368	99.9903	104.408	89.775	78.3209	90.2871	76.0625	102.051	57.1921	49.0259	60.1726	35.117	112.825	122.439	123.271	111.079	86.1979	98.0577	84.304	78.4351	48.1052	9.74978	19.1694	6.36207	14.4537	23.5719	7.50547	8.46136	22.5232	12.5532
9855_at	LEU3	YLR451W	0.00356007	7.58471e-05	3	YLR451W zinc-finger transcription factor of the Zn(2)-Cys(6) binuclear cluster domain type	LEUCINE BIOSYNTHESIS	METABOLISM	regulation of amino acid metabolism	94.7698	113.116	81.6241	84.5494	68.6677	80.1127	72.7219	86.871	97.6451	80.4719	83.7723	87.7678	69.5027	65.734	123.087	109.799	79.077	60.2319	91.2194	72.4677	55.6813	57.0821	103.943	83.0868	74.3902	79.7965	87.2964	74.3348	116.443	76.8428	61.7437	12.973	2.06855	8.09284	10.0049	9.11283	11.7849	9.39609	15.6141	9.31363
5008_at	LEU1	YGL009C	0.00121025	2.98198e-05	1	YGL009C isopropylmalate isomerase	LEUCINE BIOSYNTHESIS	METABOLISM	amino acid biosynthesis	453.286	491.862	490.233	421.494	566.014	650.287	993.456	768.566	1161.55	1216.57	1096.19	1066.13	898.834	977.775	717.165	1399.57	932.608	1544.23	1175.82	2142.45	1263.07	1363.91	472.574	455.863	608.151	881.011	1158.1	980.915	1058.37	1217.55	1589.81	27.2773	48.6058	59.5899	159.022	60.2631	83.6943	482.529	307.938	481.251
6909_at	LEU2	YCL018W	0.00228445	5.18384e-05	1	YCL018W beta-IPM (isopropylmalate) dehydrogenase	LEUCINE BIOSYNTHESIS	METABOLISM	amino acid biosynthesis	2645.73	2518.44	3011.54	3123.73	3840.73	3083.24	4238.26	2914.27	3939.36	3707.7	3650.71	2946.45	3739.06	3616.95	2874.88	3602.8	3617.68	3781.92	3540.94	5153.17	4808.12	4194.54	2582.08	3067.63	3461.98	3576.26	3765.93	3434.16	3238.84	3646.85	4718.61	90.0052	79.3313	535.632	936.199	152.882	426.752	514.721	123.113	485.543
6305_at	SAC3	YDR159W	0.0010424	2.65142e-05	2	YDR159W Leucine permease transcriptional regulator	LEUCINE TRANSPORT	METABOLISM	regulation of amino acid metabolism	87.2626	98.256	71.6027	88.0575	74.9717	77.5542	81.8112	83.048	74.1112	85.7034	92.4316	128.107	92.8315	109.113	105.412	98.5079	136.689	115.9	125.063	66.5575	76.7382	54.8604	92.7593	79.8301	76.263	82.4296	84.0821	110.017	101.96	125.884	66.052	7.77347	11.6353	1.8261	0.87455	9.26716	17.6554	4.88216	10.4185	10.9476
8966_at	CYB5	YNL111C	1.06007e-05	1.06386e-06	6	YNL111C cytochrome b5	LIPID METABOLISM	METABOLISM	lipid, fatty-acid and isoprenoid biosynthesis	75.0409	106.765	99.9251	109.801	94.4688	166.013	522.724	742.307	843.221	868.959	650.299	625.042	543.419	483	768.106	780.373	1276.11	805.982	920.597	589.969	582.31	584.678	90.903	104.863	130.241	632.515	787.493	550.487	774.239	1000.9	585.652	22.4324	6.98318	50.5897	155.269	119.508	71.2842	8.67401	245.136	3.92144
10207_at	CKI1	YLR133W	0.00370141	7.84702e-05	3	YLR133W choline kinase	LIPID METABOLISM	METABOLISM	lipid, fatty-acid and isoprenoid biosynthesis	327.949	347.516	353.287	335.873	376.835	337.627	236.422	225.193	323.063	304.58	267.621	250.377	296.235	253.196	168.329	332.382	286.441	283.221	303.195	170.66	194.642	153.214	337.732	344.58	357.231	230.807	298.421	266.603	250.355	290.952	172.839	13.8364	12.3134	27.7241	7.94035	28.2295	25.7005	116.003	10.7238	20.8002
7342_at	CDS1	YBR029C	5.65371e-05	2.48722e-06	1	YBR029C CDP-diacylglycerol synthase, CTP-phosphatidic acid cytidylyltransferase, CDP-diglyceride synthetase	LIPID METABOLISM	METABOLISM	lipid, fatty-acid and isoprenoid biosynthesis	342.901	322.963	366.441	325.851	284.663	403.846	352.717	317.308	304.893	316.961	361.906	365.567	325.539	315.035	355.603	441.55	628.318	551.037	527.678	468.234	472.001	380.694	332.932	346.146	344.254	335.012	327.92	335.38	398.577	569.011	440.31	14.098	28.701	84.2753	25.0379	30.0449	26.6648	60.7738	52.6727	51.6632
7922_at	PPT2	YPL148C	9.54064e-05	3.79777e-06	4	YPL148C Phosphopantetheine	LIPID TRANSPORT	METABOLISM	lipid and fatty-acid transport	192.793	212.931	196.94	222.939	148.417	166.511	123.979	129.306	103.94	108.445	111.253	175.942	161.836	185.374	85.4037	142.939	146.515	138.156	120.205	87.9194	88.3252	78.1578	202.862	209.94	157.464	126.643	107.879	174.384	114.171	134.959	84.8008	14.2397	18.3838	12.7941	3.76694	3.689	11.8458	40.6838	13.4434	5.7566
4070_at	LYS1	YIR034C	0.0035424	7.55807e-05	7	YIR034C saccharopine dehydrogenase	LYSINE BIOSYNTHESIS	METABOLISM	amino acid biosynthesis	338.919	355.903	375.107	483.765	262.311	516.247	308.687	314.377	349.653	353.623	457.755	235.931	223.921	293.128	533.323	479.946	511.283	561.864	439.029	734.547	623.94	572.738	347.411	429.436	389.279	311.532	387.01	250.994	506.634	504.059	643.742	12.009	76.833	179.56	4.0232	61.2984	36.9806	37.7435	61.7357	82.7019
6448_at	LYS14	YDR034C	0.00039576	1.17625e-05	6	YDR034C Transcriptional activator of lysine pathway genes with 2-aminoadipate semialdehyde as co-inducer\; saccharopine reductase synthesis	LYSINE BIOSYNTHESIS	METABOLISM	regulation of amino acid metabolism	35.5484	41.0656	45.1802	49.4678	33.8979	54.1229	71.1909	52.6676	73.2769	58.8625	69.3042	80.3719	70.4783	57.9037	69.8915	71.5927	72.5693	65.4438	68.0154	35.3673	43.7927	40.3428	38.307	47.324	44.0104	61.9292	67.1479	69.5846	70.7421	68.6762	39.8343	3.90126	3.03179	14.3013	13.098	7.4452	11.2608	1.20297	3.60843	4.23566
5181_at	LYS5	YGL154C	2.4735e-05	1.52287e-06	5	YGL154C aminoadipate-semialdehyde dehydrogenase small subunit (alpha-aminoadipate reductase)	LYSINE BIOSYNTHESIS	METABOLISM	amino acid biosynthesis	479.202	527.602	434.511	519.284	460.581	457.795	384.229	377.526	289.967	275.063	366.887	374.582	322.167	342.487	219.778	320.695	202.349	284.884	311.148	249.176	228.84	195.359	503.402	476.897	459.188	380.877	310.639	346.412	270.236	266.127	224.458	34.2243	59.944	1.9705	4.73935	49.2791	26.4274	71.3593	56.773	27.1749
8808_at	LYS9	YNR050C	1.76678e-05	1.31975e-06	1	YNR050C Saccharopine dehydrogenase (NADP+, L-glutamate forming) (saccharopine reductase) (EC 1.5.1.10)	LYSINE BIOSYNTHESIS	METABOLISM	amino acid biosynthesis	217.753	266.152	416.015	342.679	138.442	539.143	267.366	245.116	435.744	447.887	424.48	526.804	432.198	446.587	532.712	523.121	851.285	768.885	508.99	1150.38	1063.06	1066.66	241.952	379.347	338.793	256.241	436.037	468.53	527.917	709.72	1093.36	34.2232	51.8561	283.339	15.7329	11.7066	50.9777	6.78186	178.653	49.4063
6597_at	LYS21	YDL131W	0.000159011	5.61785e-06	1	YDL131W homocitrate synthase, highly homologous to YDL182W	LYSINE BIOSYNTHESIS	METABOLISM	C-compound and carbohydrate utilization	1387.09	1423.99	1507.09	1871.49	1030.56	1967.71	2160.58	1721.43	2080.34	2203.19	2190.58	2257.69	1976.43	2178.5	2657.28	2114.15	1994.82	2904.26	2215.26	3686.84	3166.32	3137.57	1405.54	1689.29	1499.14	1941.01	2158.04	2137.54	2385.72	2371.45	3330.24	26.0903	257.675	662.661	310.527	67.5839	145.034	384.053	474.412	309.155
6245_at	LYS4	YDR234W	0.00555654	0.000111809	1	YDR234W homoaconitase	LYSINE BIOSYNTHESIS	METABOLISM	biosynthesis of lysine	320.087	285.121	378.519	361.668	190.555	444.697	446.503	427.112	514.344	661.678	512.421	448.982	487.02	447.104	742.52	609.191	577.94	350.145	527.536	876.091	672.494	503.885	302.604	370.093	317.626	436.808	562.814	461.036	675.855	485.207	684.157	24.7247	11.9155	179.706	13.7117	85.6236	22.523	94.2774	119.652	186.377
6683_g_at	LYS20	YDL182W	0.00926148	0.000175142	1	YDL182W homocitrate synthase, highly homologous to YDL131W	LYSINE BIOSYNTHESIS	METABOLISM	amino acid biosynthesis	3663.73	2791.07	3745.86	3174.56	3491.1	4554.79	4749.08	3610.15	3906.46	3922.03	4090.55	3388.58	3378.49	3742.34	3333.45	4727.02	4455.6	3853.47	4271.2	5349.64	4601.75	6354.19	3227.4	3460.21	4022.95	4179.62	3973.01	3503.14	4030.23	4193.42	5435.19	617.069	403.97	752.139	805.343	102.087	207.215	985.403	308.509	879.346
7072_s_at	MAL32	YBR299W	0.000185512	6.36075e-06	3	YBR299W Maltase (EC 3.2.1.20)	MALTOSE METABOLISM	ENERGY	metabolism of energy reserves (glycogen, trehalose)	4257.4	4241.74	4882.42	4651.54	8017.32	4529.24	5590.06	4331.56	4135.63	3481.78	4026.61	5055.22	5796.48	4196.79	4116.57	3548.38	3946.61	4160.32	3480.65	1497.32	1030.18	885.804	4249.57	4766.98	6273.28	4960.81	3881.34	5016.17	3832.48	3862.53	1137.77	11.0705	163.26	2466.45	889.89	350.294	800.558	401.768	347.552	319.64
7070_at	MAL33	YBR297W	3.53357e-05	1.81396e-06	2	YBR297W Maltose fermentation regulatory protein	MALTOSE METABOLISM	METABOLISM	regulation of C-compound and carbohydrate utilization	506.116	493.482	458.217	480.177	316.541	382.574	531.553	379.831	519.174	516.784	548.759	666.524	544.463	523.446	605.984	624.404	1033.51	796.943	825.33	552.184	447.99	441.877	499.799	469.197	349.558	455.692	528.239	578.145	615.194	885.26	480.684	8.93304	15.528	46.692	107.284	17.8114	77.2572	13.0247	129.168	61.9966
4718_at	MAL13	YGR288W	0.000164311	5.76615e-06	5	YGR288W maltose pathway regulatory protein	MALTOSE UTILIZATION	METABOLISM	regulation of C-compound and carbohydrate utilization	140.965	108.999	120.738	121.401	128.826	125.237	111.383	98.787	82.7306	77.7694	105.417	60.7368	50.8597	79.7823	35.2545	72.4798	64.5062	81.1534	74.6424	75.9489	46.0728	46.8731	124.982	121.07	127.031	105.085	88.6391	63.7929	53.8672	73.434	56.2983	22.6032	0.469349	2.53769	8.90647	14.7405	14.7015	26.3222	8.3891	17.0226
10632_at	MNR2	YKL064W	7.06714e-06	1.06386e-06	3	YKL064W overexpression overcomes manganese toxicity	MANGANESE RESISTANCE	REGULATION OF / INTERACTION WITH CELLULAR ENVIRONMENT	homeostasis of metal ions (Na, K, Ca etc.)	488.45	640.452	519.678	559.525	501.925	509.818	451.035	490.951	350.329	409.466	403.556	330.91	352.418	304.558	423.485	404.796	369.986	340.427	317.762	141.465	162.616	126.154	564.451	539.601	505.872	470.993	387.784	329.295	414.141	342.725	143.412	107.482	28.1762	5.58088	28.2251	32.571	23.9707	13.2154	26.1881	18.3089
6061_at	STE14	YDR410C	0.000213781	7.09088e-06	7	YDR410C farnesyl cysteine-carboxyl methyltransferase	MATING	METABOLISM	lipid, fatty-acid and isoprenoid utilization	420.254	434.908	432.234	386.691	332.17	423.121	345.233	283.199	312.729	302.571	307.891	330.474	374.409	445.347	336.639	445.38	509.376	547.956	505.14	472.333	640.623	562.496	427.581	409.463	377.646	314.216	307.73	383.41	391.009	520.824	558.484	10.3623	32.2043	64.3123	43.8643	5.08098	57.9629	76.8916	23.592	84.2167
8802_at	AGA1	YNR044W	3.53357e-06	1.06386e-06	5	YNR044W anchorage subunit of a-agglutinin	MATING	CELL FATE	pheromone response, mating-type determination, sex-specific proteins	1468.47	1437.33	2025.08	1970.51	1611.79	1828.34	1018.56	637.185	614.663	626.592	544.266	762.319	849.083	830.661	620.542	543.537	144.773	120.272	108.711	151.34	112.303	124.033	1452.9	1997.79	1720.06	827.873	595.174	814.021	582.039	124.585	129.225	22.0193	38.5838	153.123	269.674	44.4888	45.7131	54.4501	18.4142	20.0298
11026_at	SAG1	YJR004C	5.30035e-06	1.06386e-06	5	YJR004C alpha-agglutinin	MATING	CELL FATE	pheromone response, mating-type determination, sex-specific proteins	367.751	396.75	346.529	376.551	311.987	254.919	160.88	172.574	146.088	136.476	152.406	94.9203	108.682	78.6925	160.122	110.001	134.596	82.2887	77.1898	62.0312	51.0442	48.503	382.251	361.54	283.453	166.727	144.99	94.0984	135.062	98.0247	53.8595	20.5055	21.2288	40.3533	8.26847	8.02148	15.0119	35.4411	31.7738	7.19006
5030_at	AGA2	YGL032C	8.83392e-06	1.06386e-06	5	YGL032C adhesion subunit of a-agglutinin	MATING	CELL FATE	pheromone response, mating-type determination, sex-specific proteins	1453.38	1525.48	1796.54	1775.87	1478.74	1744.27	1383.84	882.953	776.516	803.149	944.772	1295.8	1297.2	1413.62	773.301	877.456	404.854	435.955	419.693	329.169	435.688	479.636	1489.43	1786.21	1611.5	1133.4	841.479	1335.54	825.378	420.167	414.831	50.9815	14.6158	187.759	354.183	90.44	67.6228	73.6488	15.5557	77.3713
6020_r_at	MFA1	YDR461W	1.23675e-05	1.06386e-06	5	YDR461W a-factor mating pheromone precursor	MATING	CELL FATE	pheromone response, mating-type determination, sex-specific proteins	2194.97	2095.55	1908.54	2296.3	1835.75	2068.83	1816.94	1453.3	1321.59	1216.87	1392.16	2020.32	1920.6	1921.68	1053.59	841.998	763.292	934.129	624.315	683.216	710.786	493.864	2145.26	2102.42	1952.29	1635.12	1310.21	1954.2	947.795	773.912	629.288	70.3007	274.19	164.814	257.131	88.1978	57.2652	149.619	155.18	118.089
6784_at	FIG2	YCR089W	0.000399293	1.181e-05	5	YCR089W predicted GPI-anchored cell wall protein	MATING	CELL FATE	pheromone response, mating-type determination, sex-specific proteins	165.387	162.899	317.801	190.607	107.628	233.469	115.73	68.3712	63.078	65.9412	62.7453	97.4778	125.031	121.299	42.046	56.4312	36.4433	40.342	29.1177	39.0158	19.0942	12.1	164.143	254.204	170.549	92.0507	63.9215	114.603	49.2386	35.301	23.4033	1.75956	89.9403	88.9829	33.488	1.75703	14.9473	10.1719	5.69864	13.9657
8330_at	STE13	YOR219C	0.000572438	1.6142e-05	5	YOR219C dipeptidyl aminopeptidase	MATING	CELL FATE	pheromone response, mating-type determination, sex-specific proteins	157.219	157.146	132.95	196.617	150.73	107.771	138.415	162.796	146.465	134.905	148.411	84.2046	108.247	95.9847	113.023	113.898	94.2333	75.8332	104.417	77.6493	83.806	84.6437	157.182	164.783	129.251	150.605	143.26	96.1453	113.461	91.4945	82.033	0.0513289	45.0191	30.3764	17.2395	7.30084	12.0218	0.61886	14.4874	3.81941
7927_at	MF(ALPHA)1	YPL187W	3.53357e-06	1.06386e-06	4	YPL187W mating factor alpha	MATING	CELL FATE	pheromone response, mating-type determination, sex-specific proteins	1731.21	2046.72	1572.52	1550.73	665.248	1204.63	379.911	327.171	147.105	151.78	193.754	586.89	766.074	545.318	204.138	263.022	70.0701	140.753	95.1682	84.5419	98.0597	60.6154	1888.96	1561.63	934.937	353.541	164.213	632.761	233.58	101.997	81.0723	223.103	15.4076	381.398	37.2924	25.6898	117.309	41.6376	35.8329	18.9618
10741_at	STE3	YKL178C	1.23675e-05	1.06386e-06	4	YKL178C a factor recptor	MATING	CELLULAR COMMUNICATION/SIGNAL TRANSDUCTION MECHANISM	transmembrane signal transduction	131.921	178.008	161.868	155.394	104.293	146.253	86.5647	86.2107	65.678	53.9963	54.8674	71.1505	76.4515	67.7944	56.0487	100.198	65.9113	48.0744	41.1662	43.2461	63.3149	37.2907	154.965	158.631	125.273	86.3877	58.1806	71.7988	78.1235	51.7173	47.9506	32.5885	4.57753	29.6698	0.250365	6.50752	4.36484	31.2184	12.7684	13.635
5108_at	MF(ALPHA)2	YGL089C	2.65018e-05	1.59411e-06	4	YGL089C alpha mating factor	MATING	CELL FATE	pheromone response, mating-type determination, sex-specific proteins	68.041	60.1788	107.952	64.2981	53.2296	63.7037	17.4437	12.1	13.0473	12	13.5489	12	15.2009	15.5244	18.6871	12.1	13.5269	14.0133	12.1	22.2856	12	12.1	64.1099	86.1251	58.4666	14.7719	12.8654	14.2418	15.3935	13.2134	15.4619	5.5594	30.868	7.40629	3.77859	0.790327	1.94815	4.65776	0.994424	5.90971
9023_at	MFA2	YNL145W	4.947e-05	2.28768e-06	4	YNL145W mating a-factor pheromone precursor	MATING	CELL FATE	pheromone response, mating-type determination, sex-specific proteins	13995.5	9583.44	10316.3	11596.9	13590.3	12178.7	10051.3	8666.19	6747.13	6178.64	7374.25	7139.72	7899.36	7909.45	6982.7	6810.11	8732.51	7906.82	7318.51	7308.33	6600.18	7419.09	11789.5	10956.6	12884.5	9358.73	6766.67	7649.51	6896.4	7985.95	7109.2	3119.8	905.521	998.119	979.405	598.046	441.516	122.037	710.316	444.291
7308_at	FIG1	YBR040W	0.000127209	4.69362e-06	4	YBR040W integral membrane protein	MATING	CELL FATE	pheromone response, mating-type determination, sex-specific proteins	260.92	328.367	446.263	392.422	178.759	340.28	168.367	148.422	132.09	121.9	148.196	241.545	173.103	187.313	135.455	108.728	110.209	106.126	113.035	126.368	96.8112	78.8553	294.644	419.342	259.519	158.395	134.062	200.653	122.091	109.79	100.678	47.6921	38.0712	114.213	14.1036	13.2585	36.1186	18.8986	3.47341	23.9912
5404_at	STE2	YFL026W	0.000174912	6.05972e-06	4	YFL026W (STE2) Pheromone alpha-factor G protein-coupled receptor (GPCR), member of the GPCR or seven transmembrane segments (7-TMS) superfamily of membrane receptors	MATING	CELL FATE	pheromone response, mating-type determination, sex-specific proteins	1127.02	1064.59	1119.13	1061.94	752.115	995.911	752.221	631.418	602.895	710.764	685.237	785.074	875.097	710.067	573.56	619.046	752.29	831.758	890.444	828.769	960.151	677.431	1095.8	1090.54	874.013	691.819	666.299	790.079	596.303	824.831	822.117	44.146	40.4391	172.39	85.421	56.373	82.6289	32.1638	69.337	141.477
9856_at	SST2	YLR452C	0.00515548	0.000104804	4	YLR452C (SST2) Regulator of G-protein signaling family member that negatively regulates the mating pheromone response pathway by binding to Gpa1p and stimulating its intrinsic GTPase activity, leading to desensitization to pheromone	MATING	CELL FATE	pheromone response, mating-type determination, sex-specific proteins	253.374	345.622	379.953	338.687	196.727	381.977	81.2413	184.295	165.659	159.076	197.837	143.818	178.987	189.645	200.649	265.176	167.715	199.079	157.099	179.086	187.794	135.303	299.498	359.32	289.352	132.768	174.191	170.816	232.912	174.631	167.394	65.2297	29.1789	130.992	72.8703	20.7411	23.9814	45.6272	21.8279	28.131
6409_at	AFR1	YDR085C	5.30035e-06	1.06386e-06	3	YDR085C coordinates regulation of alpha-factor receptor signalling and induction of morphogenesis during conjugation	MATING	CELL FATE	pheromone response, mating-type determination, sex-specific proteins	371.763	359.865	376.887	374.215	359.705	414.972	430.431	391.424	261.401	277.657	264.106	304.856	286.487	292.094	145.979	230.03	174.822	186.261	188.042	111.61	107.452	70.713	365.814	375.551	387.339	410.928	267.721	294.479	188.004	183.042	96.5916	8.41369	1.88946	39.0797	27.5823	8.70993	9.4137	59.4329	7.17368	22.5078
5641_at	MOT2	YER068W	0.00177209	4.1513e-05	3	YER068W putative zinc finger protein	MATING	CELL FATE	pheromone response, mating-type determination, sex-specific proteins	74.812	73.3025	49.961	61.7621	76.0987	70.5994	68.4583	70.3371	55.4364	54.3561	69.8662	57.1987	48.8651	55.65	48.7407	55.7711	47.9335	59.3463	56.5284	36.6006	39.2674	42.0585	74.0573	55.8616	73.3491	69.3977	59.8862	53.9046	52.2559	54.6027	39.3089	1.06735	8.34459	3.8886	1.32853	8.65978	4.43248	4.97127	5.9451	2.7292
10803_at	STE6	YKL209C	0.00507774	0.000103511	3	YKL209C ABC transporter, glycoprotein, component of a-factor secretory pathway	MATING	CELL FATE	pheromone response, mating-type determination, sex-specific proteins	242.676	321.855	355.542	376.473	250.026	381.356	378.844	343.382	328.708	343.929	332.937	387.508	303.963	276.693	387.001	401.551	310.511	206.783	203.234	229.87	146.05	193.177	282.266	366.007	315.691	361.113	335.191	322.722	394.276	240.176	189.699	55.9875	14.8009	92.8643	25.0755	7.85677	57.7397	10.2885	60.9375	42.0182
7220_at	OPY1	YBR129C	0.000263251	8.38597e-06	2	YBR129C imparts Far- phenotype	MATING	REGULATION OF / INTERACTION WITH CELLULAR ENVIRONMENT	pheromone response	120.187	141.915	103.815	159.724	125.738	136.088	134.574	156.976	143.87	124.241	162.946	131.213	112.556	136.704	121.293	151.85	194.317	207.735	174.595	57.0639	99.2829	74.9421	131.051	131.769	130.913	145.775	143.685	126.824	136.571	192.216	77.0963	15.3639	39.5342	7.31864	15.8407	19.353	12.6582	21.6073	16.67	21.1918
7391_at	FUS3	YBL016W	0.000270318	8.55896e-06	5	YBL016W cdc2+\/CDC28 related kinase with positive role in conjugation	MATING (CELL CYCLE ARREST)	CELL FATE	pheromone response, mating-type determination, sex-specific proteins	391.296	354.256	443.725	312.392	309.411	454.67	371.5	383.577	496.251	509.676	406.302	378.216	457.602	456.531	271.054	318.661	277.299	204.398	241.785	234.079	262.114	229.509	372.776	378.058	382.041	377.539	470.743	430.783	294.858	241.16	241.901	26.1916	92.8668	102.713	8.5395	56.21	45.5277	33.6636	36.4543	17.6542
10001_at	MID2	YLR332W	5.83039e-05	2.52101e-06	3	YLR332W Protein required for mating	MATING (PUTATIVE)	CELL FATE	pheromone response, mating-type determination, sex-specific proteins	346.361	405.981	339.181	376.941	276.14	291.823	264.268	290.923	283.992	303.859	219.041	355.624	342.72	351.102	285.133	319.28	285.873	256.546	283.048	140.516	185.834	144.884	376.171	358.061	283.982	277.596	268.964	349.815	302.206	275.156	157.078	42.1573	26.7004	11.0894	18.8483	44.3608	6.54758	24.1451	16.1781	24.999
9205_at	FIG4	YNL325C	0.000365724	1.10402e-05	3	YNL325C FIG4 expression is induced by mating factor.	MATING (PUTATIVE)	CELLULAR TRANSPORT AND TRANSPORT MECHANISMS	extracellular transport, exocytosis and secretion	144.294	190.121	110.828	184.137	105.834	100.301	90.3234	103.221	103.989	100.435	104.143	100.512	115.139	94.4305	140.437	126.79	134.513	97.9452	110.721	56.6037	67.639	49.2383	167.208	147.483	103.068	96.772	102.856	103.36	133.613	114.393	57.827	32.4045	51.8374	3.91244	9.11978	2.09796	10.644	9.64994	18.5585	9.26119
6922_at	KAR4	YCL055W	0.000584806	1.63709e-05	4	YCL055W May assist Ste12p in pheromone-dependent expression of KAR3 and CIK1	MATING RESPONSE	CELL FATE	pheromone response, mating-type determination, sex-specific proteins	179.843	170.171	214.953	186.601	105.549	245.782	107.315	105.291	75.6659	73.3169	92.9606	149.25	109.843	133.319	66.9338	111.086	65.056	76.0631	65.6567	69.3753	77.2623	72.1987	175.007	200.777	175.665	106.303	80.6478	130.804	89.0097	68.9252	72.9454	6.83929	20.0476	99.1594	1.43135	10.7277	19.823	31.2201	6.18884	3.9962
10778_at	ASH1	YKL185W	1.06007e-05	1.06386e-06	5	YKL185W probable purine nucleotide-binding protein	MATING TYPE SWITCHING	CELL FATE	budding, cell polarity and filament formation	1545.52	1532.9	1323.05	1634.41	1449.9	1068.54	730.184	1034.37	875.682	779.481	873.929	682.422	683.804	756.376	980.823	1006	598.615	429.849	508.262	454.151	375.039	413.216	1539.21	1478.73	1259.22	882.279	843.031	707.534	993.41	512.242	414.135	8.92135	220.163	269.666	215.096	55.0428	42.3041	17.8005	84.4538	39.5642
8508_at	SHE4	YOR035C	0.000233216	7.57085e-06	5	YOR035C Required for mother cell-specific HO expression	MATING TYPE SWITCHING	CELL FATE	pheromone response, mating-type determination, sex-specific proteins	274.794	374.724	254.032	337.745	283.432	220.823	177.557	225.614	216.124	164.674	209.476	158.713	136.689	120.326	181.087	217.226	186.925	104.984	165.089	118.169	89.8065	68.2204	324.759	295.888	252.127	201.585	196.758	138.576	199.156	152.333	92.0653	70.661	59.1938	44.2712	33.9817	27.9839	19.2629	25.5544	42.4337	25.0507
5658_at	SAP1	YER047C	8.83392e-06	1.06386e-06	4	YER047C member of the AAA ATPase family of proteins	MATING TYPE SWITCHING	PROTEIN FATE (folding, modification, destination)	proteolytic degradation	352.04	355.277	301.027	307.464	360.352	245.627	170.198	173.065	125.325	114.592	166.312	166.17	196.586	145.5	164.313	168.787	122.673	147.482	150.602	60.8427	67.2461	59.6406	353.659	304.245	302.989	171.631	135.41	169.419	166.55	140.252	62.5765	2.28902	4.55133	81.1234	2.02779	27.2952	25.6973	3.16397	15.3039	4.08846
6725_at	HO	YDL227C	0.000272085	8.58519e-06	1	YDL227C Homothallic switching endonuclease	MATING TYPE SWITCHING	CELL FATE	pheromone response, mating-type determination, sex-specific proteins	163.253	160.134	172.374	126.675	85.7814	110.281	153.451	138.627	200.954	241.252	303.121	365.789	441.303	287.189	342.608	311.673	309.732	292.174	289.106	268.009	318.296	199.496	161.693	149.525	98.0312	146.039	248.442	364.76	327.14	297.004	261.934	2.20581	32.3142	17.3239	10.4822	51.4615	77.0623	21.8744	11.129	59.6324
6905_at	FUS1	YCL027W	1.23675e-05	1.06386e-06	5	YCL027W serine\/threonine-rich membrane protein	MATING; CELL FUSION	CELL FATE	pheromone response, mating-type determination, sex-specific proteins	151.56	160.146	170.802	129.476	119.015	174.247	116.979	115.14	111.845	123.351	110.538	143.819	108.451	128.97	48.3711	78.1453	37.7827	36.0282	61.5656	30.5399	48.3339	39.1332	155.853	150.139	146.631	116.06	115.245	127.08	63.2582	45.1255	39.3357	6.07166	29.2221	39.055	1.3007	7.05037	17.7597	21.0535	14.2645	8.89873
9371_at	FUS2	YMR232W	0.000146643	5.28549e-06	5	YMR232W involved in cell fusion during mating, also required for the alignment of parental nuclei before nuclear fusion	MATING; CELL FUSION	CELL FATE	pheromone response, mating-type determination, sex-specific proteins	167.768	179.124	142.971	130.666	96.2772	143.462	101.11	108.334	89.9054	65.6115	109.783	104.816	79.7904	154.026	83.5013	66.5657	68.9493	50.9873	52.7941	46.3189	27.2444	21.1709	173.446	136.818	119.87	104.722	88.4331	112.877	75.0335	57.5769	31.5781	8.0305	8.7006	33.3646	5.10832	22.1223	37.7685	11.9753	9.89012	13.1221
9595_at	KAR5	YMR065W	0.00601413	0.000120125	3	YMR065W appears to be required for the completion of nuclear membrane fusion and may play a role in the organization of the membrane fusion complex	MATING; NUCLEAR FUSION	CELL FATE	pheromone response, mating-type determination, sex-specific proteins	85.1972	109.061	64.72	80.1542	67.7414	57.4756	58.9556	45.5245	43.7623	39.1664	38.3291	98.4408	63.6844	84.6084	44.6446	45.4039	85.1781	58.6284	56.2794	16.5438	21.1203	34.199	97.1291	72.4371	62.6085	52.24	40.4193	82.2445	45.0243	66.6953	23.9544	16.8741	10.9136	7.25904	9.49725	2.92529	17.4984	0.536864	16.0496	9.16246
11084_at	JEM1	YJL073W	0.00794346	0.000152857	1	YJL073W DnaJ-like protein of the endoplasmic reticulum membrane	MATING; NUCLEAR FUSION	PROTEIN FATE (folding, modification, destination)	protein folding and stabilization	39.7059	53.3966	49.9047	55.5433	41.9701	48.1219	35.6622	56.1707	52.4856	54.6373	38.9322	67.3104	36.8777	47.8357	90.793	75.9085	81.7005	62.1996	57.7058	65.1889	60.7762	57.419	46.5513	52.724	45.046	45.9164	48.685	50.6746	83.3508	67.202	61.128	9.68078	3.98707	4.35001	14.5016	8.51442	15.4137	10.5249	12.7555	3.89689
7584_at	KAR3	YPR141C	3.00353e-05	1.69391e-06	2	YPR141C kinesin-like nuclear fusion protein	MATING; NUCLEAR FUSION; MITOSIS	CELL FATE	pheromone response, mating-type determination, sex-specific proteins	134.215	152.385	133.754	116.788	86.4509	101.963	108.408	114.49	136.153	142.239	151.156	159.328	169.186	115.634	192.051	203.35	145.272	162.073	130.985	96.0102	87.2682	88.5779	143.3	125.271	94.2069	111.449	143.182	148.049	197.701	146.11	90.6187	12.8483	11.9965	10.9687	4.30125	7.54601	28.502	7.98934	15.5613	4.71484
9934_at	BDF1	YLR399C	2.29682e-05	1.52287e-06	6	YLR399C Bdf1p contains two bromodomains, localizes to the nucleus and to chomosomes in spread meiotic nuclei but is excluded from the nucleolus	MEIOSIS	CELL FATE	sporulation and germination	365.432	356.093	384.562	369.43	378.913	346.825	357.672	543.34	627.332	596.876	646.854	679.683	761.078	779.843	525.088	544.805	687.444	559.908	582.062	384.295	416.317	399.886	360.762	376.996	362.869	450.506	623.687	740.201	534.947	609.804	400.166	6.60372	10.6998	22.6899	131.287	25.1879	53.2435	13.942	68.1441	16.013
5398_at	RIM15	YFL033C	1.06007e-05	1.06386e-06	5	YFL033C (RIM15) Serine/threonine protein kinase, positive regulator of IME2 expression and of sporulation	MEIOSIS	PROTEIN FATE (folding, modification, destination)	protein modification	317.32	312.451	317.012	260.58	344.173	229.657	207.642	198.042	161.37	144.095	166.273	127.309	134.367	135.592	158.006	148.768	148.617	96.8842	120.505	63.6656	62.6518	55.8341	314.885	288.796	286.915	202.842	157.246	132.422	153.387	122.002	60.7172	3.44273	39.9031	80.9745	6.78806	11.6499	4.47051	6.53213	25.8989	4.25913
6494_at	HEX3	YDL013W	2.12014e-05	1.46004e-06	5	YDL013W Protein that forms a complex with Slx8p/Yer116p, required for cell growth in the absence of SGS1 or TOP3	MEIOSIS	METABOLISM	C-compound and carbohydrate utilization	431.361	379.865	390.25	361.022	344.109	316.12	222.358	353.133	247.99	260.243	324.489	256.11	304.476	185.014	140.75	168.975	168.227	185.621	185.329	129.407	123.817	79.3198	405.613	375.636	330.115	287.746	277.574	248.533	154.862	179.726	110.848	36.4132	20.6674	19.7911	92.472	41.0891	60.0902	19.9578	9.95928	27.4467
5572_at	PMD1	YER132C	5.65371e-05	2.48722e-06	5	YER132C Paralog of MDS3	MEIOSIS	CELL FATE	sporulation and germination	441.13	285.974	338.756	311.829	337.81	359.102	226.39	291.056	208.791	230.647	229.682	199.142	193.086	213.123	102.63	160.782	212.425	164.208	181.549	157.637	159.57	184.668	363.552	325.293	348.456	258.723	223.04	201.784	131.706	186.061	167.292	109.712	19.0407	15.0555	45.7255	12.3495	10.2763	41.1194	24.4231	15.0794
5228_at	MDS3	YGL197W	0.000100707	3.93599e-06	5	YGL197W Mck1 Dosage Suppressor 3\; negative regulator of early meiotic gene expression	MEIOSIS	CELL FATE	sporulation and germination	128.354	99.2921	129.345	140.356	179.495	158.322	201.341	172.134	192.91	209.652	181.49	115.816	99.5679	119.262	137.118	137.177	68.6662	65.8653	83.1864	72.8229	72.025	84.1937	113.823	134.85	168.908	186.737	194.684	111.549	137.148	72.5726	76.3472	20.5499	7.78543	14.9718	20.6527	14.1645	10.5177	0.0416769	9.29787	6.80698
4581_at	RIM101	YHL027W	0.000127209	4.69362e-06	5	YHL027W Meiotic regulatory protein\; Cys-His zinc fingers	MEIOSIS	CELL CYCLE AND DNA PROCESSING	meiosis	1964.13	1723.85	1908.06	1759.39	2286.89	1784.25	1768.53	1792.61	1790.31	1605.14	1798.31	1084.66	1555.1	1363.07	1332.66	1606.26	1110.34	881.325	1244.69	628.106	830.317	983.39	1843.99	1833.72	2035.57	1780.57	1731.25	1334.28	1469.46	1078.78	813.938	169.898	105.122	355.421	17.0239	109.288	236.535	193.467	183.725	178.208
9493_at	RIM11	YMR139W	0.000227915	7.42513e-06	5	YMR139W Serine\/threonine protein kinase, phosphorylates the mitotic activator IME1	MEIOSIS	CELL CYCLE AND DNA PROCESSING	meiosis	215.208	258.476	218.124	241.923	247.604	215.617	184.017	219.684	190.061	170.104	216.321	133.724	185.986	167.53	197.896	208.448	115.8	147.609	141.347	106.734	150.555	96.6888	236.842	230.024	231.61	201.85	192.162	162.413	203.172	134.919	117.992	30.5952	16.8286	22.6184	25.2201	23.1796	26.5041	7.46154	16.8505	28.6434
5946_at	SPS2	YDR522C	0.000250883	8.03747e-06	5	YDR522C Middle\/late gene of meiosis	MEIOSIS	CELL FATE	sporulation and germination	32.4128	31.7568	29.1886	30.0644	43.4544	45.0921	45.7733	71.1656	57.2141	63.8411	48.3523	12	12	12.1	20.1943	12.1	12	12	12.1	12	12	12.1	32.0848	29.6265	44.2733	58.4694	56.4691	12.0333	16.1472	12.0333	12.0333	0.463892	0.619269	1.15805	17.9551	7.77123	0.057735	5.72357	0.057735	0.057735
6264_at	UME6	YDR207C	0.000319788	9.80305e-06	5	YDR207C Ume6p is a C6 zinc finger URS1-binding protein that is a key regulator required for both repression and induction of early meiotic genes, and for sporulation\; Ume6p rquires Ume4 for mitotic repression and interacts with and requires Ime1p and Rim	MEIOSIS	METABOLISM	regulation of lipid, fatty-acid and isoprenoid metabolism	114.771	133.886	122.911	62.8735	95.8644	90.5545	105.411	105.082	99.9907	90.3227	109.836	82.5683	86.5757	87.9106	16.6489	77.519	23.1131	35.8889	31.698	33.5972	46.9706	53.7658	124.328	92.8924	93.2094	105.247	100.05	85.6849	47.084	30.2333	44.7779	13.5159	42.4532	3.75467	0.232876	9.7567	2.78033	43.0416	6.51261	10.2615
5947_at	SPS1	YDR523C	1.06007e-05	1.06386e-06	4	YDR523C serine\/threonine kinase homologous to Ste20p\; expressed in middle\/late meiosis	MEIOSIS	CELL CYCLE AND DNA PROCESSING	meiosis	103.916	99.948	73.1296	71.2289	49.648	71.9608	31.4898	27.1456	26.7486	20.5749	21.8441	24.7762	24.8397	27.649	12	23.3609	19.7178	22.8798	35.293	21.0545	16.2725	12.1	101.932	72.1792	60.8044	29.3177	23.0559	25.755	17.6805	25.9635	16.4757	2.80593	1.34398	15.7775	3.07182	3.26037	1.64058	8.03338	8.23282	4.48068
7325_at	MUM2	YBR057C	0.000416961	1.22879e-05	4	YBR057C Muddled Meiosis	MEIOSIS	CELL FATE	sporulation and germination	159.734	165.279	118.435	123.774	114.9	140.876	82.9299	107.033	85.0566	81.1303	99.5125	116.275	104.797	96.94	59.947	88.3339	93.2451	105.339	112.621	36.9509	75.2752	67.9333	162.506	121.104	127.888	94.9814	88.5665	106.004	74.1404	103.735	60.0531	3.92108	3.77526	18.3675	17.0434	9.68067	9.72391	20.0725	9.78704	20.3411
4418_at	NDT80	YHR124W	0.0075212	0.000145883	4	YHR124W meiosis-specific gene, mRNA is sporulation-specific	MEIOSIS	CELL CYCLE AND DNA PROCESSING	meiosis	49.3685	45.5623	39.7347	41.294	32.9997	33.3068	23.1719	30.7205	38.562	33.1763	32.1627	24.9615	27.8517	39.9417	41.2182	23.8142	49.8187	45.9912	43.5967	34.5248	25.2466	33.6953	47.4654	40.5144	33.1532	26.9462	34.6337	30.9183	32.5162	46.4689	31.1556	2.69138	1.10265	0.217179	5.33761	3.43959	7.94701	12.3065	3.13839	5.13407
4970_at	RME1	YGR044C	0.00213958	4.9068e-05	3	YGR044C zinc finger protein\; negative regulator of meiosis\; directly repressed by a1-a2 regulator	MEIOSIS	CELL CYCLE AND DNA PROCESSING	meiosis	2791.19	2365.62	2259.25	1605.77	2727.4	2201	1863.33	1976.53	1525.29	1321.06	2152.24	1089.68	1469.22	1544.99	1567.05	1700.94	1792.24	1241.7	1684.82	823.083	1034.26	763.505	2578.41	1932.51	2464.2	1919.93	1666.2	1367.96	1634	1572.92	873.616	300.928	462.082	372.227	80.0418	433.136	243.959	94.6746	291.83	142.275
10548_at	SPO14	YKR031C	0.00335689	7.21863e-05	3	YKR031C Phospholipase D	MEIOSIS	CELL FATE	sporulation and germination	126.215	165.477	118.505	115.411	133.025	143.12	144.605	219.516	133.589	159.979	133.543	195.252	147.358	140.244	108.243	119.809	164.844	103.581	119.057	48.7741	55.0027	48.7452	145.846	116.958	138.072	182.061	142.37	160.951	114.026	129.161	50.8407	27.7626	2.18801	7.13836	52.9701	15.2491	29.9174	8.1784	31.8568	3.60447
9177_at	MCK1	YNL307C	0.00115371	2.87363e-05	2	YNL307C 43.1 kDa Serine\/threonine\/tyrosine protein kinase	MEIOSIS	CELL FATE	pheromone response, mating-type determination, sex-specific proteins	363.996	431.997	392.697	383.374	438.314	276.863	460.784	485.726	416.564	416.144	420.601	334.268	327.083	221.12	898.355	645.293	626.414	363.513	429.676	415.819	343.051	405.903	397.996	388.035	357.588	473.255	417.77	294.157	771.824	473.201	388.258	48.0834	6.59248	114.163	17.6368	2.46087	63.3538	178.942	136.748	39.4624
7886_at	UME1	YPL139C	0.00634452	0.00012607	2	YPL139C Transcriptional modulator	MEIOSIS	TRANSCRIPTION	transcriptional control	40.0281	39.2756	24.3372	41.8473	43.708	43.0658	31.3358	36.4821	30.4568	36.3216	26.0806	47.0849	49.0388	29.5848	62.4658	47.9938	61.2462	47.135	47.0325	18.5734	35.1216	24	39.6519	33.0922	43.3869	33.909	30.953	41.9029	55.2298	51.8046	25.8983	0.532101	12.3816	0.454081	3.63904	5.13852	10.7123	10.2332	8.17687	8.43584
5699_at	ERG28	YER044C	1.76678e-06	1.06386e-06	1	YER044C hypothetical protein	MEIOSIS, CHROMOSOME PAIRING AND RECOM	METABOLISM	tetracyclic and pentacyclic triterpenes (cholesterin, steroids and hopanoids) biosynthesis	475.498	488.724	491.758	521.503	630.015	596.994	1258.29	995.198	1587.16	1607.61	1333.41	1396.6	1272.83	1475.2	1738.23	1612.73	2136.65	2334.9	2343.48	2525.27	2316.44	2886.15	482.111	506.631	613.505	1126.74	1509.4	1381.54	1675.48	2271.68	2575.95	9.35258	21.033	23.3492	186.035	152.752	102.018	88.7382	117.013	288.218
7937_at	CBC2	YPL178W	9.36396e-05	3.74782e-06	7	YPL178W Small subunit of nuclear cap-binding protein complex	MEIOSIS, RECOMBINATION	CELL CYCLE AND DNA PROCESSING	mitotic cell cycle and cell cycle control	491.716	555.586	416.244	527.159	363.152	410.173	284.594	263.637	299.096	268.522	280.544	393.74	369.662	414.923	394.252	376.537	516.235	449.157	375.203	504.868	546.357	459.105	523.651	471.701	386.663	274.116	282.721	392.775	385.394	446.865	503.443	45.1628	78.4291	33.2487	14.8186	15.4026	22.646	12.5269	70.5437	43.6433
9406_at	MRE11	YMR224C	3.53357e-06	1.06386e-06	5	YMR224C localizes to discrete sites in rad50s mutants. Mre11p, Rad50p, Mer2p and Xrs2p function in a complex by immunoprecipitation and two-hybrid analyses\; mutations in these genes have similar phenotypes. mRNA is induced in meiosis	MEIOSIS, RECOMBINATION	CELL CYCLE AND DNA PROCESSING	meiosis	110.508	144.608	138.542	129.148	149.347	144.116	104.073	102.49	79.1541	79.3129	69.5512	74.5147	83.6012	69.5699	68.6025	70.3936	31.3875	43.7957	49.2554	35.789	53.5437	51.3969	127.558	133.845	146.731	103.281	76.0061	75.8953	69.4981	41.4796	46.9099	24.1125	6.64275	3.69921	1.11905	5.59064	7.11679	1.26649	9.15634	9.69057
10998_at	REC107	YJR021C	1.06007e-05	1.06386e-06	5	YJR021C meiotic recombination protein	MEIOSIS, RECOMBINATION	CELL CYCLE AND DNA PROCESSING	meiosis	171.41	158.131	152.583	174.818	160.913	145.332	107.225	157.03	129.664	91.1676	122.126	128.667	120.054	109.754	92.2867	120.227	49.9536	55.2145	47.157	51.0345	58.9299	59.1046	164.77	163.701	153.122	132.127	114.319	119.492	106.257	50.775	56.3563	9.39025	15.7225	11.0175	35.2178	20.401	9.46884	19.7567	4.09108	4.60966
5385_at	MSH4	YFL003C	1.76678e-05	1.31975e-06	5	YFL003C meiosis specific protein, E.coli MutS protein, localizes to discrete sites on meiotic chromosomes	MEIOSIS, RECOMBINATION	CELL CYCLE AND DNA PROCESSING	meiosis	64.186	78.047	50.0541	55.7322	40.5725	49.1346	41.7739	33.992	31.2818	29.4877	43.8759	32.0348	27.3755	31.9933	24.3236	24.5788	22.1455	18.6569	21.7135	14.2243	19.9003	12.1	71.1165	52.8932	44.8536	37.8829	34.8818	30.4679	24.4512	20.8386	15.4082	9.80122	4.01502	6.05429	5.50262	7.84058	2.67814	0.180473	1.90175	4.03266
4357_at	SPO12	YHR152W	0.00719081	0.000140559	4	YHR152W 20 kDa protein with negatively charged C-terminus required for function\; thought to be a positive regulator of exit from M-phase in mitosis and meiosis. Spo12p interacts with Dbf2p and Dbf20p protein kinases.	MEIOSIS; MITOTIC CELL CYCLE	CELL CYCLE AND DNA PROCESSING	meiosis	237.162	260.738	204.687	197.558	188.991	177.617	135.713	155.344	130.966	150.206	144.304	178.968	130.259	164.293	145.083	170.811	154.036	205.556	167.642	178.428	199.939	121.526	248.95	201.122	183.304	145.528	141.825	157.84	157.947	175.745	166.631	16.6713	5.04113	8.04316	13.8806	9.85633	24.9876	18.1926	26.6984	40.5158
11325_at	0	YAR002C	5.83039e-05	2.52101e-06	7	YAR002C p24 protein involved in membrane trafficking	MEMBRANE TRAFFICKING; SECRETION (PUTAT	0	0	777.288	933.258	864.871	891.528	703.3	732.689	563.004	611.325	655.142	644.89	636.6	429.321	774.142	366.189	1060.64	839.109	1498.69	904.331	1213.02	1338.72	1568.4	1483.22	855.273	878.199	717.994	587.165	645.544	523.217	949.874	1205.35	1463.45	110.287	18.849	20.7813	34.168	9.28818	219.588	156.645	297.254	116.111
6489_at	ERP3	YDL018C	0.00182509	4.25488e-05	7	YDL018C p24 protein involved in membrane trafficking	MEMBRANE TRAFFICKING; SECRETION (PUTATIV	CELLULAR TRANSPORT AND TRANSPORT MECHANISMS	other intracellular transport activities	102.902	115.723	114.552	110.61	124.876	109.728	90.9446	93.9632	81.2384	79.5934	119.523	112.872	120.551	128.227	74.9723	108.579	131.734	123.056	132.486	131.961	147.389	150.227	109.313	112.581	117.302	92.4539	93.4515	120.55	91.7755	129.092	143.192	9.06639	2.78802	10.7112	2.13451	22.5934	7.67728	23.7632	5.24079	9.82951
5015_at	ERP6	YGL002W	1.06007e-05	1.06386e-06	4	YGL002W p24 protein involved in membrane trafficking	MEMBRANE TRAFFICKING; SECRETION (PUTATIV	CELLULAR TRANSPORT AND TRANSPORT MECHANISMS	other intracellular transport activities	295.21	308.702	272.289	289.862	280.796	236.807	197.258	175.271	153.115	148.409	173.668	142.325	163.724	183.579	128.538	155.341	134.962	124.144	157.072	112.094	176.949	173.085	301.956	281.075	258.801	186.265	158.397	163.209	141.94	138.726	154.043	9.54071	12.4259	31.1052	15.5476	13.4327	20.6319	18.9526	16.7834	36.3797
4403_at	ERP5	YHR110W	0.000159011	5.61785e-06	4	YHR110W p24 protein involved in membrane trafficking	MEMBRANE TRAFFICKING; SECRETION (PUTATIV	PROTEIN FATE (folding, modification, destination)	protein targeting, sorting and translocation	568.728	695.01	509.239	479.724	465.867	441.981	314.618	384.799	264.763	273.075	372.801	352.019	438.415	372.263	341.236	321.642	303.18	257.878	294.423	260.642	360.838	298.704	631.869	494.481	453.924	349.709	303.546	387.566	331.439	285.16	306.728	89.2946	20.8704	16.8903	49.6257	60.1201	45.1851	13.855	24.0292	50.5773
11314_at	ERP2	YAL007C	7.95053e-05	3.27708e-06	1	YAL007C p24 protein involved in membrane trafficking	MEMBRANE TRAFFICKING; SECRETION (PUTATIV	PROTEIN FATE (folding, modification, destination)	protein targeting, sorting and translocation	56.7989	75.5463	54.6424	53.2921	44.9622	62.3515	56.4548	63.7498	112.319	130.988	97.617	130.884	74.3774	122.652	225.762	216.742	440.969	202.355	206.564	282.15	307.995	329.471	66.1726	53.9672	53.6569	60.1023	113.642	109.304	221.252	283.296	306.539	13.2564	0.95483	12.2961	5.15836	16.7248	30.5264	6.37808	136.565	23.6945
5664_at	HOM3	YER052C	1.06007e-05	1.06386e-06	1	YER052C Aspartate kinase (L-aspartate 4-P-transferase) (EC 2.7.2.4)	MET. AND THR. BIOSYNTHESIS	METABOLISM	amino acid biosynthesis	291.436	269.114	261.755	316.86	198.742	353.253	525.795	390.554	663.465	721.618	517.835	589.158	500.513	471.45	673.731	553.777	687.89	722.498	717.801	1398.36	1047.7	1056.66	280.275	289.308	275.998	458.175	634.306	520.374	613.754	709.396	1167.57	15.7841	38.9656	109.255	95.6297	104.974	61.3161	84.8205	18.7724	199.919
6237_at	ADK1	YDR226W	3.53357e-05	1.81396e-06	1	YDR226W cytosolic adenylate kinase	METABOLISM	METABOLISM	other nucleotide-metabolism activities	1721.72	1815.92	2038.61	1966.94	1594.82	1746.29	2055.44	1775.77	2290.54	2189.12	2247.82	2021.56	2324.3	2336.14	2074.71	2311.82	2455.24	2642.5	2258.35	2848.41	3130.28	2642.31	1768.82	2002.77	1670.56	1915.61	2242.49	2227.33	2193.26	2452.03	2873.67	66.613	50.6737	107.104	197.763	50.9144	178.302	167.662	192.093	244.965
5430_at	ALR2	YFL050C	1.06007e-05	1.06386e-06	5	YFL050C ALuminium Resistance 2	METAL RESISTANCE	TRANSPORT FACILITATION	heavy metal ion transporters (Cu, Fe, etc.)	284.152	235.349	180.177	220.372	167.453	184.328	136.716	102.997	75.4793	92.11	101.662	53.0677	70.3727	55.6182	57.3058	89.2473	96.314	61.0428	76.9058	34.0031	40.5406	17.0984	259.751	200.274	175.89	119.857	89.7503	59.6862	73.2766	78.0875	30.5473	34.5085	28.4227	11.9323	23.8429	13.2497	9.34224	22.5861	17.6653	12.0971
8704_at	ALR1	YOL130W	0.000526502	1.50731e-05	3	YOL130W ALuminium Resistance 1	METAL RESISTANCE	CELLULAR TRANSPORT AND TRANSPORT MECHANISMS	cellular import	254.596	229.786	256.818	238.217	284.466	251.924	222.266	256.781	229.245	217.487	244.005	220.768	270.793	234.007	283.538	214.858	260.661	194.622	209.876	144.471	147.569	135.257	242.191	247.518	268.195	239.523	230.246	241.856	249.198	221.72	142.432	17.5438	13.1528	23.0104	24.4056	13.2873	25.9195	48.564	34.5756	6.40428
9598_at	MAC1	YMR021C	1.23675e-05	1.06386e-06	3	YMR021C metal-binding transcriptional activator	METAL-DEPENDENT GENE REGULATION	TRANSCRIPTION	transcriptional control	307.627	363.109	308.531	288.524	260.401	189.395	220.528	225.818	201.373	147.695	169.182	139.788	143.811	142.565	132.936	192.149	200.879	106.862	152.778	86.226	64.2655	50.9943	335.368	298.527	224.898	223.173	172.75	142.055	162.543	153.506	67.1619	39.2315	14.1477	50.2086	3.73998	27.0162	2.0595	41.8696	47.0127	17.7935
10887_at	HOM6	YJR139C	0.000233216	7.57085e-06	7	YJR139C Homoserine dehydrogenase (L-homoserine:NADP oxidoreductase)	METHIONINE AND THREONINE BIOSYNTHESIS	METABOLISM	amino acid biosynthesis	2917.34	2868.98	3054.84	3696.9	3854.65	3167.05	3124.16	2590.91	2861.89	2678.06	3105.16	2925.28	3072.1	3000.42	4121.99	4242.45	4603.62	4031.95	3371.37	4936.51	4115.96	5114.36	2893.16	3375.87	3510.85	2857.53	2881.7	2999.27	4182.22	4002.31	4722.28	34.2006	454.001	486.203	377.067	214.238	73.4193	85.1741	616.66	532.561
5971_at	SAM2	YDR502C	0.000314488	9.66892e-06	6	YDR502C S-adenosylmethionine synthetase	METHIONINE BIOSYNTHESIS	METABOLISM	amino acid degradation (catabolism)	620.836	601.748	669.685	412.199	543.546	942.932	1581.44	1431.91	1968.18	2002.74	1727.19	1782.38	1624.01	1810.21	495.765	1522.74	1523.92	1737.79	1826.39	1376.28	2737.51	2124.93	611.292	540.942	743.239	1506.68	1899.37	1738.87	1009.25	1696.03	2079.58	13.4975	182.071	282.408	105.732	150.108	100.436	726.18	155.494	681.747
9162_at	MET2	YNL277W	0.00243993	5.48058e-05	6	YNL277W homoserine O-trans-acetylase	METHIONINE BIOSYNTHESIS	METABOLISM	amino acid biosynthesis	966.216	815.616	1032.87	952.073	796.995	620.486	1056.06	1069.8	1170.64	1245.52	1013.03	1209.82	1209.04	1165.04	1427.83	1184.54	1297.38	1038.39	877.37	850.047	844.89	853.605	890.916	992.469	708.741	1062.93	1143.06	1194.63	1306.18	1071.05	849.514	106.49	57.1289	124.811	9.71586	118.677	25.628	172.03	211.902	4.38167
5698_at	SAH1	YER043C	1.76678e-06	1.06386e-06	1	YER043C putative S-adenosyl-L-homocysteine hydrolase	METHIONINE BIOSYNTHESIS	METABOLISM	biosynthesis of vitamins, cofactors, and prosthetic groups	796.6	722.061	761.016	851.167	676.579	874.911	1538.38	1167.84	1983.33	1992.01	1786.03	1729.33	1699.4	1601.34	1737.68	1736.26	1970.24	2176.44	2040.66	2949.15	2517.01	2568.08	759.33	806.091	775.745	1353.11	1920.45	1676.69	1736.97	2062.45	2678.08	52.7076	63.7466	140.242	262.013	116.496	66.9471	1.00077	104.816	236.138
8633_at	MET22	YOL064C	7.06714e-06	1.06386e-06	1	YOL064C 3'(2')5'-bisphosphate nucleotidase	METHIONINE BIOSYNTHESIS	CELL RESCUE, DEFENSE AND VIRULENCE	stress response	660.033	726.374	675.627	710.09	578.911	653.634	691.77	684.62	963.174	962.626	993.834	950.261	860.007	907.476	1061.3	958.493	1604.24	1646.89	1446.82	1712.79	1978.68	1433.05	693.204	692.859	616.272	688.195	973.211	905.915	1009.9	1565.98	1708.17	46.91	24.3688	52.8369	5.05581	17.8622	45.147	72.695	105.378	272.845
11032_at	MET3	YJR010W	1.06007e-05	1.06386e-06	1	YJR010W ATP sulfurylase	METHIONINE BIOSYNTHESIS	METABOLISM	amino acid biosynthesis	302.711	458.052	463.676	406.696	277.241	498.956	601.086	495.717	746.438	848.244	713.88	956.942	954.96	478.6	1133.51	1013.36	1326.87	1299.45	1359.61	1277.12	1234.56	1492.8	380.382	435.186	388.099	548.401	769.521	796.834	1073.44	1328.64	1334.83	109.842	40.2912	156.776	74.507	70.0932	275.6	84.9622	30.1188	138.456
10018_at	MET17	YLR303W	8.48057e-05	3.45855e-06	1	YLR303W O-Acetylhomoserine-O-Acetylserine Sulfhydralase	METHIONINE BIOSYNTHESIS	METABOLISM	amino acid biosynthesis	3073.19	3352.15	3530.57	3913.59	3415	3595.21	4085.08	3673.45	4247.36	4162.15	4181.25	4733.79	4775.26	4567.22	6514.27	5836.81	5642.76	6284.02	4016.56	7263.93	5858.14	5895.23	3212.67	3722.08	3505.1	3879.26	4196.92	4692.09	6175.54	5314.45	6339.1	197.254	270.837	127.424	291.066	44.7136	110.11	479.042	1168.84	801.143
11355_at	CYS3	YAL012W	0.000273852	8.63349e-06	1	YAL012W cystathionine gamma-lyase	METHIONINE BIOSYNTHESIS	METABOLISM	amino acid biosynthesis	625.23	243.98	1084.36	729.432	568.603	937.317	875.967	1230.3	1779.19	1587.1	1122.25	1117.11	880.387	1118.96	1551.96	1107.13	1008.62	757.837	711.056	2503.39	2054.05	1955.68	434.605	906.894	752.96	1053.14	1496.18	1038.82	1329.55	825.837	2171.04	269.585	250.969	260.72	250.554	337.774	137.208	314.546	160.011	291.998
5620_at	MET6	YER091C	0.000379859	1.1373e-05	1	YER091C vitamin B12-(cobalamin)-independent isozyme of methionine synthase (also called N5-methyltetrahydrofolate homocysteine methyltransferase or 5-methyltetrahydropteroyl triglutamate homocysteine methyltransferase)	METHIONINE BIOSYNTHESIS	METABOLISM	amino acid biosynthesis	1310.49	1175.26	1536.37	1140.81	1056.92	1765.28	3444.03	1677.18	2908.05	2616.61	2668.91	2207.19	2168.11	2764.11	2774.12	3114.75	2618.52	3228.23	3219.67	3340.1	3916.22	5556.08	1242.88	1338.59	1411.1	2560.61	2731.19	2379.8	2944.44	3022.14	4270.8	95.6219	279.7	500.886	1249.35	155.379	333.389	240.856	349.574	1149.75
6218_at	MET32	YDR253C	0.00417491	8.74437e-05	4	YDR253C zinc finger DNA binding factor, transcriptional regulator of sulfur amino acid metabolism, highly homologous to Met31p	METHIONINE METABOLISM	METABOLISM	regulation of amino acid metabolism	165.942	224.399	164.202	209.379	161.551	157.184	148.052	138.329	118.668	106.65	124.193	189.781	159.823	173.527	156.696	179.184	133.76	158.868	103.579	114.923	81.7797	104.939	195.17	186.791	159.368	143.19	116.504	174.377	167.94	132.069	100.547	41.3348	31.9446	3.08785	6.87526	8.96964	14.9973	15.9016	27.6835	17.0024
10161_g_at	SAM1	YLR180W	2.4735e-05	1.52287e-06	1	YLR180W S-adenosylmethionine synthetase	METHIONINE METABOLISM	METABOLISM	amino acid degradation (catabolism)	3611.26	2379.28	3909.01	3044.37	3667.4	4326.43	5116.61	4682.67	6655.61	5727.1	5532.54	4386.13	6109.62	5457.19	8013.52	7398.27	8410.34	6642.56	7275.51	11737.4	8051.34	9256.4	2995.27	3476.69	3996.91	4899.64	5971.75	5317.65	7705.89	7442.8	9681.71	871.144	611.39	465.999	306.841	600.173	870.178	435.052	895.683	1879.48
10160_at	SAM1	YLR180W	0.000261484	8.33332e-06	1	YLR180W S-adenosylmethionine synthetase	METHIONINE METABOLISM	METABOLISM	amino acid degradation (catabolism)	454.694	418.509	543.7	533.532	312.883	515.463	616.056	509.168	739.93	787.826	584.849	588.112	712.212	593.11	1068.04	809.303	639.159	535.828	439.629	1192.65	874.121	895.712	436.601	538.616	414.173	562.612	704.202	631.145	938.672	538.205	987.493	25.5865	7.18986	143.246	75.5819	106.1	70.2508	182.955	99.7862	177.995
9665_at	GLO1	YML004C	5.83039e-05	2.52101e-06	4	YML004C lactoylglutathione lyase (glyoxalase I)	METHYLGLYOXAL METABOLISM	METABOLISM	amino acid degradation (catabolism)	1268.59	1572.17	1507.07	1746.51	2003.69	1325.42	893.617	1079.32	793.938	698.763	871.949	706.699	787.32	694.079	861.319	843.867	936.69	729.002	835.214	760.214	610.235	589.488	1420.38	1626.79	1664.56	986.469	788.217	729.366	852.593	833.635	653.312	214.666	169.309	479.614	131.313	86.7347	50.5845	12.3403	103.853	93.1592
8513_at	GLO4	YOR040W	3.53357e-05	1.81396e-06	5	YOR040W Mitochondrial glyoxylase-II	METHYLGLYOXAL RESISTANCE	METABOLISM	amino acid degradation (catabolism)	114.134	111.44	97.3278	130.029	117.282	107.439	68.2868	64.54	47.613	43.2702	54.923	107.223	117.103	47.8477	61.8379	68.7345	33.7543	24.8539	25.5692	12.0266	22.6745	12.1	112.787	113.678	112.361	66.4134	48.6021	90.7247	65.2862	28.0591	15.6004	1.90522	23.1229	6.96054	2.64942	5.88905	37.4597	4.8767	4.94512	6.12648
6192_at	GLO2	YDR272W	0.00199823	4.62321e-05	5	YDR272W Cytoplasmic glyoxylase-II	METHYLGLYOXAL RESISTANCE	METABOLISM	amino acid degradation (catabolism)	194.008	205.077	186.935	131.331	222.37	193.707	186.815	197.066	125.311	120.318	156.903	180.287	131.27	173.245	74.7035	111.409	122.011	80.321	119.275	73.3322	121.058	132.859	199.543	159.133	208.039	191.941	134.177	161.601	93.0562	107.203	109.083	7.82654	39.318	20.2681	7.24813	19.8389	26.5024	25.9546	23.3203	31.5182
4471_at	NCP1	YHR042W	0.00289399	6.35808e-05	6	YHR042W NADP-cytochrome P450 reductase	MICROSOMAL ELECTRON TRANSFER	METABOLISM	lipid, fatty-acid and isoprenoid biosynthesis	1149.05	794.749	1267.74	911.804	1228.41	1232.76	1756.15	1955.55	2200.27	2363.46	1970.66	1210.06	1105.98	1262.48	1762.9	1516.63	1625.55	948.501	1491.05	1337.33	1282.32	1178.42	971.901	1089.77	1230.59	1855.85	2178.13	1192.84	1639.77	1355.03	1266.03	250.531	251.685	3.0786	140.996	197.331	79.6613	174.139	358.433	80.6973
6437_at	CIS1	YDR022C	3.53357e-06	1.06386e-06	4	YDR022C cik1 suppressor	MICROTUBULE ASSEMBLY	CELL CYCLE AND DNA PROCESSING	mitotic cell cycle and cell cycle control	118.314	150.328	114.306	134.804	107.575	83.5692	77.051	70.674	47.7833	42.3682	50.5823	49.7461	41.7701	52.2778	28.9076	42.8294	33.1454	44.7441	32.5752	30.507	41.4307	37.2759	134.321	124.555	95.572	73.8625	46.9113	47.9313	35.8685	36.8215	36.4046	22.6374	14.4943	16.9744	4.50923	4.17594	5.48391	9.84414	6.86704	5.51375
4727_s_at	ERV1	YGR029W	0.000886926	2.32544e-05	7	YGR029W Protein essential for mitochondrial biogenesis and cell viability	MITOCHONDRIAL BIOGENESIS	CELL CYCLE AND DNA PROCESSING	mitotic cell cycle and cell cycle control	482.721	415.016	436.802	439.384	498.606	538.867	454.473	401.542	346.891	329.627	491.671	520.944	494.264	612.258	392.64	519.822	506.302	539.322	598.946	619.617	783.706	796.867	448.869	438.093	518.736	428.007	389.397	542.489	456.231	548.19	733.397	47.8745	1.82592	28.4693	37.4282	88.9923	61.8774	89.9313	46.9542	98.7553
11311_at	MDM10	YAL010C	0.00115548	2.87705e-05	6	YAL010C Mitochondrial outer membrane protein involved in mitochondrial morphology and inheritance	MITOCHONDRIAL BIOGENESIS	0	0	13.312	20.4876	17.6832	25.4825	23.9905	21.1206	30.2904	34.1058	23.7689	29.7942	22.2191	35.8996	24.0491	24.5681	42.3852	45.6882	24.1477	25.0472	32.1672	28.351	21.3823	26.4944	16.8998	21.5829	22.5555	32.1981	25.2607	28.1723	44.0367	27.1207	25.4092	5.07393	5.51493	2.02929	2.69788	4.00184	6.6971	2.33562	4.39349	3.60886
10646_at	MBR1	YKL093W	3.53357e-06	1.06386e-06	5	YKL093W MBR1 protein precursor	MITOCHONDRIAL BIOGENESIS	TRANSCRIPTION	transcriptional control	227.745	230.131	239.42	255.304	307.472	210.678	160.026	192.638	80.716	74.4177	88.6484	118.175	121.934	139.441	89.7417	95.675	49.8675	27.633	37.492	12	13.4593	18.5862	228.938	247.362	259.075	176.332	81.2607	126.517	92.7084	38.3308	14.6818	1.68713	11.2318	68.4439	23.06	7.13095	11.3495	4.19542	11.141	3.45909
7181_at	FZO1	YBR179C	5.30035e-05	2.39954e-06	5	YBR179C homolog of Drosophila melanogaster fuzzy onions gene\; integral protein of the mitochondrial outer membrane which can be isolated as part of a high molecular weight complex	MITOCHONDRIAL BIOGENESIS	CONTROL OF CELLULAR ORGANIZATION	mitochondrion	228.75	277.886	208.907	271.877	210.95	207.68	171.478	231.826	124.707	133.839	191.165	81.4353	117.229	146.855	144.436	175.968	121.844	74.5248	110.793	84.2573	91.0147	99.2638	253.318	240.392	209.315	201.652	149.904	115.173	160.202	102.387	91.5119	34.7448	44.5263	2.31237	42.6729	36.0241	32.7582	22.2971	24.7542	7.5156
9336_at	MSU1	YMR287C	0.000181979	6.27191e-06	4	YMR287C Protein essential for mitochondrial biogenesis	MITOCHONDRIAL BIOGENESIS	TRANSCRIPTION	mRNA processing (splicing, 5'-, 3'-end processing)	63.8257	54.7822	60.3468	57.3848	51.3878	36.2483	43.4771	35.6314	29.8098	38.6446	42.2454	28.2911	28.254	35.6223	33.8684	42.3186	45.9817	45.3795	42.6085	36.204	32.1399	24.0476	59.3039	58.8658	43.818	39.5542	36.9	30.7225	38.0935	44.6566	30.7971	6.39471	2.09444	10.7053	5.5478	6.39873	4.24344	5.97522	1.79904	6.18844
3945_at	ERV1	YGR029W	0.00249823	5.58754e-05	1	YGR029W Protein essential for mitochondrial biogenesis and cell viability	MITOCHONDRIAL BIOGENESIS	CELL CYCLE AND DNA PROCESSING	mitotic cell cycle and cell cycle control	186.558	157.133	185.142	193.919	194.102	248.781	235.528	207.783	161.134	180.8	213.937	272.002	197.266	265.47	360.666	277.771	251.567	260.953	298.025	246.82	386.242	389.153	171.846	189.53	221.442	221.656	185.29	244.913	319.219	270.182	340.739	20.8067	6.20612	38.6638	19.6189	26.6862	41.3927	58.6158	24.5654	81.3485
6852_at	PET18	YCR020C	0.0014576	3.49612e-05	4	YCR020C Transcription regulator	MITOCHONDRIAL DNA MAINTENANCE	TRANSCRIPTION	transcriptional control	114.09	156.842	67.7128	78.3882	61.6947	76.9936	52.7836	63.1247	29.0809	28.6503	45.7811	51.3091	44.8919	44.248	35.6154	50.5435	32.8802	44.2222	38.3098	30.0466	35.9153	40.8846	135.466	73.0505	69.3441	57.9541	34.5041	46.8163	43.0795	38.4707	35.6155	30.2304	7.54861	10.818	7.31225	9.76859	3.90417	10.5558	5.67271	5.4252
9557_at	ABF2	YMR072W	0.000934629	2.42532e-05	6	YMR072W HMG-1 homolog, mitochondrial	MITOCHONDRIAL GENOME MAINTENANCE	CELL CYCLE AND DNA PROCESSING	DNA synthesis and replication	537.229	745.255	554.064	644.401	726.683	407.211	745.009	885.798	850.998	768.748	806.27	855.631	969.923	652.541	1115.55	1233.94	887.836	743.769	833.092	754.15	754.073	795.733	641.242	599.233	566.947	815.403	808.672	826.032	1174.74	821.566	767.985	147.096	63.8776	225.901	99.5527	41.1775	160.748	83.7142	72.722	24.0301
7980_at	MMT2	YPL224C	0.000399293	1.181e-05	5	YPL224C Protein involved in mitochondrial iron accumulation	MITOCHONDRIAL ION TRANSPORT	TRANSPORT FACILITATION	other cation transporters (Na, K, Ca , NH4, etc.)	307.019	309.246	269.432	242.367	326.659	181.508	211.62	183.938	208.385	186.491	203.195	157.83	192.247	192.004	162.012	203.601	125.328	118.847	185.572	89.5572	117.655	85.8342	308.132	255.899	254.084	197.779	199.357	180.694	182.807	143.249	97.682	1.57487	19.1375	102.637	19.5747	11.4405	19.801	29.4076	36.7955	17.3966
10213_at	SLS1	YLR139C	0.000971731	2.49419e-05	6	YLR139C 73 kDa mitochondrial integral membrane protein	MITOCHONDRIAL METABOLISM	TRANSCRIPTION	other transcription activities	44.0288	27.5938	36.591	47.6271	32.6243	31.9735	38.2572	48.1664	55.3888	65.0724	50.9791	33.5691	41.8969	54.1528	51.7558	58.5527	21.1951	15.3569	12.1	79.1011	65.1553	44.679	35.8113	42.109	32.2989	43.2118	57.1468	43.2063	55.1543	16.2173	62.9785	11.6213	7.80369	0.460199	7.00686	7.20925	10.3542	4.80613	4.60819	17.314
4220_at	OM45	YIL136W	0.00142756	3.43308e-05	3	YIL136W 45-kDa mitochondrial outer membrane protein	MITOCHONDRIAL ORGANIZATION	0	0	135.994	129.661	87.9926	98.2447	124.272	134.734	179.333	216.359	137.027	116.984	185.242	272.496	201.702	205.789	127.869	131.239	50.2783	61.7261	61.7896	37.5327	54.9478	41.4936	132.828	93.1187	129.503	197.846	146.418	226.662	129.554	57.9313	44.6581	4.47844	7.2493	7.39827	26.1816	35.0843	39.746	2.38309	6.62777	9.12861
7731_at	YME1	YPR024W	5.65371e-05	2.48722e-06	3	YPR024W Mitochondrial protein of the CDC48\/PAS1\/SEC18 family of ATPases	MITOCHONDRIAL PROTEIN PROCESSING	PROTEIN FATE (folding, modification, destination)	assembly of protein complexes	365.687	311.767	336.094	349.576	354.188	293.854	249.926	273.284	308.092	267.1	254.313	274.904	361.627	294.879	290.538	305.187	253.697	263.355	236.246	200.868	155.096	142.632	338.727	342.835	324.021	261.605	276.502	310.47	297.863	251.099	166.199	38.1269	9.53352	42.6628	16.517	28.0954	45.4154	10.3587	13.7395	30.6647
4918_at	TOM20	YGR082W	0.000316254	9.71507e-06	7	YGR082W 20 kDa mitochondrial outer membrane protein import receptor	MITOCHONDRIAL PROTEIN TARGETING	PROTEIN FATE (folding, modification, destination)	protein targeting, sorting and translocation	1014.37	809.254	983.572	957.617	894.142	955.958	666.215	666.306	516.637	613.307	614.765	524.829	685.326	853.323	745.08	719.909	534.527	635.84	692.928	1252.37	988.571	915.106	911.81	970.594	925.05	666.261	581.57	687.826	732.494	621.098	1052.02	145.035	18.3532	43.7106	0.0644881	56.2379	164.261	17.7989	80.2228	177.356
8991_at	TOM22	YNL131W	0.000881625	2.31486e-05	7	YNL131W Mitochondrial import receptor complex protein	MITOCHONDRIAL PROTEIN TARGETING	PROTEIN FATE (folding, modification, destination)	protein targeting, sorting and translocation	486.52	557.498	445.798	600.879	558.947	462.496	409.527	329.789	380.911	383.906	429.109	568.786	496.497	591.184	558.149	633.82	584.099	599.928	646.056	589.597	792.016	630.28	522.009	523.338	510.721	369.658	397.975	552.155	595.985	610.028	670.631	50.1887	109.659	68.2011	56.383	27.0045	49.4856	53.5073	32.1897	107.073
8917_at	TOM7	YNL070W	0.00335689	7.21863e-05	7	YNL070W translocase of the outer mito. membrane	MITOCHONDRIAL PROTEIN TARGETING	TRANSPORT FACILITATION	other transport facilitators	623.367	766.075	626.075	706.928	635.401	730.869	579.21	369.766	293.685	456.774	466.599	587.816	460.214	569.096	443.253	441.246	424.93	649.663	755.9	708.73	775.954	953.669	694.721	666.501	683.135	474.488	405.686	539.042	442.25	610.164	812.784	100.91	57.1713	67.506	148.099	97.1204	68.906	1.41902	168.983	126.555
10974_at	SSC1	YJR045C	0.00069788	1.90696e-05	5	YJR045C Mitochondrial matrix protein involved in protein import\; subunit of SceI endonuclease	MITOCHONDRIAL PROTEIN TARGETING	PROTEIN FATE (folding, modification, destination)	protein folding and stabilization	557.303	598.472	561.571	726.469	695.846	719.501	563.38	460.693	369.093	429.367	354.611	480.244	425.236	119.946	446.112	372.61	355.161	299.833	354.155	335.164	304.606	281.278	577.887	644.02	707.674	512.036	384.357	341.809	409.361	336.383	307.016	29.1108	116.6	16.7266	72.6106	39.6467	194.097	51.9738	31.6575	27.0238
8865_at	MAS6	YNR017W	0.00089576	2.34441e-05	5	YNR017W 23 kDa mitochondrial inner membrane protein	MITOCHONDRIAL PROTEIN TARGETING	TRANSPORT FACILITATION	other transport facilitators	694.367	523.633	916.14	763.776	1086.06	923.55	847.965	703.174	814.345	704.951	698.73	927.867	942.795	998.96	821.651	716.333	578.75	594.151	451.302	894.428	790.716	734.637	609	839.958	1004.81	775.57	739.342	956.541	768.992	541.401	806.594	120.727	107.738	114.914	102.382	65.0292	37.4869	74.4712	78.4073	81.0702
11150_at	TIM17	YJL143W	7.06714e-06	1.06386e-06	4	YJL143W 16.5 kDa inner membrane protein required for import of mitochondrial precursor proteins	MITOCHONDRIAL PROTEIN TARGETING	TRANSPORT FACILITATION	other transport facilitators	1611.28	1747.51	1809.45	1792.47	1870.24	1684.63	1218.72	1184.79	1090.6	1066.29	1105.81	1281.42	1098.31	1360.34	1313.1	1451.86	1108.93	1021.76	1078.8	1338.84	1250.73	1183.03	1679.4	1800.96	1777.43	1201.75	1087.56	1246.69	1382.48	1069.83	1257.54	96.3299	12.0038	131.244	23.9861	19.9345	134.425	98.1181	44.2715	78.1273
8518_at	TOM6	YOR045W	2.65018e-05	1.59411e-06	4	YOR045W outer mitochondrial membrane protein, component of the mitochondiral protein translocation complex, associates with Isp42p	MITOCHONDRIAL PROTEIN TARGETING	TRANSPORT FACILITATION	other transport facilitators	3231.14	3114.46	3217.36	3624.45	3617.51	3078.11	1863.41	1714.26	1447.3	1255.65	1903.05	2439.1	2219.42	2447.98	2363.03	2163.38	3109.08	3116.52	2216.88	2306.22	2729.92	2617.94	3172.8	3420.91	3347.81	1788.83	1535.33	2368.83	2263.21	2814.16	2551.36	82.5045	287.86	381.412	105.466	332.555	129.473	141.172	517.27	219.557
4836_at	TIM13	YGR181W	3.53357e-05	1.81396e-06	4	YGR181W similarity to YHR004c-a	MITOCHONDRIAL PROTEIN TARGETING	PROTEIN FATE (folding, modification, destination)	protein targeting, sorting and translocation	1456.54	1139	1483.89	1532.51	1480.05	1273.61	915.618	916.289	815.47	762.863	809.746	853.946	950.57	934.682	1137.6	1047.69	477.474	895.067	699.405	1124.56	1238.02	1160.68	1297.77	1508.2	1376.83	915.954	796.026	913.066	1092.65	690.649	1174.42	224.536	34.3774	145.969	0.474865	28.8627	51.812	63.5801	208.934	57.9599
4956_at	MSP1	YGR028W	0.000174912	6.05972e-06	4	YGR028W 40 kDa putative membrane-spanning ATPase	MITOCHONDRIAL PROTEIN TARGETING	PROTEIN FATE (folding, modification, destination)	protein targeting, sorting and translocation	209.248	236.538	188.623	220.776	227.483	226.438	145.841	162.483	120.171	112.722	172.992	170.374	145.776	150.808	86.0858	133.253	139.799	187.255	187.999	84.8158	138.887	85.2353	222.893	204.699	226.96	154.162	135.295	155.653	109.669	171.684	102.979	19.2973	22.7356	0.738764	11.7678	32.8585	12.9951	33.3523	27.6162	31.0974
8846_at	PET8	YNL003C	0.0010477	2.66397e-05	3	YNL003C Member of family of mitochondrial carrier proteins	MITOCHONDRIAL PROTEIN TARGETING	CELLULAR TRANSPORT AND TRANSPORT MECHANISMS	mitochondrial transport	74.3771	80.625	80.6158	76.931	65.9362	48.404	64.2288	101.457	83.6231	85.4664	78.9868	39.043	64.5545	47.0388	47.8971	50.5413	51.6606	57.7206	47.639	30.0955	52.2097	35.1115	77.501	78.7734	57.1701	82.843	82.6921	50.2121	49.2192	52.34	39.1389	4.41789	2.60557	12.3971	26.3243	3.33864	13.0484	1.86973	5.07502	11.5942
9001_at	TOM70	YNL121C	0.00079682	2.12962e-05	2	YNL121C 70 kDa mitochondrial specialized import receptor of the outer membrane	MITOCHONDRIAL PROTEIN TARGETING	PROTEIN FATE (folding, modification, destination)	protein targeting, sorting and translocation	268.65	340.221	255.667	385.639	272.398	271.683	249.311	277.137	281.397	295.494	343.475	320.549	310.607	242.208	502.908	434.245	548.092	400.175	459.42	345.245	342.031	271.756	304.436	320.653	272.041	263.224	306.789	291.122	468.577	469.229	319.677	50.6084	91.9041	0.505808	19.6762	32.5437	42.6507	48.552	74.445	41.5322
7272_at	MRS5	YBR091C	0.000208481	6.95605e-06	1	YBR091C Nuclear protein involved in mitochondrial intron splicing	MITOCHONDRIAL PROTEIN TARGETING	PROTEIN FATE (folding, modification, destination)	protein targeting, sorting and translocation	140.677	161.975	137.575	177.466	106.916	138.937	125.032	136.5	143.363	132.454	166.9	306.309	282.511	263.447	175.478	270.797	324.603	400.759	298.585	324.768	431.303	303.354	151.326	157.52	122.926	130.766	147.572	284.089	223.137	341.316	353.142	15.0599	28.2073	22.6425	8.10901	17.6049	21.4744	67.401	53.0975	68.5314
8298_at	MGE1	YOR232W	0.00183922	4.28511e-05	1	YOR232W GrpE homolog, mitochondrial matrix protein	MITOCHONDRIAL PROTEIN TARGETING	PROTEIN FATE (folding, modification, destination)	protein folding and stabilization	254.871	234.314	211.39	224.234	183.54	230.75	178.535	179.332	196.286	174.135	240.204	318.644	285.346	273.884	302.457	218.211	410.408	337.247	316.293	240.718	318.912	260.368	244.593	217.812	207.145	178.934	203.542	292.625	260.334	354.649	273.333	14.5361	9.08248	33.3824	0.563472	33.627	23.251	59.5708	49.412	40.6771
11218_at	NUC1	YJL208C	0.000114841	4.32671e-06	2	YJL208C mitochondrial nuclease	MITOCHONDRIAL RECOMBINATION	METABOLISM	polynucleotide degradation	19.196	26.7106	15.1641	16.934	24.4142	23.6738	28.7669	24.7482	22.2287	29.1421	35.1077	44.9719	31.0504	34.4626	53.9147	62.4982	59.092	36.1831	48.108	32.987	25.966	24.8943	22.9533	16.049	24.044	26.7576	28.8262	36.8283	58.2064	47.7944	27.9491	5.31362	1.25151	0.523557	2.84163	6.4453	7.25601	6.06944	11.4577	4.39572
4197_at	POR2	YIL114C	0.00571731	0.000114854	7	YIL114C voltage dependent anion channel (YVDAC2)	MITOCHONDRIAL TRANSPORT	TRANSPORT FACILITATION	ion channels	201.379	177.675	219.818	153.301	177.237	172.264	124.75	163.811	143.748	149.649	231.37	122.086	91.734	117.654	267.371	237.152	165.834	173.215	261.373	272.566	286.6	269.454	189.527	186.559	174.751	144.28	174.922	110.491	252.261	200.141	276.206	16.7615	47.0348	3.51605	27.6203	48.9743	16.3949	21.3682	53.1573	9.1343
5209_at	KIP3	YGL216W	0.000404594	1.19523e-05	5	YGL216W Kinesin-related protein	MITOSIS	CELL CYCLE AND DNA PROCESSING	mitotic cell cycle and cell cycle control	201.327	139.26	156.23	154.509	117.468	123.482	103.154	125.107	105.884	125.642	119.928	85.4576	114.356	85.7187	119.386	135.062	96.8867	75.2347	88.7501	98.9493	74.2743	61.5049	170.294	155.369	120.475	114.131	117.151	95.1774	127.224	86.9572	78.2429	43.8879	1.21658	4.25308	15.5232	10.1675	16.6095	11.084	10.9368	19.035
7745_at	CHL1	YPL008W	3.53357e-05	1.81396e-06	4	YPL008W kinetochore protein in the DEAH box family	MITOSIS	CELL CYCLE AND DNA PROCESSING	mitotic cell cycle and cell cycle control	153.045	176.031	122.94	153.86	117.631	97.0145	93.5758	87.0007	104.858	117.316	101.948	122.897	108.173	102.903	112.977	107.146	109.808	122.756	115.379	70.8794	75.6973	78.4184	164.538	138.4	107.323	90.2883	108.041	111.324	110.061	115.981	74.9984	16.2537	21.864	14.5781	4.64932	8.16365	10.3629	4.12304	6.49498	3.81777
6499_at	APC11	YDL008W	0.000189046	6.42772e-06	4	YDL008W subunit of the anaphase promoting complex (APC)	MITOSIS	CELL CYCLE AND DNA PROCESSING	mitotic cell cycle and cell cycle control	545.21	609.752	449.901	511.197	403.633	479.605	333.147	412.818	351.85	369.962	476.468	431.67	403.069	434.325	379.341	355.576	582.114	566.652	542.042	380.833	295.801	339.925	577.481	480.549	441.619	372.982	399.427	423.021	367.459	563.603	338.853	45.6382	43.3432	53.7204	56.336	67.3315	17.3306	16.8045	20.209	42.5264
6160_at	SKP1	YDR328C	0.0035477	7.56277e-05	4	YDR328C Skp1p encodes Cbf3d, a 29 Kd kinetochore protein subunit of CBF3, a multiprotein complex which binds to the CDE III element of centromeres. In addition, Skp1p is a subunit of the SculCdc4 (also termed SCFCdc4p) complex, which also contains the ubi	MITOSIS	METABOLISM	regulation of amino acid metabolism	1306.6	1190.59	1192.33	1248.64	1282.61	1228.01	939.871	1185.89	972.544	828.413	1076.36	922.56	1201.46	1106.43	955.757	959.603	928.521	793.409	810.95	1154.98	1026.61	857.598	1248.59	1220.48	1255.31	1062.88	959.107	1076.82	957.68	844.293	1013.06	82.0281	39.819	38.6082	173.961	124.52	141.79	2.71907	73.4686	149.154
5361_at	FAB1	YFR019W	2.12014e-05	1.46004e-06	3	YFR019W type II PI(4)P5-kinase (PIP4,5 kinase) similar to human PIP5K-II	MITOSIS	METABOLISM	lipid, fatty-acid and isoprenoid biosynthesis	205.977	199.071	165.617	203.524	172.247	181.643	209.519	199.417	159.252	175.765	172.744	164.216	128.418	118.618	83.133	149.128	99.4224	137.718	141.062	42.2805	49.5748	70.1394	202.524	184.571	176.945	204.468	169.254	137.084	116.13	126.068	53.9982	4.88317	26.804	6.64453	7.14271	8.79278	24.0027	46.6653	23.136	14.4466
5706_at	PAC2	YER007W	4.41696e-05	2.12443e-06	3	YER007W Required for viability in the absence of the kinesin-related mitotic motor Cin8p\; required for normal microtubule stability	MITOSIS	CELL CYCLE AND DNA PROCESSING	mitotic cell cycle and cell cycle control	98.1529	100.714	80.6021	101.422	77.5622	81.5296	81.258	64.449	60.2079	57.4639	67.6616	76.8238	56.6075	53.671	41.8798	57.3744	67.6131	74.9997	65.7105	30.6175	49.0796	25.3181	99.4337	91.0121	79.5459	72.8535	61.7778	62.3674	49.6271	69.4411	35.0051	1.81134	14.722	2.80535	11.8858	5.277	12.6054	10.9563	4.90696	12.4736
7418_at	STU1	YBL034C	5.47703e-05	2.45223e-06	3	YBL034C suppressor of cold-sensitive tub2 mutation\; shown to be a component of the mitotic spindle	MITOSIS	0	0	254.413	275.857	225	227.663	219.425	233.119	226.259	239.732	240.868	238.824	271.813	223.581	266.155	234.36	287.706	275.559	334.415	291.711	278.979	183.691	152.907	123.33	265.135	226.332	226.272	232.996	250.502	241.365	281.632	301.702	153.31	15.1631	1.88285	9.68324	9.52697	18.4848	22.1349	8.5894	29.037	30.1824
9041_at	APC1	YNL172W	0.000272085	8.58519e-06	3	YNL172W Component of the anaphase-promoting complex	MITOSIS	CELL CYCLE AND DNA PROCESSING	mitotic cell cycle and cell cycle control	168.316	229.86	159.848	162.243	117.865	44.5615	111.483	146.07	119.427	131.725	107.497	69.6899	104.627	30.9015	131.501	122.848	117.501	71.9848	102.132	36.0532	58.2292	47.8702	199.088	161.045	81.213	128.777	119.549	68.406	127.174	97.2059	47.3842	43.5181	1.69378	51.8331	24.4567	12.1146	36.8793	6.11879	23.1547	11.0959
5126_at	CDC20	YGL116W	0.00259894	5.79155e-05	2	YGL116W beta-transducin homolog	MITOSIS	PROTEIN FATE (folding, modification, destination)	proteolytic degradation	231.029	197.138	139.852	149.644	127.826	174.872	175.445	223.543	204.686	203.985	228.608	201.689	245.324	192.045	235.026	216.45	245.142	213.137	263.216	125.009	151.045	115.196	214.084	144.748	151.349	199.494	212.426	213.019	225.738	240.498	130.417	23.965	6.92446	33.2665	34.0109	14.0183	28.3889	13.135	25.3605	18.5264
4886_at	CBF2	YGR140W	0.00781272	0.000150704	2	YGR140W 110 kDa subunit of the centromere binding factor CBF3	MITOSIS	CELL CYCLE AND DNA PROCESSING	cell cycle checkpoints (checkpoints of morphogenesis, DNA-damage,-replication, mitotic phase and spindle)	68.5585	68.3216	58.4198	43.4278	52.949	60.2175	65.3975	70.3605	77.4302	69.6615	77.9353	118.109	96.9555	76.7791	81.9393	71.6359	119.657	78.7121	98.9033	62.2244	51.4151	34.9565	68.4401	50.9238	56.5832	67.879	75.009	97.2813	76.7876	99.0907	49.532	0.167531	10.6009	5.13962	3.50934	4.63792	20.667	7.2856	20.4729	13.7312
10155_at	CBF5	YLR175W	0.000114841	4.32671e-06	1	YLR175W major low affinity 55 kDa Centromere\/microtubule binding protein	MITOSIS	CELL FATE	cell growth / morphogenesis	335.285	408.297	308.262	344.517	158.595	446.012	354.319	638.208	523.875	603.813	597.676	529.339	613.043	484.201	896.299	720.924	1127.64	840.987	845.036	552.774	758.499	747.673	371.791	326.389	302.303	496.264	575.121	542.195	808.612	937.887	686.315	51.6272	25.6361	203.235	200.74	44.4867	65.376	124.009	164.341	115.776
5091_at	DUO1	YGL061C	0.00159894	3.79904e-05	1	YGL061C Death Upon Overexpression	MITOSIS	CELL CYCLE AND DNA PROCESSING	chromosome segregation	20.4139	20.1021	28.1159	32.0992	17.2982	37.5079	27.6347	42.9227	38.8574	41.5315	45.5433	70.1135	47.5682	45.2351	61.8352	51.3153	49.7199	49.3293	63.8968	71.55	69.5062	47.9594	20.258	30.1075	27.4031	35.2787	41.9774	54.3056	56.5752	54.3153	63.0052	0.22045	2.81662	14.2904	10.8102	3.36518	13.7397	7.43868	8.3001	13.07
4440_at	KIC1	YHR102W	7.06714e-06	1.06386e-06	5	YHR102W Ser\/Thr protein kinase	MITOSIS (PUTATIVE)	CELL CYCLE AND DNA PROCESSING	mitotic cell cycle and cell cycle control	411.329	310.736	315.148	331.113	307.955	351.592	234.769	319.115	218.168	238.386	246.926	220.058	194.207	188.914	153.817	164.773	87.7352	82.3731	114.206	49.3358	69.6319	96.5805	361.033	323.131	329.774	276.942	234.493	201.06	159.295	94.7713	71.8494	71.1302	11.2895	30.8556	59.6417	14.769	16.6647	7.74695	17.0429	23.7003
8485_at	SGT1	YOR057W	3.53357e-05	1.81396e-06	4	YOR057W G2 allele of skp1 suppressor	MITOSIS (PUTATIVE)	PROTEIN FATE (folding, modification, destination)	cytoplasmic and nuclear degradation	208.949	262.584	168.932	206.751	94.6783	118.844	119.817	162.369	128.294	113.763	143.571	98.8183	107.837	74.9605	111.705	131.244	106.969	94.3323	112.651	99.2791	117.011	100.147	235.766	187.841	106.761	141.093	128.543	93.872	121.475	104.651	105.479	37.9257	26.7419	17.0876	30.0887	14.906	16.9873	13.8163	9.37693	9.99645
10930_at	JSN1	YJR091C	0.000121908	4.55778e-06	3	YJR091C Benomyl dependent tubulin mutant	MITOSIS (PUTATIVE)	CELL CYCLE AND DNA PROCESSING	mitotic cell cycle and cell cycle control	472.663	502.836	524.84	479.54	542.671	468.777	412.16	490.725	504.346	480.614	477.049	333.159	389.058	427.477	506.042	569.371	419.617	305.053	367.652	230.523	207.435	235.903	487.749	502.19	505.724	451.442	487.336	383.231	537.706	364.107	224.62	21.336	32.0323	52.2513	55.5539	14.8386	47.4285	44.7803	57.364	15.1242
6524_at	MPS1	YDL028C	6.00707e-05	2.57761e-06	5	YDL028C serine\/threonine\/tyrosine protein kinase (dual specificity), able to autophosphorylate itself as well as Mad1p. A mutation predicted to abolish kinase function not only eliminates in vitro protein kinase activity, but also behaves like a null mu	MITOSIS, CHECKPOINT	CELL CYCLE AND DNA PROCESSING	meiosis	126.018	136.046	103.545	112.796	107.622	95.1379	108.137	94.6944	81.4715	94.4961	88.3488	63.1449	81.445	74.6302	96.2445	110.726	66.8374	57.2821	85.534	62.9034	66.3518	67.622	131.032	108.17	101.38	101.415	88.1055	73.0733	103.485	69.8845	65.6258	7.09068	6.54124	8.82756	9.505	6.51572	9.24886	10.2398	14.3703	2.44165
8673_at	TRF4	YOL115W	0.00990989	0.000186106	1	YOL115W homologous to Trf5p and Top1p, associates with Smc1p and Smc2p	MITOSIS, CHROMOSOME CONDENSATION	CELL CYCLE AND DNA PROCESSING	DNA synthesis and replication	19.8576	36.2658	26.1278	39.3723	28.2674	34.7518	21.4218	38.3622	36.0797	32.7938	32.6652	64.4605	44.4019	36.5909	45.9794	47.0582	69.4659	56.95	52.6275	57.343	44.7221	38.6451	28.0617	32.75	31.5096	29.892	33.8462	48.4844	46.5188	59.6812	46.9034	11.6023	9.36526	4.5852	11.9787	1.93531	14.3763	0.76282	8.74511	9.5379
10250_at	SMC4	YLR086W	3.53357e-05	1.81396e-06	6	YLR086W Smc4 protein, member of SMC family	MITOSIS, CHROMOSOME CONDENSATION AND SE	CONTROL OF CELLULAR ORGANIZATION	organization of chromosome structure	20.369	23.4824	21.0135	23.2133	12	19.2265	32.7104	27.7453	38.4685	37.8794	28.082	25.8442	29.2374	25.9145	45.7971	44.4142	34.2302	34.4647	28.239	25.0555	22.654	30.4003	21.9257	22.1134	15.6133	30.2279	34.81	26.9987	45.1056	32.3113	26.0366	2.20151	1.55551	5.10992	3.51086	5.83405	1.93912	0.977858	3.52866	3.96526
5328_at	SMC2	YFR031C	3.71025e-05	1.84639e-06	2	YFR031C nuclear protein related to ScII (chicken), XCAPE (xenopus), and cut14 (S. pombe)\; involved in chromosome segregation and condensation, interacts with Smc1p and Trf4p	MITOSIS, CHROMOSOME CONDENSATION AND SE	CELL CYCLE AND DNA PROCESSING	mitotic cell cycle and cell cycle control	113.7	149.26	104.926	104.259	81.0077	99.2337	144.693	145.275	192.491	183.368	190.267	281.899	219.75	189.195	184.513	184.28	236.429	301.59	330.403	101.154	127.12	84.1967	131.48	104.593	90.1207	144.984	188.709	230.282	184.397	289.474	104.157	25.1447	0.471923	12.8877	0.411883	4.75684	47.241	0.164777	48.1445	21.6188
5380_at	SMC1	YFL008W	0.000321555	9.84897e-06	2	YFL008W omosome segregation protein	MITOSIS, CHROMOSOME CONDENSATION AND SE	CELL CYCLE AND DNA PROCESSING	mitotic cell cycle and cell cycle control	56.1026	71.0738	46.4001	56.6242	43.3324	53.517	67.2198	59.1313	78.4912	81.2979	64.8525	79.3018	84.7132	67.9525	87.9232	97.715	87.0144	67.8884	75.3396	40.8401	57.8417	53.0514	63.5882	51.5121	48.4247	63.1755	74.8806	77.3225	92.8191	76.7475	50.5777	10.5862	7.22949	7.20162	5.7194	8.79718	8.55387	6.92386	9.64038	8.76658
9461_at	SGS1	YMR190C	0.00465901	9.59643e-05	5	YMR190C has DNA helicase signature motifs	MITOSIS, CHROMOSOME SEGREGATION	CELL FATE	cell death	126.128	134.558	91.2219	100.826	96.1999	42.1167	55.4698	90.7046	82.0011	79.9417	82.3435	57.6559	77.8363	25.348	74.2071	74.0591	52.0675	54.6983	71.0527	45.4039	43.6244	47.3319	130.343	96.024	69.1583	73.0872	81.4288	53.6134	74.1331	59.2728	45.4534	5.96054	6.79113	38.2426	24.9148	1.29914	26.4766	0.104656	10.2861	1.85424
9116_at	CSL4	YNL232W	0.00221555	5.04782e-05	4	YNL232W hypothetical protein	MITOSIS, CHROMOSOME SEGREGATION	METABOLISM	RNA degradation	596.043	627.439	512.872	444.184	418.939	498.562	355.864	380.891	330.963	336.456	353.433	398.609	469.47	366.455	438.198	440.379	310.052	373.756	415.286	226.015	415.597	272.237	611.741	478.528	458.751	368.378	340.284	411.511	439.289	366.364	304.616	22.2002	48.5703	56.3026	17.6969	11.7142	52.7052	1.54224	53.0049	98.8518
8858_at	CSE2	YNR010W	0.00432686	9.01629e-05	4	YNR010W Protein required for accurate mitotic chromosome segregation	MITOSIS, CHROMOSOME SEGREGATION	CELL CYCLE AND DNA PROCESSING	mitotic cell cycle and cell cycle control	120.131	165.619	114.208	167.659	91.0289	119.402	88.0708	95.3628	75.5646	84.1717	63.0686	134.267	87.9801	90.6824	69.0127	75.1223	98.0493	72.6137	73.3181	66.5952	77.5375	74.1782	142.875	140.933	105.215	91.7168	74.2683	104.31	72.0675	81.327	72.7703	32.1649	37.7953	20.0626	5.15624	10.6111	25.9787	4.32011	14.4862	5.60536
9319_at	GLC8	YMR311C	0.000180212	6.22861e-06	3	YMR311C Regulates activity of protein phosphatase 1, Glc7p, which is involved in proper chromosome segregation	MITOSIS, CHROMOSOME SEGREGATION	METABOLISM	regulation of C-compound and carbohydrate utilization	456.075	597.022	458.608	470.224	478.516	239.213	349.564	468.208	342.183	280.905	297.334	323.777	377.836	328.197	279.189	286.193	242.701	216.734	234.808	125.861	160.124	138.89	526.549	464.416	358.864	408.886	306.808	343.27	282.691	231.414	141.625	99.6641	8.21349	169.212	83.8935	31.7185	30.0166	4.95281	13.3117	17.2942
8689_at	CTR9	YOL145C	0.0020212	4.66897e-05	2	YOL145C CTR9 is required for normal CLN1 and CLN2 G1 cyclin expression	MITOSIS, CHROMOSOME SEGREGATION	CELL CYCLE AND DNA PROCESSING	mitotic cell cycle and cell cycle control	13.6048	41.2179	18.114	17.2889	12	12.1	21.0356	27.4979	37.371	25.5085	35.0112	35.4406	30.3299	24.0932	45.7126	43.623	40.137	36.1231	32.1298	17.742	23.9203	12.506	27.4113	17.7014	12.05	24.2667	32.6302	29.9545	44.6678	36.13	18.0561	19.5254	0.583447	0.0707107	4.5695	6.27942	5.68304	1.47752	4.00362	5.71365
8009_at	CIN2	YPL241C	0.000100707	3.93599e-06	1	YPL241C involvement in microtubule function	MITOSIS, CHROMOSOME SEGREGATION	CELL CYCLE AND DNA PROCESSING	mitotic cell cycle and cell cycle control	41.2131	44.0615	46.3451	45.8202	31.6596	49.7572	31.9388	34.5291	47.0882	48.2146	50.6426	59.4778	58.2408	50.7428	63.9826	79.2413	90.3535	81.4316	61.9308	85.1693	83.0471	61.6506	42.6373	46.0827	40.7084	33.234	48.6485	56.1538	71.6119	77.9053	76.6223	2.01406	0.371143	12.7969	1.83159	1.81652	4.72672	10.7895	14.5357	13.0093
5230_at	CSE1	YGL238W	0.00470495	9.672e-05	1	YGL238W Protein required for accurate mitotic chromosome segregation	MITOSIS, CHROMOSOME SEGREGATION	CELLULAR TRANSPORT AND TRANSPORT MECHANISMS	nuclear transport	154.24	181.108	148.936	157.237	137.813	174.959	230.977	254.842	214.319	233	209.799	227.535	197.323	202.708	136.868	243.737	211.29	254.165	305.285	234.37	270.785	268.228	167.674	153.087	156.386	242.91	219.04	209.189	190.303	256.913	257.794	18.9987	5.87007	26.2658	16.8752	12.2993	16.1149	75.5677	47.0577	20.3266
7243_at	IML3	YBR107C	3.53357e-06	1.06386e-06	4	YBR107C weak similarity to N.crassa chitin synthase	MITOSIS, CHROMOSOME SEGREGATION (PUTATI	CELL CYCLE AND DNA PROCESSING	chromosome segregation	95.116	87.3464	88.3428	82.2057	65.1337	57.4779	31.1363	29.2269	23.8684	30.9631	22.1285	29.9111	37.6136	33.0215	27.7043	44.9819	28.4225	26.1712	41.3978	12	27.4478	28.4247	91.2312	85.2742	61.3058	30.1816	25.6533	33.5154	36.3431	31.9972	22.6242	5.49389	4.3396	5.41341	1.35013	4.67997	3.87494	12.2171	8.21865	9.21376
11122_at	SCP160	YJL080C	0.000181979	6.27191e-06	6	YJL080C May be required during cell division for faithful partitioning of the ER-nuclear envelope membranes, involved in control of mitotic chromsome transmission	MITOSIS, CHROMOSOME TRANSMISSION	CELL CYCLE AND DNA PROCESSING	mitotic cell cycle and cell cycle control	442.471	489.833	376.522	409.17	262.677	507.213	477.704	741.007	877.181	926.611	804.029	742.866	775.036	672.408	1302.43	847.842	611.538	580.825	500.808	773.402	808.622	706.465	466.152	392.846	384.945	609.355	869.274	730.103	1075.14	564.39	762.83	33.4898	23.0851	172.912	186.183	61.6722	52.4913	321.445	57.165	51.8926
9564_at	CTF18	YMR078C	0.000107774	4.1677e-06	2	YMR078C chromosome transmission	MITOSIS, CHROMOSOME TRANSMISSION	CELL CYCLE AND DNA PROCESSING	mitotic cell cycle and cell cycle control	31.0843	29.5021	30.0124	24.8639	18.0601	22.4548	26.4284	41.6066	40.1191	44.6352	39.5013	48.474	43.9825	32.7176	60.8225	55.8463	55.5011	43.1383	57.0389	33.7914	43.4696	30.4856	30.2932	27.4382	20.2574	34.0175	41.4185	41.7247	58.3344	51.8928	35.9155	1.11875	3.64054	3.10755	10.7326	2.80276	8.11718	3.51866	7.6205	6.7476
6341_at	NUM1	YDR150W	2.4735e-05	1.52287e-06	3	YDR150W Protein with variable number of tandem repeats of a 64 amino-acid polypeptide, potential Ca2+-binding site, and pleckstrin homology domain	MITOSIS, NUCLEAR MIGRATION	CELL CYCLE AND DNA PROCESSING	mitotic cell cycle and cell cycle control	505.489	629.657	422.467	557.283	479.186	535.496	537.595	535.408	381.058	363.689	462.675	495.399	419.223	407.758	304.646	293.64	367.055	297.759	330.97	154.41	173.543	124.208	567.573	489.875	507.341	536.501	402.474	440.793	299.143	331.928	150.72	87.8002	95.3288	39.8171	1.54644	52.8536	47.6358	7.7828	34.6579	24.8734
9562_at	PDS5	YMR076C	0.0055265	0.000111296	2	YMR076C Precocious Dissociation of Sister chromatids	MITOSIS, SISTER CHROMATID COHESION	CELL CYCLE AND DNA PROCESSING	meiosis	69.7096	90.0172	59.5192	49.716	52.4509	57.6423	74.242	68.6848	86.5791	105.739	85.5658	97.6369	95.2302	74.8645	107.232	87.7302	82.6709	137.605	103.938	72.2863	60.5891	65.2287	79.8634	54.6176	55.0466	71.4634	92.628	89.2438	97.4811	108.071	66.0347	14.3596	6.93191	3.67085	3.92951	11.366	12.5109	13.7899	27.699	5.89007
6459_at	MCD1	YDL003W	3.53357e-06	1.06386e-06	1	YDL003W Mitotic omosome Determinant\; similar to S. pombe RAD21\; may function in chromosome morphogenesis from S phase through mitosis	MITOSIS, SISTER CHROMATID COHESION	CELL CYCLE AND DNA PROCESSING	mitotic cell cycle and cell cycle control	16.8169	16.4892	12	13.9754	12	15.1416	17.2879	22.9688	34.9545	31.8884	40.3603	47.209	46.3659	34.877	47.5798	52.5379	66.9908	63.8524	57.8183	34.1419	34.0814	32.2464	16.6531	12.9877	13.5708	20.1284	35.7344	42.8173	50.0589	62.8872	33.4899	0.231668	1.39679	2.22147	4.01706	4.28949	6.88941	3.50591	4.66182	1.07735
5324_at	ECO1	YFR027W	3.71025e-05	1.84639e-06	5	YFR027W hypothetical protein	MITOSIS, SISTER CHROMATID COHESION (PUT	CELL CYCLE AND DNA PROCESSING	DNA synthesis and replication	104.214	85.9253	74.4651	77.4916	74.4984	82.9476	72.6559	73.219	66.7709	50.5994	61.0472	62.3672	69.743	64.0715	39.2058	34.5007	46.9186	44.295	38.1664	42.8174	56.2521	46.781	95.0699	75.9784	78.723	72.9374	59.4725	65.3939	36.8532	43.1267	48.6169	12.9324	2.14004	5.9745	0.398112	8.19993	3.86162	3.327	4.49153	6.90294
5773_at	CIN8	YEL061C	0.00679859	0.000134002	2	YEL061C (CIN8) Kinesin-related protein involved in establishment and maintenance of mitotic spindle	MITOSIS, SPINDLE MAINTENANCE	CELL CYCLE AND DNA PROCESSING	mitotic cell cycle and cell cycle control	13.9641	19.2726	25.6586	21.3463	18.8832	23.8822	28.176	22.2312	30.6624	34.5603	29.1316	44.9796	15.8394	34.3164	21.7379	29.1653	40.5302	35.5491	48.0041	18.1419	16.7336	17.3537	16.6184	23.5024	21.3827	25.2036	31.4514	31.7118	25.4516	41.3611	17.4098	3.7537	3.0493	3.53483	4.20362	2.79908	14.7437	5.25201	6.26894	0.705828
6818_at	PAT1	YCR077C	0.000770318	2.07013e-05	5	YCR077C Necessary for accurate chromosome transmission during cell division	MITOSIS; CHROMOSOME TRANSMISSION	CELL CYCLE AND DNA PROCESSING	DNA recombination and DNA repair	95.111	94.7766	91.811	110.744	71.0167	84.238	83.6232	116.527	118.949	109.437	113.702	48.0136	62.6415	47.9505	94.8033	119.322	36.1719	42.2439	49.678	43.7506	47.4862	53.7479	94.9438	101.277	77.6273	100.075	114.029	52.8685	107.063	42.6979	48.3282	0.236464	13.3875	9.34882	23.2663	4.76482	8.46367	17.3373	6.76449	5.05158
10488_at	LAS1	YKR063C	0.00583922	0.000116982	2	YKR063C May regulate expression of genes involved in bud formation and morphogenesis	MORPHOGENESIS, CYTOSKELETAL ASSEMBLY, B	CELL FATE	budding, cell polarity and filament formation	56.3581	101.956	58.923	66.5309	47.6897	69.2935	57.465	90.4139	81.1097	73.9367	70.1732	104.242	78.0629	54.1066	96.1138	102.348	100.567	97.334	116.798	45.4402	44.0678	41.8341	79.1572	62.727	58.4916	73.9395	75.0732	78.8039	99.2307	104.9	43.7807	32.2429	5.37963	15.2762	23.2984	5.5561	25.076	4.40792	10.43	1.82014
5687_at	FIR1	YER032W	0.000199647	6.7443e-06	6	YER032W Putative participant in 3' mRNA processing	MRNA 3'-END PROCESSING	TRANSCRIPTION	mRNA processing (splicing, 5'-, 3'-end processing)	48.3974	46.6424	44.869	38.7703	52.5939	28.3699	66.0929	73.0172	83.7139	93.1158	90.2351	62.4699	69.9491	82.1324	44.0813	54.4179	31.1118	42.5442	48.7891	46.8949	78.8508	78.5143	47.5199	41.8196	40.4819	69.555	89.0216	71.5171	49.2496	40.815	68.0867	1.241	4.31242	17.129	4.89619	4.81696	9.92457	7.30908	8.96459	18.3534
9591_at	RNA14	YMR061W	0.00163781	3.87755e-05	4	YMR061W component of the cleavage and polyadenylation factor CF I involved in pre-mRNA 3'-end processing	MRNA 3'-END PROCESSING	TRANSCRIPTION	mRNA processing (splicing, 5'-, 3'-end processing)	36.0079	38.543	32.9723	25.7511	36.2939	33.8013	18.9118	21.5169	22.7907	22.5936	22.1378	33.7235	25.4784	22.9755	38.0225	34.2603	36.0708	39.0225	32.6464	21.7618	20.9213	30.2285	37.2755	29.3617	35.0476	20.2143	22.5074	27.3925	36.1414	35.9132	24.3039	1.79263	5.10617	1.76255	1.84212	0.334876	5.62387	2.66027	3.19096	5.14805
10234_at	CFT2	YLR115W	0.000159011	5.61785e-06	3	YLR115W Component of cleavage factor II (CF II)\; 105-kDa protein associated with polyadenylation factor 1 (PF I)	MRNA 3'-END PROCESSING	TRANSCRIPTION	mRNA processing (splicing, 5'-, 3'-end processing)	87.7678	105.914	87.4364	90.5003	87.3897	76.5882	68.4527	74.5441	80.7997	88.5836	84.8147	86.7887	81.1793	65.3881	109.843	98.5961	73.7837	55.0963	69.3433	47.8186	48.0869	57.4668	96.8408	88.9683	81.989	71.4984	84.7327	77.7854	104.22	66.0745	51.1241	12.8312	2.16654	7.63776	4.30728	3.89259	11.0966	7.95307	9.76318	5.49453
6175_at	CFT1	YDR301W	0.00236219	5.32393e-05	2	YDR301W Component of pre-mRNA cleavage factor II (CFII)\; 150-kDa protein associated with polyadenylation factor 1 (PF I)	MRNA 3'-END PROCESSING	TRANSCRIPTION	mRNA processing (splicing, 5'-, 3'-end processing)	151.941	154.567	145.363	146.505	104.453	132.592	158.363	150.335	171.524	212.888	170.366	187.575	151.655	135.287	177.04	172.839	240.157	145.622	202.859	100.478	111.2	91.0951	153.254	145.934	118.523	154.349	184.926	158.172	174.939	196.213	100.925	1.85684	0.807877	19.8973	5.67645	24.2226	26.7465	2.97065	47.6169	10.0601
10035_at	YSH1	YLR277C	0.000111307	4.24161e-06	1	YLR277C subunit of Polyadenylation factor I (PF I)	MRNA 3'-END PROCESSING	TRANSCRIPTION	mRNA processing (splicing, 5'-, 3'-end processing)	92.6994	110.728	78.2904	102.593	61.8397	86.3796	114.885	129.501	133.957	129.973	129.275	173.342	136.059	116.884	187.839	202.917	140.163	113.663	139.596	132.61	122.141	151.611	101.714	90.4416	74.1097	122.193	131.069	142.095	195.378	131.141	135.454	12.7485	17.1844	17.3523	10.3346	2.52589	28.7089	10.6615	15.1384	14.9397
4141_at	SSM4	YIL030C	0.00290636	6.38334e-05	4	YIL030C integral nuclear membrane protein	MRNA DECAY	TRANSCRIPTION	other transcription activities	600.633	539.233	436.339	603.128	571.868	606.437	531.599	471.077	388.003	347.606	444.642	428.677	315.427	426.288	405.117	514.806	333.277	437.197	391.685	358.707	427.679	403.975	569.933	519.734	589.153	501.338	393.417	390.131	459.961	387.386	396.787	43.4165	117.937	24.444	42.795	48.7444	64.7065	77.5619	52.0929	35.0434
9566_at	NAM7	YMR080C	0.00335689	7.21863e-05	2	YMR080C putative helicase	MRNA DECAY	PROTEIN SYNTHESIS	translational control	65.5737	59.2815	57.1916	59.2269	56.6875	52.0502	61.7843	68.3508	52.9176	66.1875	63.335	69.7719	71.2461	55.5494	94.4668	78.9198	81.2301	63.8619	80.6845	58.4671	47.6927	61.6302	62.4276	58.2093	54.3688	65.0676	60.8134	65.5225	86.6933	75.2588	55.93	4.44922	1.43917	3.27902	4.64322	6.98509	8.66833	10.9934	9.87378	7.30696
8965_at	DBP2	YNL112W	0.000424028	1.24661e-05	1	YNL112W ATP-dependent RNA helicase of DEAD box family	MRNA DECAY	TRANSCRIPTION	rRNA processing	196.249	217.617	217.874	241.881	136.353	303.066	267.563	198.981	286.712	253.888	152.81	376.014	252.013	210.553	482.834	488.89	521.76	393.775	374.951	382.864	412.75	523.425	206.933	229.878	219.709	233.272	231.137	279.527	485.862	430.162	439.68	15.1092	16.9755	117.884	48.4948	69.7899	86.0933	4.28277	79.8828	74.0486
10598_at	MRT4	YKL009W	0.000840989	2.22412e-05	1	YKL009W mRNA turnover 4	MRNA DECAY	METABOLISM	polynucleotide degradation	289.346	351.527	261.521	310.322	137.314	351.085	229.944	328.65	289.835	316.389	295.948	453.269	374.558	426.608	563.248	518.661	828.389	420.731	604.584	667.396	663.778	522.247	320.436	285.921	244.2	279.297	300.724	418.145	540.955	617.901	617.807	43.9689	34.5075	151.159	69.795	13.9065	40.0321	31.5281	204.155	82.7772
8964_at	DBP2	YNL112W	0.000904594	2.35993e-05	1	YNL112W ATP-dependent RNA helicase of DEAD box family	MRNA DECAY	TRANSCRIPTION	rRNA processing	84.314	70.7556	124.634	124.352	64.5987	170.438	222.218	132.151	144.313	203.614	120.7	269.109	250.958	172.297	245.415	228.239	315.873	252.885	265.408	318.41	280.171	272.436	77.5348	124.493	117.519	177.184	156.209	230.788	236.827	278.055	290.339	9.58728	0.199769	74.8399	63.687	42.7183	51.4616	12.1458	33.344	24.6161
9933_at	SKI2	YLR398C	0.000187279	6.41232e-06	3	YLR398C antiviral protein, putative helicase	MRNA DECAY AND VIRUS RESISTANCE	CELL RESCUE, DEFENSE AND VIRULENCE	detoxification	385.895	468.213	468.139	530.707	486.188	450.244	390.37	434.804	493.042	474.774	491.199	500.325	588.431	428.901	557.874	513.29	508.344	527.721	520.39	234.177	332.401	263.838	427.054	499.423	468.216	412.587	486.339	505.886	535.582	518.818	276.805	58.2078	44.2423	25.4161	31.4193	10.0575	79.9106	31.5256	9.78385	50.3798
4953_at	UPF3	YGR072W	0.00593816	0.000118737	3	YGR072W factor stimulating decay of mRNAs containing premature stop codons\; acts with Nmd2p and Nam7p	MRNA DECAY, NONSENSE-MEDIATED	METABOLISM	polynucleotide degradation	82.0943	86.5012	60.2026	60.4681	22.764	70.0028	65.8407	80.3776	66.879	73.4222	78.0858	73.5944	68.7928	67.2538	49.1418	51.2411	34.2367	26.8287	55.8052	26.3576	51.5463	27.977	84.2978	60.3354	46.3834	73.1092	72.7957	69.8803	50.1915	38.9569	35.2936	3.11615	0.187756	33.4029	10.2791	5.62959	3.30725	1.48449	15.0539	14.0985
8407_at	MTR10	YOR160W	0.00127385	3.11147e-05	6	YOR160W Protein involved in mRNA transport from nucleus to cytoplasm	MRNA EXPORT	CELLULAR TRANSPORT AND TRANSPORT MECHANISMS	nuclear transport	58.8699	42.6363	54.6055	59.6124	58.936	78.7504	81.5032	82.5221	91.2677	109.562	81.7365	107.042	102.402	77.6734	98.3764	76.2514	78.7954	78.3131	77.6674	75.7603	72.8212	62.9148	50.7531	57.1089	68.8432	82.0127	94.1887	95.7058	87.3139	78.2586	70.4988	11.4789	3.5404	14.0109	0.720457	14.1408	15.7879	15.6448	0.565972	6.73027
8519_at	DBP5	YOR046C	8.83392e-06	1.06386e-06	1	YOR046C RNA helicase	MRNA EXPORT	CLASSIFICATION NOT YET CLEAR-CUT	CLASSIFICATION NOT YET CLEAR-CUT	455.573	503.807	412.486	516.275	340.693	512.757	527.715	525.568	615.12	579.486	649.796	726.659	760.01	636.073	1055.21	1066.48	1253.42	1282.43	946.95	872.542	852.669	775.088	479.69	464.381	426.725	526.641	614.801	707.58	1060.84	1160.93	833.433	34.1065	73.3896	121.668	1.51837	35.1562	64.1332	7.96421	185.881	51.4959
6092_at	SXM1	YDR395W	3.71025e-05	1.84639e-06	2	YDR395W Sxm1p	MRNA EXPORT; NUCLEAR PROTEIN TARGETING	TRANSCRIPTION	tRNA processing	189.322	196.878	138.325	154.217	77.1612	169.968	147.25	151.024	157.473	168.346	200.846	213.085	165.077	165.124	308.153	296.6	357.063	276.051	328.388	225.233	200.914	155.598	193.1	146.271	123.565	149.137	175.555	181.095	302.376	320.501	193.915	5.34293	11.2373	65.6246	2.66831	22.5671	27.7042	8.16988	41.078	35.3413
10565_at	PAP1	YKR002W	3.71025e-05	1.84639e-06	4	YKR002W poly(A) polymerase	MRNA POLYADENYLATION	TRANSCRIPTION	mRNA processing (splicing, 5'-, 3'-end processing)	467.666	561.997	383.808	458.329	385.538	383.245	261.603	352.535	260.734	250.14	295.603	292.13	296.824	192.728	336.405	350.996	282.345	253.608	222.204	196.931	191.109	136.237	514.831	421.068	384.392	307.069	268.826	260.561	343.701	252.719	174.759	66.702	52.6944	1.62099	64.2989	23.7871	58.7914	10.317	30.0807	33.4876
8879_at	PUB1	YNL016W	0.000114841	4.32671e-06	6	YNL016W poly(A)+ RNA-binding protein	MRNA PROCESSING	TRANSCRIPTION	other mRNA-transcription activities	760.667	555.112	858.83	714.559	792.1	949.181	1097.87	1087.6	1306.41	1369.65	1290.98	775.952	1116.35	964.687	2226.53	1824.76	1164.97	1103.85	841.1	1486.61	1039.03	1223.84	657.889	786.694	870.64	1092.73	1322.35	952.331	2025.65	1036.64	1249.83	145.349	102.015	111.074	7.2593	41.6891	170.537	284.093	172.077	224.918
7861_at	DBP1	YPL119C	1.23675e-05	1.06386e-06	5	YPL119C putative ATP-dependent RNA helicase\; Dead box protein	MRNA PROCESSING	TRANSCRIPTION	splicing	329.043	273.511	361.497	361.864	469.36	346.93	207.714	201.349	129.861	132.828	167.909	58.9965	69.2023	76.2869	92.8584	77.7834	62.6838	70.3467	50.4282	38.373	33.1473	38.2414	301.277	361.681	408.145	204.532	143.533	68.1619	85.3209	61.1529	36.5872	39.267	0.259105	86.5713	4.50127	21.1629	8.69203	10.6596	10.0471	2.97979
9167_at	PFS2	YNL317W	5.30035e-05	2.39954e-06	5	YNL317W similarity to A.thaliana PRL1/2 protein	MRNA PROCESSING	TRANSCRIPTION	3'-end processing	189.456	167.443	157.022	193.957	136.126	152.593	146.386	182.638	169.191	153.005	150.754	160.012	155.948	133.611	192.512	175.587	115.975	95.5741	104.081	122.751	98.4668	92.3188	178.449	175.489	144.36	164.512	157.65	149.857	184.049	105.21	104.512	15.5654	26.1175	11.6438	25.6341	10.0581	14.2154	11.968	10.2471	16.0918
8666_at	HRP1	YOL123W	0.00104064	2.64877e-05	2	YOL123W Putative polyadenylated-RNA-binding protein located in nucleus\; similar to vertebrate hnRNP A\/B protein family	MRNA PROCESSING	TRANSCRIPTION	mRNA processing (splicing, 5'-, 3'-end processing)	465.056	490.78	483.636	479.163	385.382	491.344	426.785	470.202	409.051	410.863	449.952	515.984	510.861	439.644	607.438	519.528	978.396	767.75	595.524	424.544	466.19	383.785	477.918	481.4	438.363	448.494	423.289	488.83	563.483	780.557	424.84	18.1892	3.16275	74.9266	30.7	23.109	42.6731	62.1615	191.757	41.2032
6078_at	YRA1	YDR381W	3.53357e-05	1.81396e-06	1	YDR381W Nuclear RNA-binding RNA annealing protein	MRNA PROCESSING	TRANSCRIPTION	RNA transport	764.675	542.84	852.675	588.588	793.09	885.979	833.201	928.104	1116.7	976.467	1301.86	1079.66	1187.74	1118.78	1016.83	1159.2	1524.25	1563.68	1361.08	1464.16	1336.94	1111.02	653.758	720.631	839.535	880.652	1131.68	1128.73	1088.01	1483	1304.04	156.862	186.738	65.6828	67.1066	163.213	54.7216	100.673	107.415	178.856
10804_at	CBT1	YKL208W	0.00249823	5.58754e-05	4	YKL208W Subunit of complex involved in processing of the 3' end of cytochrome b pre-mRNA	MRNA PROCESSING, COB MRNA	TRANSCRIPTION	3'-end processing	223.541	353.311	241.812	260.514	208.136	232.51	153.274	191.338	170.392	140.22	188.816	204.211	233.836	193.672	166.588	220.168	185.74	162.286	133.879	148.867	118.037	141.872	288.426	251.163	220.323	172.306	166.476	210.573	193.378	160.635	136.259	91.7612	13.2243	17.2348	26.9155	24.5333	20.824	37.8868	25.9696	16.1632
5684_at	SMB1	YER029C	0.000853357	2.25032e-05	6	YER029C Associated with U1 snRNP as part of the Sm-core that is common to all spliceosomal snRNPs	MRNA SPLICING	TRANSCRIPTION	splicing	110.838	95.4639	91.4932	80.7325	49.9875	99.6882	122.187	90.1385	145.047	157.437	151.548	178.717	217.639	236.378	229.018	170.108	145.677	109.217	54.6845	150.977	161.851	132.596	103.151	86.1129	74.8379	106.163	151.344	210.911	199.563	103.193	148.475	10.8711	7.60891	35.1437	22.6618	6.19758	29.4134	41.6555	45.7942	14.7872
8859_at	PRP2	YNR011C	0.00206537	4.75599e-05	6	YNR011C putative RNA-dependent ATPase	MRNA SPLICING	TRANSCRIPTION	splicing	27.3958	16.7791	27.4233	19.9527	12	18.5811	29.9889	33.2398	38.8997	39.9381	25.2043	33.4361	31.9095	33.08	57.8322	38.884	41.3118	38.8787	34.3779	35.6018	23.892	18.4994	22.0875	23.688	15.2905	31.6143	34.6807	32.8085	48.3581	38.1895	25.9977	7.50715	5.28251	4.65353	2.29875	8.22322	0.798715	13.3984	3.51797	8.7435
10979_at	ISY1	YJR050W	0.000132509	4.86223e-06	5	YJR050W Interacts with Syf1p: Isy1p was identified through a two-hybrid screen with Syf1p as bait (SYF1 is synthetic lethal with PRP17 KO). A subsequent screen with Isy1p as bait isolated Syf1p, Prp39p and YPL213p (a homologue of U2A') suggesting an invol	MRNA SPLICING	TRANSCRIPTION	splicing	88.3351	111.373	83.218	84.2194	81.2756	94.512	76.5716	86.4875	64.0297	60.0773	73.7752	61.7565	73.4654	79.5611	79.9044	78.8553	63.9271	50.4089	34.7817	32.3769	43.3115	47.0251	99.8539	83.7187	87.8938	81.5296	65.9607	71.5943	79.3799	49.7059	40.9045	16.29	0.708118	9.35957	7.01155	7.05019	9.04858	0.741838	14.5854	7.61497
4927_at	PRP31	YGR091W	0.00220318	5.03374e-05	5	YGR091W pre-mRNA splicing protein	MRNA SPLICING	TRANSCRIPTION	splicing	105.488	108.637	81.0106	64.8658	91.2298	93.0958	93.941	87.7473	70.4045	60.7113	76.3574	71.6034	57.4886	76.7576	44.6912	68.0307	55.1334	66.5272	43.0358	53.2115	48.7737	44.6712	107.062	72.9382	92.1628	90.8441	69.1577	68.6166	56.361	54.8988	48.8855	2.22669	11.4161	1.31943	4.37956	7.8972	9.97571	16.5035	11.7474	4.27124
7924_at	NAB3	YPL190C	0.00318021	6.91222e-05	5	YPL190C polyadenylated RNA-binding protein	MRNA SPLICING	TRANSCRIPTION	mRNA processing (splicing, 5'-, 3'-end processing)	230.321	140.952	174.204	90.8842	167.722	170.153	177.947	177.373	196.66	189.433	161.651	131	157.825	164.832	154.86	196.377	69.308	92.0617	81.2815	87.7421	78.9326	97.2845	185.636	132.544	168.937	177.66	182.581	151.219	175.618	80.8837	87.9864	63.1936	58.9162	1.71896	0.405823	18.4827	17.8574	29.3571	11.382	9.17839
6522_at	PRP9	YDL030W	0.00122085	3.00608e-05	4	YDL030W RNA splicing factor	MRNA SPLICING	TRANSCRIPTION	splicing	235.073	173.828	183.61	180.721	151.629	159.232	110.357	141.704	103.049	129.179	140.783	153.304	138.624	129.366	133.902	111.106	148.436	72.3638	106.914	112.318	97.9578	71.1105	204.45	182.166	155.431	126.03	124.337	140.431	122.504	109.238	93.7954	43.3064	2.04314	5.37646	22.1655	19.3273	12.0708	16.1196	38.0894	20.9166
11000_at	LSM8	YJR022W	0.00451237	9.34434e-05	4	YJR022W Sm-like protein	MRNA SPLICING	TRANSCRIPTION	splicing	109.815	119.782	104.309	109.136	88.2042	101.357	60.4992	85.0369	78.0443	72.6862	91.7562	122.306	95.591	94.4202	96.0091	132.032	84.2866	68.2406	69.3212	92.9619	88.2753	71.696	114.799	106.722	94.7807	72.768	80.8289	104.106	114.021	73.9495	84.3111	7.04742	3.41336	9.30059	17.3508	9.83525	15.7727	25.4723	8.96853	11.1734
8395_at	SPP2	YOR148C	3.71025e-05	1.84639e-06	3	YOR148C required for final stages of splicesome maturation\; promotes step 1 of splicing	MRNA SPLICING	TRANSCRIPTION	splicing	355.373	441.145	362.515	409.861	353.274	273.248	256.817	251.802	254.986	229.806	275.081	369.713	322.38	323.806	265.433	274.899	396.179	351.499	304.625	139.303	176.589	141.402	398.259	386.188	313.261	254.31	253.291	338.633	270.166	350.768	152.431	60.6497	33.4786	56.5874	3.54664	22.685	26.9257	6.69345	45.7813	20.9472
10465_at	PRP16	YKR086W	0.000669611	1.83726e-05	3	YKR086W putative ATP-binding protein	MRNA SPLICING	TRANSCRIPTION	splicing	83.3922	118.415	87.3745	91.9603	57.0432	94.7345	53.8132	79.5507	56.3104	65.1899	60.1514	66.8866	54.6799	53.7113	62.3879	75.8984	69.4535	59.2276	70.6148	37.5145	27.1098	36.888	100.903	89.6674	75.8889	66.6819	60.5506	58.426	69.1431	66.432	33.8375	24.7645	3.24264	26.6518	18.1992	4.45319	7.34312	9.55338	6.26609	5.83474
4370_at	PRP8	YHR165C	0.000803887	2.14537e-05	3	YHR165C RNA splicing factor	MRNA SPLICING	TRANSCRIPTION	splicing	561.439	404.014	523.488	418.383	518.013	460.247	431.243	490.143	394.584	418.602	489.421	367.001	339.337	441.229	330.687	427.921	282.729	248.586	405.892	109.385	200.175	255.677	482.727	470.936	489.13	460.693	434.202	382.522	379.304	312.402	188.412	111.316	74.3203	40.8469	41.6484	49.3058	52.6893	68.7548	82.7445	73.8522
10746_at	SNU114	YKL173W	0.000805654	2.14774e-05	3	YKL173W U5 snRNP-specific protein related to EF-2	MRNA SPLICING	PROTEIN SYNTHESIS	translation	52.7362	66.3528	50.2136	50.9368	32.678	55.7243	67.0994	79.9334	67.1959	78.4968	70.7826	62.4517	51.6376	55.1645	76.2234	71.1845	70.0092	50.8571	38.5397	37.9545	34.773	34.4448	59.5445	50.5752	44.2011	73.5164	72.1585	56.4179	73.7039	53.1353	35.7241	9.62844	0.511433	16.2962	9.075	5.77472	5.51497	3.56302	15.8579	1.93853
10595_at	PRP40	YKL012W	0.00108481	2.73457e-05	3	YKL012W Splicing component that associates with the yeast U1 small nuclear ribonucleoprotein particle	MRNA SPLICING	TRANSCRIPTION	splicing	135.294	180.469	130.118	127.18	107.356	110.848	98.5864	143.207	121.618	117.193	105.639	138.012	120.321	104.088	149.049	159.824	115.723	93.8437	111.072	81.0018	69.654	78.5743	157.881	128.649	109.102	120.897	114.817	120.807	154.437	106.88	76.41	31.944	2.07706	2.46981	31.5518	8.25055	16.9674	7.619	11.5264	5.97545
10667_at	MUD2	YKL074C	0.00131449	3.19899e-05	3	YKL074C involved in early pre-mRNA splicing	MRNA SPLICING	TRANSCRIPTION	splicing	87.2061	105.868	87.4692	99.3004	85.1332	69.1317	68.6994	78.6159	89.0086	85.347	71.3142	131.812	114.113	75.4841	122.525	144.55	98.5762	71.5112	95.8594	58.6186	56.5112	50.2635	96.5369	93.3848	77.1324	73.6576	81.8899	107.136	133.538	88.6489	55.1311	13.1958	8.3659	11.3147	7.01202	9.34009	28.8049	15.5738	14.9038	4.34515
5713_at	PRP22	YER013W	0.00165194	3.90218e-05	3	YER013W helicase-like protein	MRNA SPLICING	TRANSCRIPTION	splicing	99.6708	95.7888	100.736	105.1	98.828	88.5077	127.859	105.445	99.9318	111.994	113.268	126.926	97.3698	110.001	81.7462	98.1772	118.661	97.3875	121.55	78.4645	62.0728	50.5452	97.7298	102.918	93.6679	116.652	108.398	111.432	89.9617	112.533	63.6942	2.74502	3.0861	7.29752	15.8492	7.35959	14.8301	11.6185	13.1955	14.0301
9379_at	CUS1	YMR240C	0.00216078	4.95077e-05	3	YMR240C U2 snRNP protein	MRNA SPLICING	TRANSCRIPTION	splicing	102.31	120.445	92.1434	119.124	54.0486	80.7609	69.3514	101.1	64.0172	77.893	76.4879	79.4325	94.7997	73.274	111.207	93.3545	106.353	74.2559	89.0498	45.1037	50.2864	54.9476	111.377	105.634	67.4048	85.2257	72.7994	82.5021	102.281	89.8863	50.1126	12.8228	19.078	18.8884	22.4497	7.63795	11.0863	12.6234	16.065	4.92421
7631_at	SNT309	YPR101W	0.00409541	8.59516e-05	3	YPR101W splicing factor	MRNA SPLICING	TRANSCRIPTION	splicing	129.991	141.463	106.082	92.8885	96.8345	120.507	85.8159	95.0506	74.1282	70.9565	84.0237	143.546	94.6959	99.2075	67.5519	93.7454	85.798	47.53	93.6093	18.636	59.4372	16.7868	135.727	99.485	108.671	90.4333	76.3695	112.483	80.6486	75.6458	31.62	8.11225	9.32888	16.7393	6.52993	6.81579	26.9956	18.5216	24.6602	24.1081
7102_at	PRP5	YBR237W	0.00987103	0.000185519	3	YBR237W RNA helicase homolog	MRNA SPLICING	TRANSCRIPTION	splicing	54.7115	73.3109	41.7231	66.134	49.9767	66.1169	55.786	68.9916	62.3587	72.8029	69.0331	89.9726	73.1429	66.4621	49.4938	57.6551	55.1948	60.9586	71.0735	44.4846	35.9513	24.3638	64.0112	53.9286	58.0468	62.3888	68.0649	76.5259	53.5745	62.409	34.9332	13.1518	17.2611	11.4128	9.33772	5.289	12.1148	5.77089	8.03809	10.099
6412_at	SLU7	YDR088C	0.00119611	2.95113e-05	2	YDR088C involved in 3' splice site choices and 2nd step of splicing	MRNA SPLICING	TRANSCRIPTION	splicing	49.5108	51.3882	38.9722	32.8074	29.3245	36.6455	45.0955	46.7498	37.3039	40.6673	48.2883	42.3392	42.558	35.4977	45.4194	47.3159	55.3387	60.4038	47.3188	31.9557	29.8564	25.9649	50.4495	35.8898	32.985	45.9226	42.0865	40.1317	46.3677	54.3538	29.259	1.32758	4.3592	5.17671	1.16976	5.62802	4.01459	1.34098	6.59787	3.03978
10013_at	YHC1	YLR298C	0.0045371	9.37699e-05	2	YLR298C U1 snRNP protein required for pre-mRNA splicing	MRNA SPLICING	TRANSCRIPTION	splicing	90.935	110	73.6367	77.7081	73.0929	84.4187	55.7247	80.5928	70.1176	63.142	68.3677	77.7386	75.6776	80.3515	81.2649	79.2264	119.196	94.8189	93.1073	48.2383	65.819	61.3218	100.468	75.6724	78.7558	68.1587	67.2091	77.9226	80.2457	102.374	58.4597	13.4813	2.87886	8.00855	17.5844	3.62925	2.34237	1.44149	14.5936	9.13311
6246_at	PRP42	YDR235W	0.00948763	0.000178864	2	YDR235W U1 snRNP protein that shares 50\% sequence similarity with Prp39p U1 snRNP protein and has multiple copies of the crn-like TPR motif	MRNA SPLICING	TRANSCRIPTION	splicing	83.3602	95.053	67.477	78.5956	52.0708	65.0215	74.0306	89.2746	87.2168	110.419	82.7722	108.375	93.8617	87.4833	123.333	96.7844	156.647	108.478	121.026	83.6715	105.363	47.2492	89.2066	73.0363	58.5461	81.6526	93.4693	96.5733	110.059	128.717	78.7613	8.268	7.86203	9.15755	10.7791	14.846	10.7065	18.7728	24.9883	29.3665
5122_at	PRP43	YGL120C	0.00173675	4.08012e-05	1	YGL120C pre-mRNA processing factor involved in disassembly of spliceosomes after the release of mature mRNA	MRNA SPLICING	TRANSCRIPTION	splicing	244.247	209.593	179.286	186.043	80.7923	236.381	235.161	239.57	260.548	294.676	309.366	306.022	280.915	301.294	293.941	392.212	276.429	348.752	435.39	394.704	537.66	346.603	226.92	182.665	158.587	237.365	288.197	296.077	343.077	353.524	426.322	24.5041	4.77823	110.018	3.11714	25.0455	13.3414	69.4877	79.5877	99.3753
6075_at	LSM6	YDR378C	0.000249117	8.00891e-06	4	YDR378C Sm-like protein	MRNA SPLICING (PUTATIVE)	TRANSCRIPTION	splicing	473.22	597.675	565.054	429.177	319.752	341.621	298.864	339.411	207.858	251.056	303.529	352.967	256.49	299.833	129.135	214.453	366.869	361.96	520.428	256.801	324.338	233.061	535.447	497.115	330.687	319.137	254.148	303.097	171.794	416.419	271.4	88.0026	96.0799	15.4634	28.6717	47.9103	48.321	60.3287	90.108	47.3572
9021_at	LSM7	YNL147W	0.00235159	5.30985e-05	2	YNL147W Sm-like protein	MRNA SPLICING (PUTATIVE)	TRANSCRIPTION	splicing	126.56	227.574	132.621	186.527	136.177	111.178	150.338	173.79	155.993	139.215	161.249	274.23	180.943	181.852	151.099	163.425	338.06	288.336	306.367	173.066	233.173	184.29	177.067	159.574	123.678	162.064	152.152	212.341	157.262	310.921	196.843	71.4273	38.1171	17.6769	16.5831	11.5082	53.5989	8.71561	25.1728	31.959
5764_at	SNU13	YEL026W	2.65018e-05	1.59411e-06	1	YEL026W strong similarity to high mobility group-like protein Nhp2p	MRNA SPLICING (PUTATIVE)	TRANSCRIPTION	splicing	930.621	825.729	779.678	837.113	437.584	893.203	1041.8	731.065	869.592	966.398	874.719	1195	1050.05	1187.02	657.772	1067.85	955.209	1277.87	1163.87	1836.72	2224.95	2410.61	878.175	808.395	665.393	886.43	903.57	1144.02	862.813	1132.32	2157.43	74.1698	40.6132	322.171	219.72	54.4715	81.4861	289.972	163.629	292.841
5586_at	LSM5	YER146W	3.00353e-05	1.69391e-06	1	YER146W Sm-like protein	MRNA SPLICING (PUTATIVE)	TRANSCRIPTION	splicing	458.593	452.536	406.261	438.485	341.51	390.258	366.796	414.382	339.769	399.364	429.615	421.921	436.636	492.143	499.637	495.094	591.605	592.089	599.87	533.72	576.582	501.249	455.565	422.373	365.884	390.589	389.583	450.233	497.365	594.521	537.184	4.28314	22.7857	34.4702	33.649	45.7145	37.0329	3.21275	4.63864	37.7862
4570_at	CBP2	YHL038C	0.00774558	0.000149566	4	YHL038C Cytochrome B pre-mRNA processing protein	MRNA SPLICING, COB MRNA	TRANSCRIPTION	splicing	29.8502	40.898	26.5737	37.8879	30.5267	36.1455	15.6899	20.7571	23.9311	19.563	25.0892	18.0391	22.1319	19.7288	29.5011	25.2387	43.7465	37.1998	29.5269	22.0332	19.0382	27.8441	35.3741	32.2308	33.3361	18.2235	22.8611	19.9666	27.3699	36.8244	22.9719	7.81196	8.00034	3.97308	3.58306	2.91435	2.05674	3.01399	7.11719	4.47736
4057_at	MRS1	YIR021W	0.00304947	6.66168e-05	1	YIR021W mitochondrial RNA splicing	MRNA SPLICING, COB MRNA	TRANSCRIPTION	splicing	107.163	82.793	80.7387	44.0783	37.1343	81.7719	69.4745	106.259	96.6098	82.0286	124.162	181.499	153.445	172.067	79.3406	130.796	201.857	181.955	217.998	119.402	237.704	169.598	94.9781	62.4085	59.4531	87.8666	100.934	169.004	105.068	200.603	175.568	17.2323	25.9228	31.5636	26.0104	21.397	14.2755	36.3845	18.0541	59.3762
10141_at	MSS51	YLR203C	0.000233216	7.57085e-06	4	YLR203C Protein involved in maturation of COX1 and COB mRNA	MRNA SPLICING, COX1 AND COB MRNA	PROTEIN SYNTHESIS	translational control	667.445	746.698	792.818	739.185	759.404	534.148	318.232	365.566	377.362	373.966	378.201	308.873	365.326	262.811	555.722	372.685	481.169	311.078	371.115	425.849	373.534	301.084	707.072	766.002	646.776	341.899	376.51	312.337	464.203	387.787	366.822	56.0406	37.9239	159.28	33.4704	2.24228	51.345	129.427	86.2624	62.6527
7622_at	MSS18	YPR134W	5.83039e-05	2.52101e-06	5	YPR134W Protein involved in splicing intron a15beta of COX1	MRNA SPLICING, COX1 MRNA	TRANSCRIPTION	splicing	199.922	247.15	206.311	253.371	222.288	226.959	170.31	185.703	124.967	124.106	163.478	197.18	185.993	192.701	100.131	151.954	159.679	129.488	141.633	65.2983	114.354	100.413	223.536	229.841	224.623	178.006	137.517	191.958	126.043	143.6	93.3552	33.3949	33.2765	3.30254	10.8845	22.4874	5.63062	36.6446	15.1914	25.278
6579_at	MSS2	YDL107W	0.00818905	0.000156847	3	YDL107W cox1 pre-mRNA splicing factor	MRNA SPLICING, COX1 MRNA	CELLULAR TRANSPORT AND TRANSPORT MECHANISMS	mitochondrial transport	55.3377	57.3233	40.7042	42.7081	56.0273	52.7063	44.6158	42.7783	21.07	24.8856	52.5485	66.372	50.3876	50.0267	45.6026	35.0651	62.9647	49.2846	35.5211	12	16.2372	12.2024	56.3305	41.7061	54.3668	43.6971	32.8347	55.5954	40.3338	49.2568	13.4799	1.40408	1.41693	2.34829	1.29931	17.1789	9.33455	7.45113	13.7218	2.39005
8224_at	MRS2	YOR334W	0.0075583	0.000146491	2	YOR334W splicing factor	MRNA SPLICING, MITOCHONDRIAL	TRANSCRIPTION	splicing	124.952	114.606	103.538	95.6614	78.1886	98.7568	72.2464	95.3241	68.1145	81.4595	80.1553	101.028	81.0628	70.6801	107.492	74.9242	155.407	134.046	104.373	97.6973	74.4085	80.34	119.779	99.5996	88.4727	83.7852	76.5764	84.2568	91.2083	131.275	84.1486	7.3163	5.56942	14.5439	16.3184	7.3572	15.4238	23.0292	25.6295	12.1025
10395_at	PRP19	YLL036C	3.00353e-05	1.69391e-06	1	YLL036C RNA splicing factor	MRNA SPLICING; DNA REPAIR	TRANSCRIPTION	splicing	74.0054	101.087	90.0449	78.4251	56.3229	92.0135	100.586	129.962	131.315	117.819	110.209	150.78	148.081	133.93	229.753	181.7	218.993	168.411	188.813	149.249	128.806	143.366	87.5462	84.235	74.1682	115.274	119.781	144.263	205.726	192.072	140.474	19.1495	8.21648	25.2371	20.7722	10.6889	9.05048	33.9786	25.4482	10.5242
11217_at	CBP1	YJL209W	2.4735e-05	1.52287e-06	3	YJL209W Protein required for COB mRNA stability or 5' processing	MRNA STABILITY, COB MRNA	TRANSCRIPTION	mRNA processing (splicing, 5'-, 3'-end processing)	41.504	50.4462	36.9649	50.7104	49.9895	58.9243	36.7803	34.7125	29.7081	27.0624	29.8965	42.569	30.4044	34.8284	52.8321	57.2169	55.6514	43.3519	38.1874	18.4373	12	12.1	45.9751	43.8377	54.4569	35.7464	28.889	35.9339	55.0245	45.7303	14.1791	6.32305	9.7195	6.31787	1.46215	1.58468	6.15718	3.10053	8.97163	3.68806
5162_at	KEM1	YGL173C	3.53357e-05	1.81396e-06	5	YGL173C DNA strand-transfer protein exoribonuclease I\; catalyzes the formation of hybrid DNA in vitro\; has 5'-to-3' exonuclease activity on DNA and RNA\; binds to G4 tetraplex DNA and cuts in a single-stranded region 5' to the G4 structure\; protein inc	MRNBA DECAY	CELL CYCLE AND DNA PROCESSING	DNA recombination and DNA repair	1391.96	1203.67	1025.72	1266.66	1366.32	1273.68	1063.68	1020.62	805.301	779.594	1016.03	906.583	869.291	825.118	590.454	971.143	379.018	607.601	649.979	618.462	450.385	512.697	1297.81	1146.19	1320	1042.15	866.976	866.997	780.798	545.533	527.181	133.144	170.368	65.511	30.4481	129.726	40.7813	269.188	145.754	84.9694
8320_at	NPT1	YOR209C	1.06007e-05	1.06386e-06	1	YOR209C homology to bacterial nicotinate phosphoribosyl transferase	NAD BIOSYNTHESIS	METABOLISM	biosynthesis of vitamins, cofactors, and prosthetic groups	249.24	270.681	211.647	289.887	207.692	251.829	408.513	343.606	573.78	597.516	450.342	478.834	439.692	341.475	701.459	600.9	822.981	692.693	784.854	635.415	497.121	533.847	259.961	250.767	229.76	376.06	540.546	420	651.18	766.843	555.461	15.161	55.3239	31.2098	45.8962	79.0153	70.765	71.1058	66.9853	71.6361
11003_at	BNA1	YJR025C	0.0015053	3.5964e-05	1	YJR025C 3-hydroxyanthranilic acid dioxygenase	NICOTINIC ACID BIOSYNTHESIS	METABOLISM	biosynthesis of vitamins, cofactors, and prosthetic groups	1087.19	1526.2	1947.62	1287.04	1022.14	1459.19	1905.47	1993.31	2630.6	2225.31	2709.9	2290.1	2178.88	2021.87	2816.53	2464.1	3809.85	2645.59	2268.8	3082.89	2664.31	2211.76	1306.7	1617.33	1240.66	1949.39	2521.94	2163.62	2640.31	2908.08	2652.99	310.427	467.102	309.045	62.112	259.928	134.763	249.204	803.358	435.676
5409_at	GAT1	YFL021W	0.0069364	0.000136351	6	YFL021W (GAT1) GATA zinc finger transcription factor that plays a supplemental role to Gln3p, activating genes needed to use non-preferred nitrogen sources	NITROGEN CATABOLISM	TRANSCRIPTION	transcriptional control	314.567	215.109	265.074	284.599	187.533	249.151	325.39	327.416	330.373	444.355	272.623	187.453	176.521	279.463	301.361	137.69	174.417	173.586	200.004	381.43	391.674	357.712	264.838	274.837	218.342	326.403	349.117	214.479	219.525	182.669	376.938	70.3269	13.806	43.5709	1.4322	87.3865	56.5425	115.733	15.0179	17.421
10551_at	DAL80	YKR034W	7.06714e-06	1.06386e-06	5	YKR034W negative regulator of multiple nitrogen catabolic genes	NITROGEN CATABOLISM	METABOLISM	regulation of nitrogen and sulphur utilization	112.228	129.106	110.569	146.267	114.294	92.3722	92.8075	101.899	46.8113	50.3422	58.3395	49.4906	64.6891	52.6555	65.7689	45.3258	33.6278	43.9034	30.2689	30.4576	16.4658	20.5321	120.667	128.418	103.333	97.3535	51.831	55.6117	55.5474	35.9333	22.4852	11.9347	25.2429	15.5012	6.42896	5.90654	8.01891	14.4554	7.10363	7.19748
11137_at	GZF3	YJL110C	0.000574205	1.61731e-05	1	YJL110C GATA zinc finger protein 3 homologous to Dal80 in structure and function	NITROGEN CATABOLISM	TRANSCRIPTION	transcriptional control	56.765	48.4544	45.4463	59.4182	39.9907	47.2462	59.9835	92.7999	83.0052	103.434	82.5774	104.075	69.35	88.8391	116.974	111.563	97.9812	58.0396	78.9497	112.919	85.4514	100.756	52.6097	52.4323	43.6184	76.3917	89.6722	87.4214	114.269	78.3235	99.7087	5.87645	9.87967	5.13038	23.2047	11.9201	17.406	3.82673	19.9781	13.7637
7164_at	DUR1,2	YBR208C	0.0084205	0.000160817	3	YBR208C (DUR1,2) Urea amidolyase, contains urea carboxylase and allophanate hydrolase activities fused together in a single polypeptide	NITROGEN, AMINO ACID, NUCLEOTIDE METABO	METABOLISM	amino acid degradation (catabolism)	128.575	155.042	92.879	119.3	65.8964	92.6279	93.7273	75.1912	63.6912	62.6371	53.5513	137.91	126.093	118.199	130.988	97.8531	72.9541	76.6601	84.4271	43.3616	44.4032	48.9763	141.808	106.09	79.2621	84.4592	59.9599	127.401	114.421	78.0138	45.5804	18.7144	18.6828	18.902	13.107	5.57499	9.92062	23.43	5.85505	2.98668
[truncated: 3,106 more rows]
