# Supplementary material for: Cellular responses of Saccharomyces cerevisiae at near-zero growth rates: transcriptome analysis of anaerobic retentostat cultures
Source: FEMS Yeast Res. 2011 Sep 26;11(8):603–20. doi: 10.1111/j.1567-1364.2011.00750.x (PMC3498732; doi:10.1111/j.1567-1364.2011.00750.x)
Supplement: Supplementary file 2 [file fyr0011-0603-sd2.xls]

## Sheet: Overview
The method to estimate the significance for enrichment for functional categories and transcription factors binding is based on the hypergeometric distribution fonction as described in Knijnenburg et al., 2007, BMC Genomics 8, 25 (doi: 10.1186/1471-2164-8-25)
The complete listing for each cluster of genes enriched per category or per trancription factor can be found in the other spreadsheets
Cluster1				Cluster2				Cluster3				Cluster4				Cluster5				Cluster6				Cluster7
Cluster description	Cl1			Cluster description	Cl2			Cluster description	Cl3			Cluster description	Cl4			Cluster description	Cl5			Cluster description	Cl6			Cluster description	Cl7
Cluster size (probe-sets number)	873			Cluster size (probe-sets number)	248			Cluster size (probe-sets number)	658			Cluster size (probe-sets number)	615			Cluster size (probe-sets number)	1084			Cluster size (probe-sets number)	241			Cluster size (probe-sets number)	184
Transcription factor	Affy_ID's in cluster	p-value		Transcription factor				Transcription factor				Transcription factor				Transcription factor	Affy_ID's in cluster	p-value		Transcription factor	Affy_ID's in cluster	p-value		Transcription factor
Fkh2p	32 out of 134	0.00090603		No transcription factors significantly overrepresented				No transcription factors significantly overrepresented				No transcription factors significantly overrepresented				Hsf1p	23 out of 55	1.1616e-05		Cbf1p	20 out of 229	0.00037247		No transcription factors significantly overrepresented
Sfp1p	33 out of 50	1.7229e-17														Phd1p	39 out of 119	1.6638e-05		Hap1p	19 out of 116	4.9785e-08
Mbp1p	47 out of 165	3.4612e-07		Transcription factor pair				Transcription factor pair				Transcription factor pair				Stb4p	6 out of 9	0.0012477						Transcription factor pair
Fhl1p	130 out of 206	2.2615e-63		No transcription factor pairs significantly overrepresented				No transcription factor pairs significantly overrepresented				No transcription factor pairs significantly overrepresented				Rox1p	30 out of 87	5.3404e-05		Transcription factor pair	Affy_ID's in cluster	p-value		No transcription factor pairs significantly overrepresented
Gcn4p	49 out of 179	7.2486e-07														Msn2p	41 out of 121	3.9757e-06		Swi5-Ace2	8 out of 26	3.1848e-06
Yap5p	17 out of 43	2.2454e-05		KEGG category				KEGG category	Affy_ID's in cluster	p-value		KEGG category				Sok2p	26 out of 78	0.00030801		Swi6-Tec1	5 out of 15	0.00016201		KEGG category	Affy_ID's in cluster	p-value
Swi4p	35 out of 144	0.00037276		No KEGG categories significantly overrepresented				Phosphatidylinositol signaling system	7 out of 13	0.0001179		No KEGG categories significantly overrepresented				Aft2p	40 out of 119	6.5101e-06						N-Glycan biosynthesis	6 out of 31	0.0002135
Rap1p	79 out of 144	3.0388e-32														Rcs1p	34 out of 108	0.00014072		KEGG category	Affy_ID's in cluster	p-value		Glycan structures - biosynthesis 1	9 out of 47	5.9805e-06
				MIPS category	Affy_ID's in cluster	p-value		MIPS category	Affy_ID's in cluster	p-value		MIPS category	Affy_ID's in cluster	p-value		Skn7p	53 out of 174	6.3203e-06		Biosynthesis of steroids	14 out of 21	7.5789e-16
Transcription factor pair	Affy_ID's in cluster	p-value		CELL CYCLE AND DNA PROCESSING	70 out of 1005	2.5662e-07		METABOLISM	210 out of 1531	6.2565e-07		respiration	29 out of 131	1.3405e-05										MIPS category	Affy_ID's in cluster	p-value
Fhl1-Sfp1	32 out of 42	5.0879e-20		cell cycle	45 out of 656	8.8452e-05		phosphate metabolism	75 out of 428	1.6603e-06		aerobic respiration	20 out of 74	1.3925e-05		Transcription factor pair	Affy_ID's in cluster	p-value		MIPS category	Affy_ID's in cluster	p-value		peptidoglycan metabolism	5 out of 17	8.7994e-05
Yap5-Sfp1	7 out of 9	2.4514e-05		M phase	9 out of 49	9.1765e-05		regulation of C-compound and carbohydrate metabolism	29 out of 128	3.0446e-05		PROTEIN FATE (folding, modification, destination)	148 out of 1167	9.3715e-05		Yap6-Rox1	16 out of 37	0.00015587		METABOLISM	91 out of 1531	8.0084e-07		peptidoglycan anabolism	5 out of 17	8.7994e-05
Yap5-Fhl1	11 out of 16	6.6908e-07		PROTEIN WITH BINDING FUNCTION OR COFACTOR REQUIREMENT (structural or catalytic)	63 out of 1049	0.00015569		ENERGY	62 out of 360	2.468e-05		protein/peptide degradation	43 out of 264	0.00035475						lipid, fatty acid and isoprenoid metabolism	35 out of 292	6.6614e-10		modification with sugar residues (e.g. glycosylation, deglycosylation)	9 out of 70	0.00016119
Rap1-Sfp1	25 out of 34	2.8378e-15		cytoskeleton/structural proteins	23 out of 252	0.00010665		electron transport and membrane-associated energy conservation	17 out of 54	1.6509e-05		mitochondrion	45 out of 170	1.2612e-10		KEGG category				isoprenoid metabolism	18 out of 41	1.2075e-15		N-directed glycosylation, deglycosylation	7 out of 44	0.00022916
Rap1-Fhl1	74 out of 104	1.5546e-41		budding, cell polarity and filament formation	27 out of 315	7.866e-05		RNA synthesis	91 out of 606	8.6912e-05						No KEGG categories significantly overrepresented				tetracyclic and pentacyclic triterpenes (cholesterin, steroids and hopanoids) metabolism	18 out of 36	6.4195e-17		homeostasis of protons	7 out of 43	0.00019744
Rap1-Yap5	10 out of 15	3.4153e-06						mRNA synthesis	88 out of 576	6.0807e-05		GO Leaf category								transcription activation	8 out of 42	0.00014246
				GO Leaf category	Affy_ID's in cluster	p-value		transcriptional control	83 out of 496	3.0795e-06		No GO Leaf categories significantly overrepresented				MIPS category	Affy_ID's in cluster	p-value		RNA transport	11 out of 86	0.00035312		GO Leaf category
KEGG category	Affy_ID's in cluster	p-value		cytokinesis	10 out of 43	4.0414e-06		nucleotide/nucleoside/nucleobase binding	44 out of 223	1.3737e-05						C-compound and carbohydrate metabolism	121 out of 510	3.0437e-05						No GO Leaf categories significantly overrepresented
Urea cycle and metabolism of amino groups	11 out of 19	7.8002e-06		transcription	38 out of 540	0.0002022		ATP binding	42 out of 191	1.2027e-06		GO Complete category	Affy_ID's in cluster	p-value		ENERGY	111 out of 360	1.8305e-11		GO Leaf category	Affy_ID's in cluster	p-value
Purine metabolism	35 out of 90	1.8679e-09						REGULATION OF METABOLISM AND PROTEIN FUNCTION	46 out of 246	3.6885e-05		oxidative phosphorylation	15 out of 49	3.3783e-05		glycolysis and gluconeogenesis	24 out of 61	2.5782e-05		protein import into nucleus	7 out of 28	6.0133e-05		GO Complete category	Affy_ID's in cluster	p-value
Pyrimidine metabolism	25 out of 70	2.5349e-06		GO Complete category	Affy_ID's in cluster	p-value		regulation of protein activity	44 out of 235	5.2772e-05		protein complex assembly	28 out of 118	4.6218e-06		metabolism of energy reserves (e.g. glycogen, trehalose)	21 out of 53	7.2514e-05		steroid biosynthetic process	14 out of 26	5.3152e-14		protein amino acid glycosylation	10 out of 77	6.3672e-05
Glycine, serine and threonine metabolism	17 out of 42	1.553e-05		cell morphogenesis	17 out of 153	8.1646e-05		enzymatic activity regulation / enzyme regulator	37 out of 178	2.0303e-05		proteolysis	47 out of 274	5.1932e-05		protein/peptide degradation	72 out of 264	1.2607e-05		ergosterol biosynthetic process	5 out of 10	1.5886e-05		protein amino acid N-linked glycosylation	8 out of 50	7.7936e-05
Methionine metabolism	10 out of 18	3.3648e-05		nucleobase, nucleoside, nucleotide and nucleic acid metabolic process	92 out of 1664	6.3505e-05		enzyme activator	18 out of 65	6.454e-05		respiratory chain complex IV assembly	7 out of 12	3.8332e-05		CELL RESCUE, DEFENSE AND VIRULENCE	149 out of 559	1.0705e-09		lipid biosynthetic process	16 out of 51	2.2932e-11		glycoprotein metabolic process	11 out of 82	1.9935e-05
Valine, leucine and isoleucine biosynthesis	8 out of 18	0.0014562		cell cycle	43 out of 583	2.3411e-05		CELLULAR TRANSPORT, TRANSPORT FACILITIES AND TRANSPORT ROUTES	145 out of 1028	1.5674e-05						stress response	123 out of 454	1.323e-08		sterol biosynthetic process	14 out of 30	6.9906e-13		glycoprotein biosynthetic process	11 out of 81	1.7699e-05
Lysine biosynthesis	8 out of 16	0.00055162		establishment or maintenance of cell polarity	15 out of 124	8.1659e-05		cellular export and secretion	21 out of 76	1.6707e-05						oxidative stress response	23 out of 56	1.6589e-05		oxidation reduction	24 out of 249	1.9291e-05		biopolymer glycosylation	10 out of 77	6.3672e-05
Arginine and proline metabolism	7 out of 14	0.0012484		biological_process	217 out of 4897	9.6407e-06		vesicular cellular export	12 out of 33	5.995e-05						INTERACTION WITH THE ENVIRONMENT	109 out of 466	0.00014308						glycosylation	10 out of 77	6.3672e-05
Histidine metabolism	9 out of 17	0.00013944		anatomical structure morphogenesis	17 out of 153	8.1646e-05		exocytosis	12 out of 33	5.995e-05						UNCLASSIFIED PROTEINS	252 out of 1158	1.8303e-06		GO Complete category	Affy_ID's in cluster	p-value
Phenylalanine, tyrosine and tryptophan biosynthesis	13 out of 20	1.6489e-07		cellular process	200 out of 4443	4.2612e-05		CELLULAR COMMUNICATION/SIGNAL TRANSDUCTION MECHANISM	52 out of 239	8.9425e-08										cellular alcohol metabolic process	23 out of 195	9.4757e-07
Selenoamino acid metabolism	10 out of 19	6.2369e-05		cellular component organization	105 out of 1827	1.7199e-06		cellular signalling	43 out of 202	2.2435e-06						GO Leaf category	Affy_ID's in cluster	p-value		regulation of transcription, DNA-dependent	44 out of 645	6.1028e-05
Aminoacyl-tRNA biosynthesis	20 out of 37	6.7979e-09		establishment of cell polarity	14 out of 110	8.0878e-05		enzyme mediated signal transduction	27 out of 132	0.00034823						response to stress	49 out of 158	8.1585e-06		lipid metabolic process	33 out of 282	4.0324e-09
Ribosome	154 out of 172	3.9074e-116		cellular structure morphogenesis	17 out of 153	8.1646e-05		transmembrane signal transduction	13 out of 44	0.00033164						thiamin biosynthetic process	10 out of 14	9.9365e-06		steroid biosynthetic process	17 out of 34	4.8493e-16
RNA polymerase	16 out of 29	1.5585e-07		anatomical structure development	17 out of 153	8.1646e-05		INTERACTION WITH THE ENVIRONMENT	72 out of 466	0.00021223						proteasomal ubiquitin-dependent protein catabolic process	9 out of 14	0.00010077		ergosterol biosynthetic process	5 out of 10	1.5886e-05
				cell division	34 out of 434	5.6966e-05		cellular sensing and response to external stimulus	49 out of 289	0.00026442										biological_process	211 out of 4897	1.1703e-05
MIPS category	Affy_ID's in cluster	p-value						CELL FATE	53 out of 275	3.7137e-06						GO Complete category	Affy_ID's in cluster	p-value		steroid metabolic process	20 out of 47	6.245e-17
amino acid metabolism	76 out of 243	4.0416e-13						cell growth / morphogenesis	49 out of 240	1.5852e-06						transition metal ion transport	23 out of 58	3.2644e-05		ergosterol metabolic process	5 out of 11	2.8229e-05
metabolism of the aspartate family	30 out of 64	1.1783e-10						BIOGENESIS OF CELLULAR COMPONENTS	123 out of 865	5.6844e-05						monosaccharide metabolic process	33 out of 100	6.2842e-05		lipid biosynthetic process	23 out of 146	3.9521e-09
metabolism of methionine	17 out of 36	1.1759e-06						cell wall	39 out of 215	0.00027875						vitamin metabolic process	32 out of 93	3.1877e-05		regulation of biosynthetic process	52 out of 785	2.5401e-05
metabolism of the cysteine - aromatic group	29 out of 80	2.7816e-07						CELL TYPE DIFFERENTIATION	79 out of 459	1.7826e-06						water-soluble vitamin metabolic process	32 out of 93	3.1877e-05		regulation of gene expression	52 out of 761	1.0541e-05
metabolism of tryptophan	10 out of 20	0.00010954						fungal/microorganismic cell type differentiation	79 out of 459	1.7826e-06						thiamin metabolic process	10 out of 16	5.7134e-05		regulation of macromolecule biosynthetic process	51 out of 773	3.4612e-05
sulfur metabolism	6 out of 8	0.00014098						fungal and other eukaryotic cell type differentiation	79 out of 459	1.7826e-06						catabolic process	159 out of 584	4.467e-11		sterol metabolic process	19 out of 43	1.6217e-16
sulfate assimilation	6 out of 8	0.00014098						budding, cell polarity and filament formation	61 out of 315	5.5657e-07						macromolecule catabolic process	101 out of 393	4.1992e-06		sterol biosynthetic process	16 out of 33	6.8584e-15
nucleotide/nucleoside/nucleobase metabolism	52 out of 230	0.00012046														thiamin biosynthetic process	10 out of 14	9.9365e-06		regulation of nucleobase, nucleoside, nucleotide and nucleic acid metabolic process	49 out of 734	3.7663e-05
rRNA synthesis	20 out of 56	2.5513e-05						GO Leaf category	Affy_ID's in cluster	p-value						carbohydrate catabolic process	29 out of 75	5.693e-06		regulation of metabolic process	57 out of 878	1.6959e-05
tRNA synthesis	15 out of 39	9.906e-05						transcription	81 out of 540	0.00022929						hexose metabolic process	30 out of 88	6.8122e-05		regulation of cellular metabolic process	56 out of 847	1.1941e-05
RNA processing	93 out of 394	2.684e-08						regulation of transcription, DNA-dependent	82 out of 513	2.1462e-05						metal ion transport	31 out of 86	1.4727e-05		regulation of cellular biosynthetic process	52 out of 785	2.5401e-05
rRNA processing	80 out of 174	8.6545e-26														sporulation resulting in formation of a cellular spore	50 out of 172	4.6252e-05		cellular lipid metabolic process	30 out of 261	3.3406e-08
RNA modification	29 out of 65	1.0449e-09						GO Complete category	Affy_ID's in cluster	p-value						response to chemical stimulus	105 out of 438	6.7887e-05		regulation of transcription	47 out of 671	1.6272e-05
rRNA modification	12 out of 17	1.2766e-07						regulation of transcription, DNA-dependent	105 out of 645	4.9946e-07						thiamin and derivative biosynthetic process	10 out of 15	2.5269e-05		regulation of biological process	72 out of 1253	6.8537e-05
tRNA modification	16 out of 45	0.00017366						phosphorus metabolic process	55 out of 266	2.2888e-07						sporulation	50 out of 172	4.6252e-05		regulation of cellular process	72 out of 1224	3.0764e-05
PROTEIN SYNTHESIS	245 out of 511	2.3447e-87						phosphate metabolic process	55 out of 265	2.0074e-07						cellular catabolic process	149 out of 555	6.1438e-10		regulation of RNA metabolic process	45 out of 655	4.1553e-05
ribosome biogenesis	192 out of 343	4.2094e-82						cell communication	67 out of 316	3.3825e-09						cellular carbohydrate metabolic process	58 out of 204	2.3999e-05		oxidation reduction	24 out of 266	5.7062e-05
ribosomal proteins	167 out of 277	1.0354e-77						signal transduction	53 out of 254	2.8242e-07						cellular macromolecule catabolic process	95 out of 380	2.7571e-05		regulation of macromolecule metabolic process	55 out of 854	3.1463e-05
translation	34 out of 89	5.4974e-09						intracellular signaling cascade	36 out of 181	7.0233e-05						cellular carbohydrate catabolic process	29 out of 74	4.1544e-06
translation initiation	15 out of 39	9.906e-05						biological_process	552 out of 4897	1.2434e-06						alcohol catabolic process	23 out of 60	6.1472e-05
translation elongation	10 out of 22	0.0002958						regulation of biosynthetic process	118 out of 785	6.0285e-06						monosaccharide catabolic process	22 out of 57	7.8439e-05
aminoacyl-tRNA-synthetases	21 out of 39	3.1059e-09						negative regulation of biosynthetic process	43 out of 206	3.8552e-06						response to stimulus	217 out of 954	3.9112e-07
PROTEIN WITH BINDING FUNCTION OR COFACTOR REQUIREMENT (structural or catalytic)	180 out of 1049	0.00027064						negative regulation of metabolic process	48 out of 266	6.4291e-05
nucleic acid binding	102 out of 346	2.2772e-15						regulation of signal transduction	20 out of 75	4.647e-05
RNA binding	68 out of 194	1.5418e-14						regulation of gene expression	110 out of 761	7.6409e-05
								regulation of macromolecule biosynthetic process	114 out of 773	2.2149e-05
GO Leaf category	Affy_ID's in cluster	p-value						negative regulation of macromolecule biosynthetic process	39 out of 195	3.0886e-05
ribosomal large subunit assembly and maintenance	27 out of 42	4.1578e-14						negative regulation of gene expression	35 out of 174	6.9496e-05
ribosomal small subunit assembly and maintenance	10 out of 13	4.2256e-07						regulation of cell communication	20 out of 75	4.647e-05
sulfate assimilation	7 out of 10	7.204e-05						phosphorylation	44 out of 204	1.17e-06
rRNA modification	10 out of 14	1.2975e-06						negative regulation of transcription	35 out of 169	3.6837e-05
endonucleolytic cleavage in ITS1 to separate SSU-rRNA from 5.8S rRNA and LSU-rRNA from tricistronic rRNA transcript (SSU-rRNA, 5.8S rRNA, LSU-rRNA)	13 out of 27	1.6815e-05						regulation of nucleobase, nucleoside, nucleotide and nucleic acid metabolic process	115 out of 734	1.0029e-06
maturation of SSU-rRNA from tricistronic rRNA transcript (SSU-rRNA, 5.8S rRNA, LSU-rRNA)	22 out of 37	9.3767e-11						regulation of metabolic process	127 out of 878	1.8011e-05
endonucleolytic cleavage to generate mature 5'-end of SSU-rRNA from (SSU-rRNA, 5.8S rRNA, LSU-rRNA)	12 out of 25	3.7225e-05						response to pheromone	25 out of 102	2.6378e-05
endonucleolytic cleavage in 5'-ETS of tricistronic rRNA transcript (SSU-rRNA, 5.8S rRNA, LSU-rRNA)	11 out of 23	8.258e-05						lipid modification	12 out of 28	8.3591e-06
telomere maintenance	62 out of 260	4.4899e-06						regulation of cellular metabolic process	125 out of 847	7.7725e-06
rRNA processing	88 out of 190	1.3163e-28						negative regulation of cellular metabolic process	48 out of 258	2.8614e-05
translation	211 out of 392	1.9308e-86						regulation of cellular biosynthetic process	118 out of 785	6.0285e-06
translational elongation	10 out of 17	1.7036e-05						negative regulation of cellular biosynthetic process	43 out of 206	3.8552e-06
tRNA aminoacylation for protein translation	20 out of 34	8.9497e-10						response to chemical stimulus	70 out of 438	9.088e-05
regulation of translational fidelity	12 out of 12	4.0122e-11						regulation of transcription	106 out of 671	1.9526e-06
methionine metabolic process	11 out of 15	2.3857e-07						negative regulation of transcription, DNA-dependent	34 out of 159	2.3654e-05
amino acid biosynthetic process	51 out of 98	9.1252e-20						negative regulation of nucleobase, nucleoside, nucleotide and nucleic acid metabolic process	43 out of 224	3.4644e-05
aromatic amino acid family biosynthetic process	8 out of 12	3.5298e-05						negative regulation of biological process	57 out of 311	8.048e-06
ribosome biogenesis	88 out of 172	9.2893e-33						negative regulation of cellular process	57 out of 302	3.1342e-06
ribosomal large subunit biogenesis	11 out of 25	0.00020962						regulation of biological process	191 out of 1253	5.6483e-10
								regulation of cellular process	189 out of 1224	2.3154e-10
GO Complete category	Affy_ID's in cluster	p-value						response to stimulus	137 out of 954	1.1269e-05
ribosomal large subunit assembly and maintenance	27 out of 42	4.1578e-14						regulation of RNA metabolic process	105 out of 655	1.0781e-06
ribosomal small subunit assembly and maintenance	11 out of 14	7.2597e-08						negative regulation of RNA metabolic process	34 out of 160	2.7163e-05
sulfur amino acid metabolic process	19 out of 48	7.2672e-06						regulation of macromolecule metabolic process	121 out of 854	7.8058e-05
sulfur amino acid biosynthetic process	15 out of 37	4.8171e-05						biological regulation	225 out of 1627	8.9372e-08
sulfate assimilation	7 out of 10	7.204e-05
rRNA modification	12 out of 17	1.2766e-07
endonucleolytic cleavage in ITS1 to separate SSU-rRNA from 5.8S rRNA and LSU-rRNA from tricistronic rRNA transcript (SSU-rRNA, 5.8S rRNA, LSU-rRNA)	13 out of 27	1.6815e-05
maturation of 5.8S rRNA	19 out of 44	1.5237e-06
maturation of SSU-rRNA from tricistronic rRNA transcript (SSU-rRNA, 5.8S rRNA, LSU-rRNA)	29 out of 53	1.686e-12
maturation of 5.8S rRNA from tricistronic rRNA transcript (SSU-rRNA, 5.8S rRNA, LSU-rRNA)	19 out of 44	1.5237e-06
endonucleolytic cleavage to generate mature 5'-end of SSU-rRNA from (SSU-rRNA, 5.8S rRNA, LSU-rRNA)	12 out of 25	3.7225e-05
endonucleolytic cleavages during rRNA processing	13 out of 27	1.6815e-05
endonucleolytic cleavage of tricistronic rRNA transcript (SSU-rRNA, 5.8S rRNA, LSU-rRNA)	13 out of 27	1.6815e-05
endonucleolytic cleavage in 5'-ETS of tricistronic rRNA transcript (SSU-rRNA, 5.8S rRNA, LSU-rRNA)	11 out of 23	8.258e-05
RNA 5'-end processing	12 out of 27	9.5624e-05
rRNA 5'-end processing	12 out of 26	6.0598e-05
organic acid metabolic process	107 out of 371	2.3261e-15
nucleobase, nucleoside, nucleotide and nucleic acid metabolic process	299 out of 1664	4.5271e-09
rRNA processing	97 out of 212	5.7987e-31
RNA processing	119 out of 454	1.1636e-13
tRNA metabolic process	45 out of 139	8.9917e-09
translation	214 out of 407	3.7898e-85
translational elongation	10 out of 18	3.3648e-05
tRNA aminoacylation for protein translation	21 out of 38	1.6428e-09
regulation of translational fidelity	12 out of 12	4.0122e-11
cellular amino acid and derivative metabolic process	96 out of 255	8.9843e-23
amino acid metabolic process	91 out of 240	7.2375e-22
methionine metabolic process	18 out of 41	2.1496e-06
cellular aromatic compound metabolic process	24 out of 77	5.4632e-05
sulfur metabolic process	22 out of 70	9.6509e-05
sulfur utilization	7 out of 10	7.204e-05
nitrogen compound metabolic process	104 out of 285	2.1677e-23
organelle organization	248 out of 1259	1.5892e-11
biological_process	796 out of 4897	1.4433e-32
metabolic process	656 out of 3501	1.9793e-40
amino acid biosynthetic process	57 out of 132	4.5814e-17
biosynthetic process	425 out of 1682	4.8388e-53
macromolecule biosynthetic process	303 out of 1253	4.8906e-30
aspartate family amino acid metabolic process	27 out of 63	1.1581e-08
aspartate family amino acid biosynthetic process	22 out of 49	9.681e-08
aromatic amino acid family biosynthetic process	8 out of 12	3.5298e-05
cellular amine metabolic process	97 out of 261	1.6056e-22
amine biosynthetic process	60 out of 139	6.7527e-18
RNA modification	26 out of 74	2.2835e-06
cellular process	760 out of 4443	3.8409e-38
gene expression	359 out of 1339	5.6339e-49
cellular component organization	322 out of 1827	7.6464e-09
RNA metabolic process	162 out of 727	1.0318e-11
rRNA metabolic process	99 out of 219	4.6495e-31
protein metabolic process	292 out of 1286	1.1192e-23
carboxylic acid metabolic process	107 out of 371	2.3261e-15
cellular component assembly	88 out of 428	3.0574e-05
ribonucleoprotein complex biogenesis and assembly	156 out of 392	9.6926e-41
ribonucleoprotein complex assembly	55 out of 141	3.3283e-14
maturation of SSU-rRNA	29 out of 55	5.8537e-12
ncRNA processing	116 out of 296	2.4849e-29
ncRNA 5'-end processing	12 out of 26	6.0598e-05
cellular macromolecular complex subunit organization	92 out of 371	2.3143e-09
cellular macromolecular complex assembly	84 out of 331	3.7876e-09
cellular nitrogen compound metabolic process	97 out of 263	3.0924e-22
cellular macromolecule biosynthetic process	302 out of 1249	6.6134e-30
ncRNA metabolic process	138 out of 340	5.3102e-37
cellular biopolymer metabolic process	470 out of 2516	1.1998e-20
cellular biopolymer biosynthetic process	281 out of 1125	4.9175e-30
ribosome biogenesis	144 out of 320	3.8112e-45
ribosome assembly	43 out of 66	4.2271e-22
ribosomal subunit assembly	38 out of 56	1.3015e-20
ribosomal large subunit biogenesis	36 out of 65	1.9482e-15
ribosomal small subunit biogenesis	15 out of 27	3.4099e-07
amino acid activation	22 out of 39	3.8878e-10
tRNA aminoacylation	22 out of 39	3.8878e-10
macromolecule metabolic process	483 out of 2613	1.9765e-20
biopolymer metabolic process	471 out of 2525	1.4526e-20
biopolymer biosynthetic process	282 out of 1127	2.611e-30
macromolecular complex subunit organization	95 out of 406	2.9727e-08
cellular metabolic process	633 out of 3319	2.1586e-40
primary metabolic process	614 out of 3134	1.4239e-42
cellular biosynthetic process	417 out of 1665	1.9945e-50
cellular macromolecule metabolic process	481 out of 2577	2.3641e-21
cellular protein metabolic process	292 out of 1278	3.6996e-24
nitrogen compound biosynthetic process	60 out of 140	1.031e-17
sulfur compound biosynthetic process	17 out of 46	6.2361e-05
chorismate metabolic process	8 out of 12	3.5298e-05
macromolecular complex assembly	87 out of 366	5.58e-08

## Sheet: Cluster1
Affy_ID's in cluster	Systematic gene name	Standard gene name		Cluster description	Cl1			Transcription factor	AffyID's part of cluster and MIPS category	Systematic gene name	Standard gene name		Transcription factor pair	AffyID's part of cluster and MIPS category	Systematic gene name	Standard gene name		KEGG category	AffyID's part of cluster and MIPS category	Systematic gene name	Standard gene name		MIPS category	AffyID's part of cluster and MIPS category	Systematic gene name	Standard gene name		GO Leaf category	AffyID's part of cluster and MIPS category	Systematic gene name	Standard gene name		GO Complete category	AffyID's part of cluster and MIPS category	Systematic gene name	Standard gene name
10003_f_at	YLR333C	RPS25B		Number of Affy_ID's in cluster	873			Fkh2p	10205_at	YLR131C	ACE2		Fhl1-Sfp1	10270_at	YLR061W	RPL22A		Urea cycle and metabolism of amino groups	10176_at	YLR146C	SPE4		amino acid metabolism	10018_at	YLR303W	MET17		ribosomal large subunit assembly and maintenance	10034_at	YLR276C	DBP9		ribosomal large subunit assembly and maintenance	10034_at	YLR276C	DBP9
10016_at	YLR301W	YLR301W		Annotation dataset used	AnnDataYeast_t_1_2009.mat			Affy_ID's in cluster	10471_at	YKR092C	SRP40		Affy_ID's in cluster	10916_at	YJR123W	RPS5		Affy_ID's in cluster	11114_at	YJL088W	ARG3		Affy_ID's in cluster	10160_at	YLR180W	SAM1		Affy_ID's in cluster	10113_at	YLR221C	RSA3		Affy_ID's in cluster	10113_at	YLR221C	RSA3
10018_at	YLR303W	MET17		TF's cutoff p-value	0.0013605			32 out of 134	10867_s_at	YJR092W	BUD4		32 out of 42	11158_i_at	YJL136C	RPS21B		11 out of 19	4537_at	YHR018C	ARG4		76 out of 243	10161_g_at	YLR180W	SAM1 /// SAM2		27 out of 42	10506_at	YKR081C	RPF2		27 out of 42	10506_at	YKR081C	RPF2
10034_at	YLR276C	DBP9		TF-pairs cutoff p-value	0.00018921			p-value	11338_at	YAL029C	MYO4		p-value	11159_s_at	YJL136C	RPS21A /// RPS21B		p-value	5642_at	YER069W	ARG5,6		p-value	10176_at	YLR146C	SPE4		p-value	10586_at	YKL021C	MAK11		p-value	10586_at	YKL021C	MAK11
10035_at	YLR277C	YSH1		KEGG cutoff p-value	0.0015038			0.00090603	4489_at	YHR061C	GIC1		5.0879e-20	4494_at	YHR021C	RPS27B		7.8002e-06	5646_at	YER073W	ALD5		4.0416e-13	10253_at	YLR089C	ALT1		4.1578e-14	4093_at	YIR012W	SQT1		4.1578e-14	4093_at	YIR012W	SQT1
10044_at	YLR285W	NNT1		MIPS cutoff p-value	0.00037693				4898_at	YGR108W	CLB1			4909_f_at	YGR118W	RPS23A			6174_at	YDR300C	PRO1			10267_at	YLR058C	SHM2			4311_at	YHR197W	RIX1			4311_at	YHR197W	RIX1
10053_at	YLR293C	GSP1		GO-leafs cutoff p-value	0.00023496				5041_at	YGL021W	ALK1			5094_at	YGL103W	RPL28			7689_at	YPR069C	SPE3			10323_at	YLR027C	AAT2			4921_i_at	YGR085C	YGR085C			4921_i_at	YGR085C	YGR085C
10068_i_at	YLR264W	RPS28B		GO-complete cutoff p-value	9.7314e-05				5408_at	YFL022C	FRS2			5647_s_at	YER074W	RPS24A /// RPS24B			7828_at	YPL061W	ALD6			10563_at	YKL001C	MET14			5073_at	YGL078C	DBP3			5073_at	YGL078C	DBP3
10069_f_at	YLR264W	RPS28B							5643_at	YER070W	RNR1			6433_at	YDR064W	RPS13			8593_at	YOL058W	ARG1			10737_at	YKL181W	PRS1			5781_i_at	YEL054C	RPL12A			5781_i_at	YEL054C	RPL12A
10073_at	YLR268W	SEC22		Overrepresented categories					6010_at	YDR451C	YHP1			6558_i_at	YDL083C	RPS16A /// RPS16B			8600_at	YOL052C	SPE2			10801_at	YKL211C	TRP3			6069_i_at	YDR418W	RPL12A /// RPL12B			6069_i_at	YDR418W	RPL12A /// RPL12B
10091_at	YLR243W	YLR243W		Transcription factor	Affy_ID's in cluster	p-value			6143_f_at	YDR312W	SSF2			6559_f_at	YDL083C	RPS16B			9592_at	YMR062C	ECM40			10885_at	YJR137C	ECM17			6070_s_at	YDR418W	RPL12A /// RPL12B			6070_s_at	YDR418W	RPL12A /// RPL12B
10092_at	YLR244C	MAP1		Fkh2p	32 out of 134	0.00090603			6156_at	YDR324C	UTP4			6560_at	YDL082W	RPL13A								10896_at	YJR148W	BAT2			6143_f_at	YDR312W	SSF2			6143_f_at	YDR312W	SSF2
10097_at	YLR249W	YEF3		Sfp1p	33 out of 50	1.7229e-17			6337_at	YDR146C	SWI5			6599_at	YDL130W	RPP1B								10993_at	YJR016C	ILV3			6493_at	YDL014W	NOP1			6493_at	YDL014W	NOP1
10103_at	YLR211C	YLR211C		Mbp1p	47 out of 165	3.4612e-07			6446_at	YDR032C	PST2			6600_at	YDL130W	RPP1B		Purine metabolism	10563_at	YKL001C	MET14			11003_at	YJR025C	BNA1			6813_at	YCR072C	RSA4			6813_at	YCR072C	RSA4
10104_at	YLR212C	TUB4		Fhl1p	130 out of 206	2.2615e-63			6585_at	YDL101C	DUN1			6680_s_at	YDL184C	RPL41A /// RPL41B		Affy_ID's in cluster	10729_at	YKL144C	RPC25			11032_at	YJR010W	MET3			7632_i_at	YPR102C	YPR102C			7632_i_at	YPR102C	YPR102C
10113_at	YLR221C	RSA3		Gcn4p	49 out of 179	7.2486e-07			6923_at	YCL054W	SPB1			7147_at	YBR191W	RPL21A		35 out of 90	10737_at	YKL181W	PRS1			11114_at	YJL088W	ARG3			7633_s_at	YPR102C	RPL11A /// RPL11B			7633_s_at	YPR102C	RPL11A /// RPL11B
10114_at	YLR222C	UTP13		Yap5p	17 out of 43	2.2454e-05			7204_at	YBR158W	AMN1			7190_i_at	YBR189W	RPS9B		p-value	10898_at	YJR105W	ADO1			11355_at	YAL012W	CYS3			7894_at	YPL131W	RPL5			7894_at	YPL131W	RPL5
10127_at	YLR192C	HCR1		Swi4p	35 out of 144	0.00037276			7240_at	YBR104W	YMC2			7191_f_at	YBR189W	RPS9B		1.8679e-09	10947_at	YJR063W	RPA12			4190_at	YIL074C	SER33			7947_at	YPL211W	NIP7			7947_at	YPL211W	NIP7
10131_at	YLR196W	PWP1		Rap1p	79 out of 144	3.0388e-32			7306_at	YBR038W	CHS2			7316_s_at	YBR048W	RPS11A /// RPS11B			11032_at	YJR010W	MET3			4195_at	YIL116W	HIS5			8491_at	YOR063W	RPL3			8491_at	YOR063W	RPL3
10132_at	YLR197W	SIK1							7368_i_at	YBR010W	HHT1			7454_s_at	YBL087C	RPL23A /// RPL23B			11190_at	YJL148W	RPA34			4228_at	YIL128W	MET18			8618_at	YOL080C	REX4			8618_at	YOL080C	REX4
10135_at	YLR200W	YKE2		Transcription factor pair	Affy_ID's in cluster	p-value			7369_s_at	YBR010W	HHT1 /// HHT2			7632_i_at	YPR102C	YPR102C			4068_at	YIR032C	DAL3			4321_at	YHR208W	BAT1			8621_at	YOL077C	BRX1			8621_at	YOL077C	BRX1
10147_at	YLR167W	RPS31		Fhl1-Sfp1	32 out of 42	5.0879e-20			7651_at	YPR119W	CLB2			7633_s_at	YPR102C	RPL11A /// RPL11B			4393_at	YHR143W-A	RPC10			4449_at	YHR068W	DYS1			8662_at	YOL127W	RPL25			8662_at	YOL127W	RPL25
10155_at	YLR175W	CBF5		Yap5-Sfp1	7 out of 9	2.4514e-05			7698_at	YPR035W	GLN1			7845_s_at	YPL090C	RPS6A /// RPS6B			5082_at	YGL070C	RPB9			4499_at	YHR025W	THR1			8690_at	YOL144W	NOP8			8690_at	YOL144W	NOP8
10159_at	YLR179C	YLR179C		Yap5-Fhl1	11 out of 16	6.6908e-07			8251_at	YOR315W	SFG1			8300_f_at	YOR234C	RPL33B			5643_at	YER070W	RNR1			4537_at	YHR018C	ARG4			9032_at	YNL182C	IPI3			9032_at	YNL182C	IPI3
10160_at	YLR180W	SAM1		Rap1-Sfp1	25 out of 34	2.8378e-15			8313_at	YOR247W	SRL1			8918_at	YNL069C	RPL16B			6237_at	YDR226W	ADK1			4818_at	YGR208W	SER2			9726_at	YML073C	RPL6A			9726_at	YML073C	RPL6A
10161_g_at	YLR180W	SAM1 /// SAM2		Rap1-Fhl1	74 out of 104	1.5546e-41			8314_g_at	YOR247W	SRL1			9006_s_at	YNL162W	RPL42A /// RPL42B			6302_at	YDR156W	RPA14			4869_at	YGR124W	ASN2			9852_at	YLR448W	RPL6B			9852_at	YLR448W	RPL6B
10164_at	YLR183C	TOS4		Rap1-Yap5	10 out of 15	3.4153e-06			8929_at	YNL058C	YNL058C			9496_at	YMR142C	RPL13B			6926_at	YCL050C	APA1			5008_at	YGL009C	LEU1			9964_at	YLR340W	RPP0			9964_at	YLR340W	RPP0
10166_at	YLR185W	RPL37A							9397_at	YMR215W	GAS3			9497_i_at	YMR143W	RPS16A			7200_at	YBR154C	RPB5			5036_at	YGL026C	TRP5
10167_at	YLR186W	EMG1		KEGG category	Affy_ID's in cluster	p-value			9499_at	YMR144W	YMR144W			9498_f_at	YMR143W	RPS16A			7428_at	YBL068W	PRS4			5141_at	YGL148W	ARO2
10173_at	YLR143W	YLR143W		Urea cycle and metabolism of amino groups	11 out of 19	7.8002e-06			9610_at	YMR032W	HOF1			9684_s_at	YML026C	RPS18A /// RPS18B			7539_at	YPR187W	RPO26			5223_at	YGL202W	ARO8		ribosomal small subunit assembly and maintenance	10147_at	YLR167W	RPS31		ribosomal small subunit assembly and maintenance	10147_at	YLR167W	RPS31
10176_at	YLR146C	SPE4		Purine metabolism	35 out of 90	1.8679e-09			9691_i_at	YML063W	RPS1B			9686_s_at	YML024W	RPS17A /// RPS17B			7573_at	YPR175W	DPB2			5614_at	YER086W	ILV1		Affy_ID's in cluster	10300_f_at	YLR048W	RPS0B		Affy_ID's in cluster	10300_f_at	YLR048W	RPS0B
10180_at	YLR150W	STM1		Pyrimidine metabolism	25 out of 70	2.5349e-06			9704_at	YML052W	SUR7			9726_at	YML073C	RPL6A			7641_at	YPR110C	RPC40			5619_at	YER090W	TRP2		10 out of 13	10301_at	YLR048W	RPS0B		11 out of 14	10301_at	YLR048W	RPS0B
10203_at	YLR129W	DIP2		Glycine, serine and threonine metabolism	17 out of 42	1.553e-05													7762_at	YPR010C	RPA135			5620_at	YER091C	MET6		p-value	10302_g_at	YLR048W	RPS0A /// RPS0B		p-value	10302_g_at	YLR048W	RPS0A /// RPS0B
10204_at	YLR130C	ZRT2		Methionine metabolism	10 out of 18	3.3648e-05													8184_at	YOR340C	RPA43			5642_at	YER069W	ARG5,6		4.2256e-07	4779_f_at	YGR214W	RPS0A		7.2597e-08	4779_f_at	YGR214W	RPS0A
10205_at	YLR131C	ACE2		Valine, leucine and isoleucine biosynthesis	8 out of 18	0.0014562		Sfp1p	10270_at	YLR061W	RPL22A		Yap5-Sfp1	11158_i_at	YJL136C	RPS21B			8321_at	YOR210W	RPB10			5654_at	YER081W	SER3			4780_at	YGR214W	RPS0A			4780_at	YGR214W	RPS0A
10222_at	YLR103C	CDC45		Lysine biosynthesis	8 out of 16	0.00055162		Affy_ID's in cluster	10916_at	YJR123W	RPS5		Affy_ID's in cluster	11159_s_at	YJL136C	RPS21A /// RPS21B			8336_at	YOR224C	RPB8			5664_at	YER052C	HOM3			4860_at	YGR159C	NSR1			4860_at	YGR159C	NSR1
10247_at	YLR083C	EMP70		Arginine and proline metabolism	7 out of 14	0.0012484		33 out of 50	11158_i_at	YJL136C	RPS21B		7 out of 9	5094_at	YGL103W	RPL28			8420_at	YOR128C	ADE2			5667_at	YER055C	HIS1			6866_at	YCR031C	RPS14A			6866_at	YCR031C	RPS14A
10252_at	YLR088W	GAA1		Histidine metabolism	9 out of 17	0.00013944		p-value	11159_s_at	YJL136C	RPS21A /// RPS21B		p-value	6558_i_at	YDL083C	RPS16A /// RPS16B			8963_at	YNL113W	RPC19			5678_at	YER023W	PRO3			7316_s_at	YBR048W	RPS11A /// RPS11B			7316_s_at	YBR048W	RPS11A /// RPS11B
10253_at	YLR089C	ALT1		Phenylalanine, tyrosine and tryptophan biosynthesis	13 out of 20	1.6489e-07		1.7229e-17	4494_at	YHR021C	RPS27B		2.4514e-05	6559_f_at	YDL083C	RPS16B			9017_at	YNL151C	RPC31			5698_at	YER043C	SAH1			9686_s_at	YML024W	RPS17A /// RPS17B			8813_at	YNR054C	ESF2
10261_at	YLR052W	IES3		Selenoamino acid metabolism	10 out of 19	6.2369e-05			4909_f_at	YGR118W	RPS23A			6560_at	YDL082W	RPL13A			9083_at	YNL220W	ADE12			6095_at	YDR354W	TRP4								9686_s_at	YML024W	RPS17A /// RPS17B
10267_at	YLR058C	SHM2		Aminoacyl-tRNA biosynthesis	20 out of 37	6.7979e-09			5094_at	YGL103W	RPL28			7845_s_at	YPL090C	RPS6A /// RPS6B			9101_at	YNL248C	RPA49			6152_at	YDR321W	ASP1
10269_at	YLR060W	FRS1		Ribosome	154 out of 172	3.9074e-116			5647_s_at	YER074W	RPS24A /// RPS24B								9306_at	YMR300C	ADE4			6174_at	YDR300C	PRO1		sulfate assimilation	10295_at	YLR043C	TRX1
10270_at	YLR061W	RPL22A		RNA polymerase	16 out of 29	1.5585e-07			6433_at	YDR064W	RPS13								9399_at	YMR217W	GUA1			6245_at	YDR234W	LYS4		Affy_ID's in cluster	10563_at	YKL001C	MET14		sulfur amino acid metabolic process	10018_at	YLR303W	MET17
10274_at	YLR065C	YLR065C							6558_i_at	YDL083C	RPS16A /// RPS16B		Yap5-Fhl1	11158_i_at	YJL136C	RPS21B			9519_at	YMR120C	ADE17			6304_at	YDR158W	HOM2		7 out of 10	10885_at	YJR137C	ECM17		Affy_ID's in cluster	10160_at	YLR180W	SAM1
10275_at	YLR066W	SPC3		MIPS category	Affy_ID's in cluster	p-value			6559_f_at	YDL083C	RPS16B		Affy_ID's in cluster	11159_s_at	YJL136C	RPS21A /// RPS21B			9699_at	YML056C	IMD4			6395_at	YDR071C	PAA1		p-value	11032_at	YJR010W	MET3		19 out of 48	10161_g_at	YLR180W	SAM1 /// SAM2
10277_at	YLR068W	FYV7		amino acid metabolism	76 out of 243	4.0416e-13			6560_at	YDL082W	RPL13A		11 out of 16	11236_at	YJL190C	RPS22A			9700_at	YML056C	IMD4			6597_at	YDL131W	LYS21		7.204e-05	7169_at	YBR213W	MET8		p-value	10563_at	YKL001C	MET14
10295_at	YLR043C	TRX1		metabolism of the aspartate family	30 out of 64	1.1783e-10			6599_at	YDL130W	RPP1B		p-value	4223_at	YIL133C	RPL16A			9879_f_at	YLR432W	IMD3			6683_g_at	YDL182W	LYS20 /// LYS21			7565_at	YPR167C	MET16		7.2672e-06	10885_at	YJR137C	ECM17
10296_at	YLR044C	PDC1		metabolism of methionine	17 out of 36	1.1759e-06			6600_at	YDL130W	RPP1B		6.6908e-07	4848_at	YGR148C	RPL24B			9983_at	YLR359W	ADE13			6688_at	YDL219W	DTD1			8633_at	YOL064C	MET22			11032_at	YJR010W	MET3
10300_f_at	YLR048W	RPS0B		metabolism of the cysteine - aromatic group	29 out of 80	2.7816e-07			6680_s_at	YDL184C	RPL41A /// RPL41B			5094_at	YGL103W	RPL28								6689_at	YDL219W	DTD1								11355_at	YAL012W	CYS3
10301_at	YLR048W	RPS0B		metabolism of tryptophan	10 out of 20	0.00010954			7147_at	YBR191W	RPL21A			6009_at	YDR449C	UTP6								6841_at	YCR053W	THR4								4228_at	YIL128W	MET18
10302_g_at	YLR048W	RPS0A /// RPS0B		sulfur metabolism	6 out of 8	0.00014098			7190_i_at	YBR189W	RPS9B			6558_i_at	YDL083C	RPS16A /// RPS16B		Pyrimidine metabolism	10729_at	YKL144C	RPC25			6909_at	YCL018W	LEU2		rRNA modification	10132_at	YLR197W	SIK1			4499_at	YHR025W	THR1
10304_at	YLR050C	YLR050C		sulfate assimilation	6 out of 8	0.00014098			7191_f_at	YBR189W	RPS9B			6559_f_at	YDL083C	RPS16B		Affy_ID's in cluster	10796_at	YKL216W	URA1			7113_at	YBR248C	HIS7		Affy_ID's in cluster	10155_at	YLR175W	CBF5			5620_at	YER091C	MET6
10305_at	YLR009W	RLP24		nucleotide/nucleoside/nucleobase metabolism	52 out of 230	0.00012046			7316_s_at	YBR048W	RPS11A /// RPS11B			6560_at	YDL082W	RPL13A		25 out of 70	10947_at	YJR063W	RPA12			7114_at	YBR249C	ARO4		10 out of 14	6493_at	YDL014W	NOP1			5664_at	YER052C	HOM3
10318_at	YLR022C	SDO1		rRNA synthesis	20 out of 56	2.5513e-05			7454_s_at	YBL087C	RPL23A /// RPL23B			7845_s_at	YPL090C	RPS6A /// RPS6B		p-value	11190_at	YJL148W	RPA34			7169_at	YBR213W	MET8		p-value	6700_at	YDL208W	NHP2			5698_at	YER043C	SAH1
10323_at	YLR027C	AAT2		tRNA synthesis	15 out of 39	9.906e-05			7632_i_at	YPR102C	YPR102C							2.5349e-06	4393_at	YHR143W-A	RPC10			7428_at	YBL068W	PRS4		1.2975e-06	7625_at	YPR137W	RRP9			6304_at	YDR158W	HOM2
10325_at	YLR029C	RPL15A		RNA processing	93 out of 394	2.684e-08			7633_s_at	YPR102C	RPL11A /// RPL11B								4394_at	YHR144C	DCD1			7488_at	YBL098W	BNA4			8029_at	YPL266W	DIM1			7169_at	YBR213W	MET8
10326_g_at	YLR029C	RPL15A /// RPL15B		rRNA processing	80 out of 174	8.6545e-26			7845_s_at	YPL090C	RPS6A /// RPS6B		Rap1-Sfp1	11158_i_at	YJL136C	RPS21B			4422_at	YHR128W	FUR1			7565_at	YPR167C	MET16			8244_i_at	YOR309C	NOP58			7565_at	YPR167C	MET16
10341_at	YLL002W	RTT109		RNA modification	29 out of 65	1.0449e-09			8251_at	YOR315W	SFG1		Affy_ID's in cluster	11159_s_at	YJL136C	RPS21A /// RPS21B			5082_at	YGL070C	RPB9			7588_at	YPR145W	ASN1			8246_s_at	YOR309C	NOP58			7650_at	YPR118W	MRI1
10350_at	YLR008C	PAM18		rRNA modification	12 out of 17	1.2766e-07			8300_f_at	YOR234C	RPL33B		25 out of 34	4494_at	YHR021C	RPS27B			5643_at	YER070W	RNR1			7650_at	YPR118W	MRI1			8247_at	YOR310C	NOP58			8022_at	YPL273W	SAM4
10362_at	YLL024C	SSA2		tRNA modification	16 out of 45	0.00017366			8918_at	YNL069C	RPL16B		p-value	4909_f_at	YGR118W	RPS23A			6302_at	YDR156W	RPA14			7680_at	YPR060C	ARO7			8358_at	YOR201C	MRM1			8633_at	YOL064C	MET22
10385_i_at	YLL045C	RPL8A /// RPL8B		PROTEIN SYNTHESIS	245 out of 511	2.3447e-87			9006_s_at	YNL162W	RPL42A /// RPL42B		2.8378e-15	5094_at	YGL103W	RPL28			7117_at	YBR252W	DUT1			7689_at	YPR069C	SPE3								9286_s_at	YMR321C	SAM4
10386_s_at	YLL045C	RPL8A /// RPL8B		ribosome biogenesis	192 out of 343	4.2094e-82			9496_at	YMR142C	RPL13B			5647_s_at	YER074W	RPS24A /// RPS24B			7200_at	YBR154C	RPB5			7694_at	YPR074C	TKL1
10387_at	YLL044W	YLL044W		ribosomal proteins	167 out of 277	1.0354e-77			9497_i_at	YMR143W	RPS16A			6433_at	YDR064W	RPS13			7413_at	YBL039C	URA7			7698_at	YPR035W	GLN1		endonucleolytic cleavage in ITS1 to separate SSU-rRNA from 5.8S rRNA and LSU-rRNA from tricistronic rRNA transcript (SSU-rRNA, 5.8S rRNA, LSU-rRNA)	10114_at	YLR222C	UTP13
10395_at	YLL036C	PRP19		translation	34 out of 89	5.4974e-09			9498_f_at	YMR143W	RPS16A			6558_i_at	YDL083C	RPS16A /// RPS16B			7539_at	YPR187W	RPO26			8022_at	YPL273W	SAM4		Affy_ID's in cluster	10167_at	YLR186W	EMG1		sulfur amino acid biosynthetic process	10018_at	YLR303W	MET17
10448_s_at	YKL033W-A	YKL033W-A		translation initiation	15 out of 39	9.906e-05			9684_s_at	YML026C	RPS18A /// RPS18B			6559_f_at	YDL083C	RPS16B			7573_at	YPR175W	DPB2			8174_at	YOR375C	GDH1		13 out of 27	10203_at	YLR129W	DIP2		Affy_ID's in cluster	10160_at	YLR180W	SAM1
10471_at	YKR092C	SRP40		translation elongation	10 out of 22	0.0002958			9686_s_at	YML024W	RPS17A /// RPS17B			6560_at	YDL082W	RPL13A			7641_at	YPR110C	RPC40			8359_at	YOR202W	HIS3		p-value	10685_at	YKL099C	UTP11		15 out of 37	10161_g_at	YLR180W	SAM1 /// SAM2
10473_i_at	YKR094C	RPL40A /// RPL40B		aminoacyl-tRNA-synthetases	21 out of 39	3.1059e-09			9726_at	YML073C	RPL6A			6680_s_at	YDL184C	RPL41A /// RPL41B			7762_at	YPR010C	RPA135			8422_at	YOR130C	ORT1		1.6815e-05	11088_at	YJL069C	UTP18		p-value	10563_at	YKL001C	MET14
10474_s_at	YKR094C	RPL40A /// RPL40B		PROTEIN WITH BINDING FUNCTION OR COFACTOR REQUIREMENT (structural or catalytic)	180 out of 1049	0.00027064								7190_i_at	YBR189W	RPS9B			8151_s_at	YOR074C	CDC21			8445_at	YOR108W	LEU9			6009_at	YDR449C	UTP6		4.8171e-05	10885_at	YJR137C	ECM17
10506_at	YKR081C	RPF2		nucleic acid binding	102 out of 346	2.2772e-15								7191_f_at	YBR189W	RPS9B			8184_at	YOR340C	RPA43			8593_at	YOL058W	ARG1			7112_at	YBR247C	ENP1			11032_at	YJR010W	MET3
10515_at	YKR043C	YKR043C		RNA binding	68 out of 194	1.5418e-14		Mbp1p	10104_at	YLR212C	TUB4			7454_s_at	YBL087C	RPL23A /// RPL23B			8321_at	YOR210W	RPB10			8600_at	YOL052C	SPE2			7644_at	YPR112C	MRD1			11355_at	YAL012W	CYS3
10529_i_at	YKR057W	RPS21A						Affy_ID's in cluster	10222_at	YLR103C	CDC45			7632_i_at	YPR102C	YPR102C			8336_at	YOR224C	RPB8			8633_at	YOL064C	MET22			8459_at	YOR078W	BUD21			5620_at	YER091C	MET6
10531_at	YKR060W	UTP30		GO Leaf category	Affy_ID's in cluster	p-value		47 out of 165	10300_f_at	YLR048W	RPS0B			7633_s_at	YPR102C	RPL11A /// RPL11B			8963_at	YNL113W	RPC19			8808_at	YNR050C	LYS9			8552_at	YOL010W	RCL1			6304_at	YDR158W	HOM2
10543_at	YKR026C	GCN3		ribosomal large subunit assembly and maintenance	27 out of 42	4.1578e-14		p-value	10301_at	YLR048W	RPS0B			8300_f_at	YOR234C	RPL33B			9017_at	YNL151C	RPC31			9102_at	YNL247W	YNL247W			8565_at	YOR004W	UTP23			7169_at	YBR213W	MET8
10556_i_at	YKL006W	RPL14A /// RPL14B		ribosomal small subunit assembly and maintenance	10 out of 13	4.2256e-07		3.4612e-07	10302_g_at	YLR048W	RPS0A /// RPS0B			8918_at	YNL069C	RPL16B			9101_at	YNL248C	RPA49			9168_at	YNL316C	PHA2			8813_at	YNR054C	ESF2			7565_at	YPR167C	MET16
10557_f_at	YKL006W	RPL14A		sulfate assimilation	7 out of 10	7.204e-05			11023_at	YJR001W	AVT1			9006_s_at	YNL162W	RPL42A /// RPL42B			9911_at	YLR420W	URA4			9460_at	YMR189W	GCV2			9752_at	YML093W	UTP14			7650_at	YPR118W	MRI1
10558_s_at	YKL006W	RPL14A /// RPL14B		rRNA modification	10 out of 14	1.2975e-06			11084_at	YJL073W	JEM1			9496_at	YMR142C	RPL13B								9592_at	YMR062C	ECM40								8022_at	YPL273W	SAM4
10563_at	YKL001C	MET14		endonucleolytic cleavage in ITS1 to separate SSU-rRNA from 5.8S rRNA and LSU-rRNA from tricistronic rRNA transcript (SSU-rRNA, 5.8S rRNA, LSU-rRNA)	13 out of 27	1.6815e-05			11193_at	YJL187C	SWE1			9497_i_at	YMR143W	RPS16A																		8633_at	YOL064C	MET22
10566_at	YKR003W	OSH6		maturation of SSU-rRNA from tricistronic rRNA transcript (SSU-rRNA, 5.8S rRNA, LSU-rRNA)	22 out of 37	9.3767e-11			11230_at	YJL196C	ELO1			9498_f_at	YMR143W	RPS16A		Glycine, serine and threonine metabolism	10267_at	YLR058C	SHM2							maturation of SSU-rRNA from tricistronic rRNA transcript (SSU-rRNA, 5.8S rRNA, LSU-rRNA)	10114_at	YLR222C	UTP13			9286_s_at	YMR321C	SAM4
10580_at	YKL027W	YKL027W		endonucleolytic cleavage to generate mature 5'-end of SSU-rRNA from (SSU-rRNA, 5.8S rRNA, LSU-rRNA)	12 out of 25	3.7225e-05			11328_at	YAR008W	SEN34			9684_s_at	YML026C	RPS18A /// RPS18B		Affy_ID's in cluster	10768_at	YKL194C	MST1		metabolism of the aspartate family	10018_at	YLR303W	MET17		Affy_ID's in cluster	10127_at	YLR192C	HCR1
10586_at	YKL021C	MAK11		endonucleolytic cleavage in 5'-ETS of tricistronic rRNA transcript (SSU-rRNA, 5.8S rRNA, LSU-rRNA)	11 out of 23	8.258e-05			4399_at	YHR149C	SKG6			9686_s_at	YML024W	RPS17A /// RPS17B		17 out of 42	11355_at	YAL012W	CYS3		Affy_ID's in cluster	10160_at	YLR180W	SAM1		22 out of 37	10203_at	YLR129W	DIP2
10593_at	YKL014C	URB1		telomere maintenance	62 out of 260	4.4899e-06			4489_at	YHR061C	GIC1			9726_at	YML073C	RPL6A		p-value	4186_at	YIL078W	THS1		30 out of 64	10161_g_at	YLR180W	SAM1 /// SAM2		p-value	10277_at	YLR068W	FYV7		sulfate assimilation	10295_at	YLR043C	TRX1
10598_at	YKL009W	MRT4		rRNA processing	88 out of 190	1.3163e-28			4899_at	YGR109C	CLB6							1.553e-05	4190_at	YIL074C	SER33		p-value	10267_at	YLR058C	SHM2		9.3767e-11	10685_at	YKL099C	UTP11		Affy_ID's in cluster	10563_at	YKL001C	MET14
10658_at	YKL081W	TEF4		translation	211 out of 392	1.9308e-86			4914_at	YGR078C	PAC10								4499_at	YHR025W	THR1		1.1783e-10	10323_at	YLR027C	AAT2			10893_s_at	YJR145C	RPS4A /// RPS4B		7 out of 10	10885_at	YJR137C	ECM17
10659_at	YKL081W	TEF4		translational elongation	10 out of 17	1.7036e-05			5602_at	YER118C	SHO1		Rap1-Fhl1	10003_f_at	YLR333C	RPS25B			4530_at	YHR011W	DIA4			10563_at	YKL001C	MET14			4310_at	YHR196W	UTP9		p-value	11032_at	YJR010W	MET3
10685_at	YKL099C	UTP11		tRNA aminoacylation for protein translation	20 out of 34	8.9497e-10			5643_at	YER070W	RNR1		Affy_ID's in cluster	10300_f_at	YLR048W	RPS0B			4818_at	YGR208W	SER2			10885_at	YJR137C	ECM17			4873_at	YGR128C	UTP8		7.204e-05	7169_at	YBR213W	MET8
10701_at	YKL127W	PGM1		regulation of translational fidelity	12 out of 12	4.0122e-11			5745_at	YEL001C	IRC22		74 out of 104	10301_at	YLR048W	RPS0B			5614_at	YER086W	ILV1			11032_at	YJR010W	MET3			4926_at	YGR090W	UTP22			7565_at	YPR167C	MET16
10709_at	YKL120W	OAC1		methionine metabolic process	11 out of 15	2.3857e-07			6010_at	YDR451C	YHP1		p-value	10302_g_at	YLR048W	RPS0A /// RPS0B			5654_at	YER081W	SER3			11355_at	YAL012W	CYS3			5122_at	YGL120C	PRP43			8633_at	YOL064C	MET22
10712_at	YKL117W	SBA1		amino acid biosynthetic process	51 out of 98	9.1252e-20			6335_at	YDR144C	MKC7		1.5546e-41	10556_i_at	YKL006W	RPL14A /// RPL14B			5664_at	YER052C	HOM3			4228_at	YIL128W	MET18			5764_at	YEL026W	SNU13
10717_at	YKL156W	RPS27A		aromatic amino acid family biosynthetic process	8 out of 12	3.5298e-05			6372_at	YDR093W	DNF2			10557_f_at	YKL006W	RPL14A			5681_at	YER026C	CHO1			4499_at	YHR025W	THR1			6009_at	YDR449C	UTP6
10719_at	YKL154W	SRP102		ribosome biogenesis	88 out of 172	9.2893e-33			6373_g_at	YDR093W	DNF2			10558_s_at	YKL006W	RPL14A /// RPL14B			6304_at	YDR158W	HOM2			4537_at	YHR018C	ARG4			6049_at	YDR398W	UTP5		rRNA modification	10132_at	YLR197W	SIK1
10729_at	YKL144C	RPC25		ribosomal large subunit biogenesis	11 out of 25	0.00020962			6459_at	YDL003W	MCD1			10738_i_at	YKL180W	RPL17A			6438_at	YDR023W	SES1			4869_at	YGR124W	ASN2			6156_at	YDR324C	UTP4		Affy_ID's in cluster	10155_at	YLR175W	CBF5
10730_at	YKL143W	LTV1							6585_at	YDL101C	DUN1			10739_f_at	YKL180W	RPL17A			6841_at	YCR053W	THR4			5614_at	YER086W	ILV1			6654_at	YDL166C	FAP7		12 out of 17	6493_at	YDL014W	NOP1
10737_at	YKL181W	PRS1		GO Complete category	Affy_ID's in cluster	p-value			6725_at	YDL227C	HO			11158_i_at	YJL136C	RPS21B			7257_at	YBR121C	GRS1			5620_at	YER091C	MET6			6866_at	YCR031C	RPS14A		p-value	6700_at	YDL208W	NHP2
10738_i_at	YKL180W	RPL17A		ribosomal large subunit assembly and maintenance	27 out of 42	4.1578e-14			6923_at	YCL054W	SPB1			11159_s_at	YJL136C	RPS21A /// RPS21B			9460_at	YMR189W	GCV2			5664_at	YER052C	HOM3			8263_at	YOR287C	YOR287C		1.2766e-07	6923_at	YCL054W	SPB1
10739_f_at	YKL180W	RPL17A		ribosomal small subunit assembly and maintenance	11 out of 14	7.2597e-08			7358_s_at	YBL003C	HTA1 /// HTA2			11203_i_at	YJL177W	RPL17B								5698_at	YER043C	SAH1			8459_at	YOR078W	BUD21			7625_at	YPR137W	RRP9
10747_at	YKL172W	EBP2		sulfur amino acid metabolic process	19 out of 48	7.2672e-06			7359_at	YBL002W	HTB2			11204_s_at	YJL177W	RPL17A /// RPL17B								6152_at	YDR321W	ASP1			9051_at	YNL207W	RIO2			8029_at	YPL266W	DIM1
10754_at	YKL165C	MCD4		sulfur amino acid biosynthetic process	15 out of 37	4.8171e-05			7573_at	YPR175W	DPB2			11205_i_at	YJL177W	RPL17B		Methionine metabolism	10018_at	YLR303W	MET17			6245_at	YDR234W	LYS4			9535_at	YMR093W	UTP15			8244_i_at	YOR309C	NOP58
10755_at	YKL164C	PIR1		sulfate assimilation	7 out of 10	7.204e-05			7854_i_at	YPL081W	RPS9A			11206_f_at	YJL177W	RPL17B		Affy_ID's in cluster	10160_at	YLR180W	SAM1			6304_at	YDR158W	HOM2			9752_at	YML093W	UTP14			8246_s_at	YOR309C	NOP58
10761_at	YKL205W	LOS1		rRNA modification	12 out of 17	1.2766e-07			7855_f_at	YPL081W	RPS9A			11236_at	YJL190C	RPS22A		10 out of 18	10161_g_at	YLR180W	SAM1 /// SAM2			6597_at	YDL131W	LYS21			9882_at	YLR435W	TSR2			8247_at	YOR310C	NOP58
10768_at	YKL194C	MST1		endonucleolytic cleavage in ITS1 to separate SSU-rRNA from 5.8S rRNA and LSU-rRNA from tricistronic rRNA transcript (SSU-rRNA, 5.8S rRNA, LSU-rRNA)	13 out of 27	1.6815e-05			8009_at	YPL241C	CIN2			4223_at	YIL133C	RPL16A		p-value	11355_at	YAL012W	CYS3			6683_g_at	YDL182W	LYS20 /// LYS21								8309_at	YOR243C	PUS7
10793_at	YKL219W	COS9		maturation of 5.8S rRNA	19 out of 44	1.5237e-06			8151_s_at	YOR074C	CDC21			4253_i_at	YIL148W	RPL40A /// RPL40B		3.3648e-05	4740_at	YGR264C	MES1			6841_at	YCR053W	THR4								8358_at	YOR201C	MRM1
10796_at	YKL216W	URA1		maturation of SSU-rRNA from tricistronic rRNA transcript (SSU-rRNA, 5.8S rRNA, LSU-rRNA)	29 out of 53	1.686e-12			8186_at	YOR342C	YOR342C			4494_at	YHR021C	RPS27B			5620_at	YER091C	MET6			7565_at	YPR167C	MET16		endonucleolytic cleavage to generate mature 5'-end of SSU-rRNA from (SSU-rRNA, 5.8S rRNA, LSU-rRNA)	10114_at	YLR222C	UTP13
10800_at	YKL212W	SAC1		maturation of 5.8S rRNA from tricistronic rRNA transcript (SSU-rRNA, 5.8S rRNA, LSU-rRNA)	19 out of 44	1.5237e-06			8313_at	YOR247W	SRL1			4848_at	YGR148C	RPL24B			5698_at	YER043C	SAH1			7588_at	YPR145W	ASN1		Affy_ID's in cluster	10167_at	YLR186W	EMG1
10801_at	YKL211C	TRP3		endonucleolytic cleavage to generate mature 5'-end of SSU-rRNA from (SSU-rRNA, 5.8S rRNA, LSU-rRNA)	12 out of 25	3.7225e-05			8314_g_at	YOR247W	SRL1			4909_f_at	YGR118W	RPS23A			7650_at	YPR118W	MRI1			7650_at	YPR118W	MRI1		12 out of 25	10203_at	YLR129W	DIP2		endonucleolytic cleavage in ITS1 to separate SSU-rRNA from 5.8S rRNA and LSU-rRNA from tricistronic rRNA transcript (SSU-rRNA, 5.8S rRNA, LSU-rRNA)	10114_at	YLR222C	UTP13
10852_at	YJR150C	DAN1		endonucleolytic cleavages during rRNA processing	13 out of 27	1.6815e-05			8857_at	YNR009W	NRM1			5031_at	YGL031C	RPL24A			7689_at	YPR069C	SPE3			8022_at	YPL273W	SAM4		p-value	10685_at	YKL099C	UTP11		Affy_ID's in cluster	10167_at	YLR186W	EMG1
10867_s_at	YJR092W	BUD4		endonucleolytic cleavage of tricistronic rRNA transcript (SSU-rRNA, 5.8S rRNA, LSU-rRNA)	13 out of 27	1.6815e-05			8911_s_at	YNL030W	HHF1 /// HHF2			5032_at	YGL030W	RPL30			8600_at	YOL052C	SPE2			8593_at	YOL058W	ARG1		3.7225e-05	11088_at	YJL069C	UTP18		13 out of 27	10203_at	YLR129W	DIP2
10885_at	YJR137C	ECM17		endonucleolytic cleavage in 5'-ETS of tricistronic rRNA transcript (SSU-rRNA, 5.8S rRNA, LSU-rRNA)	11 out of 23	8.258e-05			9171_at	YNL313C	YNL313C			5094_at	YGL103W	RPL28								8633_at	YOL064C	MET22			6009_at	YDR449C	UTP6		p-value	10685_at	YKL099C	UTP11
10891_at	YJR143C	PMT4		RNA 5'-end processing	12 out of 27	9.5624e-05			9315_at	YMR307W	GAS1			5119_at	YGL123W	RPS2								8808_at	YNR050C	LYS9			7644_at	YPR112C	MRD1		1.6815e-05	11088_at	YJL069C	UTP18
10893_s_at	YJR145C	RPS4A /// RPS4B		rRNA 5'-end processing	12 out of 26	6.0598e-05			9449_at	YMR179W	SPT21			5191_f_at	YGL189C	RPS26A		Valine, leucine and isoleucine biosynthesis	10896_at	YJR148W	BAT2								8459_at	YOR078W	BUD21			6009_at	YDR449C	UTP6
10896_at	YJR148W	BAT2		organic acid metabolic process	107 out of 371	2.3261e-15			9499_at	YMR144W	YMR144W			5329_s_at	YFR031C-A	RPL2A /// RPL2B		Affy_ID's in cluster	10993_at	YJR016C	ILV3								8552_at	YOL010W	RCL1			7112_at	YBR247C	ENP1
10898_at	YJR105W	ADO1		nucleobase, nucleoside, nucleotide and nucleic acid metabolic process	299 out of 1664	4.5271e-09			9565_at	YMR079W	SEC14			5396_at	YFL034C-A	RPL22B		8 out of 18	4321_at	YHR208W	BAT1		metabolism of methionine	10018_at	YLR303W	MET17			8565_at	YOR004W	UTP23			7644_at	YPR112C	MRD1
10911_at	YJR118C	ILM1		rRNA processing	97 out of 212	5.7987e-31			9683_at	YML027W	YOX1			5647_s_at	YER074W	RPS24A /// RPS24B		p-value	4930_at	YGR094W	VAS1		Affy_ID's in cluster	10160_at	YLR180W	SAM1			8813_at	YNR054C	ESF2			8459_at	YOR078W	BUD21
10916_at	YJR123W	RPS5		RNA processing	119 out of 454	1.1636e-13			9946_at	YLR367W	RPS22B			5781_i_at	YEL054C	RPL12A		0.0014562	5008_at	YGL009C	LEU1		17 out of 36	10161_g_at	YLR180W	SAM1 /// SAM2			9752_at	YML093W	UTP14			8552_at	YOL010W	RCL1
10917_at	YJR124C	YJR124C		tRNA metabolic process	45 out of 139	8.9917e-09			9947_i_at	YLR367W	RPS22B			5985_at	YDR471W	RPL27B			5614_at	YER086W	ILV1		p-value	10563_at	YKL001C	MET14								8565_at	YOR004W	UTP23
10933_at	YJR094W-A	RPL43B		translation	214 out of 407	3.7898e-85			9948_f_at	YLR367W	RPS22B			6009_at	YDR449C	UTP6			6909_at	YCL018W	LEU2		1.1759e-06	10885_at	YJR137C	ECM17								8813_at	YNR054C	ESF2
10947_at	YJR063W	RPA12		translational elongation	10 out of 18	3.3648e-05			9978_at	YLR354C	TAL1			6069_i_at	YDR418W	RPL12A /// RPL12B			7421_at	YBL076C	ILS1			11032_at	YJR010W	MET3		endonucleolytic cleavage in 5'-ETS of tricistronic rRNA transcript (SSU-rRNA, 5.8S rRNA, LSU-rRNA)	10114_at	YLR222C	UTP13			9752_at	YML093W	UTP14
10953_at	YJR069C	HAM1		tRNA aminoacylation for protein translation	21 out of 38	1.6428e-09								6070_s_at	YDR418W	RPL12A /// RPL12B								11355_at	YAL012W	CYS3		Affy_ID's in cluster	10167_at	YLR186W	EMG1
10954_at	YJR070C	LIA1		regulation of translational fidelity	12 out of 12	4.0122e-11								6433_at	YDR064W	RPS13								4228_at	YIL128W	MET18		11 out of 23	10203_at	YLR129W	DIP2
10993_at	YJR016C	ILV3		cellular amino acid and derivative metabolic process	96 out of 255	8.9843e-23		Fhl1p	10003_f_at	YLR333C	RPS25B			6558_i_at	YDL083C	RPS16A /// RPS16B		Lysine biosynthesis	5223_at	YGL202W	ARO8			4499_at	YHR025W	THR1		p-value	10685_at	YKL099C	UTP11		maturation of 5.8S rRNA	10114_at	YLR222C	UTP13
11003_at	YJR025C	BNA1		amino acid metabolic process	91 out of 240	7.2375e-22		Affy_ID's in cluster	10147_at	YLR167W	RPS31			6559_f_at	YDL083C	RPS16B		Affy_ID's in cluster	5664_at	YER052C	HOM3			5620_at	YER091C	MET6		8.258e-05	11088_at	YJL069C	UTP18		Affy_ID's in cluster	10167_at	YLR186W	EMG1
11010_at	YJL011C	RPC17		methionine metabolic process	18 out of 41	2.1496e-06		130 out of 206	10270_at	YLR061W	RPL22A			6560_at	YDL082W	RPL13A		8 out of 16	6245_at	YDR234W	LYS4			5664_at	YER052C	HOM3			6009_at	YDR449C	UTP6		19 out of 44	10203_at	YLR129W	DIP2
11013_at	YJL008C	CCT8		cellular aromatic compound metabolic process	24 out of 77	5.4632e-05		p-value	10300_f_at	YLR048W	RPS0B			6672_s_at	YDL191W	RPL35A /// RPL35B		p-value	6304_at	YDR158W	HOM2			5698_at	YER043C	SAH1			7644_at	YPR112C	MRD1		p-value	10506_at	YKR081C	RPF2
11023_at	YJR001W	AVT1		sulfur metabolic process	22 out of 70	9.6509e-05		2.2615e-63	10301_at	YLR048W	RPS0B			6680_s_at	YDL184C	RPL41A /// RPL41B		0.00055162	6452_at	YDR037W	KRS1			6304_at	YDR158W	HOM2			8552_at	YOL010W	RCL1		1.5237e-06	10586_at	YKL021C	MAK11
11029_at	YJR007W	SUI2		sulfur utilization	7 out of 10	7.204e-05			10302_g_at	YLR048W	RPS0A /// RPS0B			7190_i_at	YBR189W	RPS9B			6597_at	YDL131W	LYS21			7565_at	YPR167C	MET16			8565_at	YOR004W	UTP23			10593_at	YKL014C	URB1
11032_at	YJR010W	MET3		nitrogen compound metabolic process	104 out of 285	2.1677e-23			10325_at	YLR029C	RPL15A			7191_f_at	YBR189W	RPS9B			6683_g_at	YDL182W	LYS20 /// LYS21			7650_at	YPR118W	MRI1			8813_at	YNR054C	ESF2			10685_at	YKL099C	UTP11
11084_at	YJL073W	JEM1		organelle organization	248 out of 1259	1.5892e-11			10326_g_at	YLR029C	RPL15A /// RPL15B			7263_at	YBR085W	AAC3			8808_at	YNR050C	LYS9			8022_at	YPL273W	SAM4			9752_at	YML093W	UTP14			11088_at	YJL069C	UTP18
11088_at	YJL069C	UTP18		biological_process	796 out of 4897	1.4433e-32			10385_i_at	YLL045C	RPL8A /// RPL8B			7454_s_at	YBL087C	RPL23A /// RPL23B								8633_at	YOL064C	MET22								11342_at	YAL025C	MAK16
11105_at	YJL097W	PHS1		metabolic process	656 out of 3501	1.9793e-40			10386_s_at	YLL045C	RPL8A /// RPL8B			7632_i_at	YPR102C	YPR102C																		5122_at	YGL120C	PRP43
11111_at	YJL091C	GWT1		amino acid biosynthetic process	57 out of 132	4.5814e-17			10473_i_at	YKR094C	RPL40A /// RPL40B			7633_s_at	YPR102C	RPL11A /// RPL11B		Arginine and proline metabolism	10323_at	YLR027C	AAT2							telomere maintenance	10068_i_at	YLR264W	RPS28B			6009_at	YDR449C	UTP6
11114_at	YJL088W	ARG3		biosynthetic process	425 out of 1682	4.8388e-53			10474_s_at	YKR094C	RPL40A /// RPL40B			7656_s_at	YPR080W	TEF1 /// TEF2		Affy_ID's in cluster	11114_at	YJL088W	ARG3		metabolism of the cysteine - aromatic group	10018_at	YLR303W	MET17		Affy_ID's in cluster	10069_f_at	YLR264W	RPS28B			6923_at	YCL054W	SPB1
11137_at	YJL110C	GZF3		macromolecule biosynthetic process	303 out of 1253	4.8906e-30			10529_i_at	YKR057W	RPS21A			7882_f_at	YPL143W	RPL33A		7 out of 14	4493_at	YHR020W	YHR020W		Affy_ID's in cluster	10267_at	YLR058C	SHM2		62 out of 260	10127_at	YLR192C	HCR1			7112_at	YBR247C	ENP1
11148_at	YJL145W	SFH5		aspartate family amino acid metabolic process	27 out of 63	1.1581e-08			10556_i_at	YKL006W	RPL14A /// RPL14B			7894_at	YPL131W	RPL5		p-value	4537_at	YHR018C	ARG4		29 out of 80	10737_at	YKL181W	PRS1		p-value	10180_at	YLR150W	STM1			7644_at	YPR112C	MRD1
11158_i_at	YJL136C	RPS21B		aspartate family amino acid biosynthetic process	22 out of 49	9.681e-08			10557_f_at	YKL006W	RPL14A			8000_i_at	YPL249C-A	RPL36B		0.0012484	5678_at	YER023W	PRO3		p-value	10801_at	YKL211C	TRP3		4.4899e-06	10261_at	YLR052W	IES3			8459_at	YOR078W	BUD21
11159_s_at	YJL136C	RPS21A /// RPS21B		aromatic amino acid family biosynthetic process	8 out of 12	3.5298e-05			10558_s_at	YKL006W	RPL14A /// RPL14B			8269_f_at	YOR293W	RPS10A			6127_at	YDR341C	YDR341C		2.7816e-07	11355_at	YAL012W	CYS3			10529_i_at	YKR057W	RPS21A			8552_at	YOL010W	RCL1
11171_at	YJL167W	ERG20		cellular amine metabolic process	97 out of 261	1.6056e-22			10717_at	YKL156W	RPS27A			8270_f_at	YOR293W	RPS10A			8593_at	YOL058W	ARG1			4190_at	YIL074C	SER33			10598_at	YKL009W	MRT4			8565_at	YOR004W	UTP23
11190_at	YJL148W	RPA34		amine biosynthetic process	60 out of 139	6.7527e-18			10738_i_at	YKL180W	RPL17A			8300_f_at	YOR234C	RPL33B								4195_at	YIL116W	HIS5			10893_s_at	YJR145C	RPS4A /// RPS4B			8813_at	YNR054C	ESF2
11193_at	YJL187C	SWE1		RNA modification	26 out of 74	2.2835e-06			10739_f_at	YKL180W	RPL17A			8477_at	YOR095C	RKI1								4499_at	YHR025W	THR1			10898_at	YJR105W	ADO1			9752_at	YML093W	UTP14
11197_at	YJL183W	MNN11		cellular process	760 out of 4443	3.8409e-38			10893_s_at	YJR145C	RPS4A /// RPS4B			8478_at	YOR096W	RPS7A		Histidine metabolism	4195_at	YIL116W	HIS5			4818_at	YGR208W	SER2			11159_s_at	YJL136C	RPS21A /// RPS21B
11203_i_at	YJL177W	RPL17B		gene expression	359 out of 1339	5.6339e-49			10916_at	YJR123W	RPS5			8479_at	YOR096W	RPS7A		Affy_ID's in cluster	5646_at	YER073W	ALD5			5036_at	YGL026C	TRP5			11236_at	YJL190C	RPS22A
11204_s_at	YJL177W	RPL17A /// RPL17B		cellular component organization	322 out of 1827	7.6464e-09			11158_i_at	YJL136C	RPS21B			8612_at	YOL040C	RPS15		9 out of 17	5667_at	YER055C	HIS1			5141_at	YGL148W	ARO2			4165_i_at	YIL052C	RPL34A /// RPL34B		maturation of SSU-rRNA from tricistronic rRNA transcript (SSU-rRNA, 5.8S rRNA, LSU-rRNA)	10114_at	YLR222C	UTP13
11205_i_at	YJL177W	RPL17B		RNA metabolic process	162 out of 727	1.0318e-11			11159_s_at	YJL136C	RPS21A /// RPS21B			8613_at	YOL039W	RPP2A		p-value	6923_at	YCL054W	SPB1			5223_at	YGL202W	ARO8			4228_at	YIL128W	MET18		Affy_ID's in cluster	10127_at	YLR192C	HCR1
11206_f_at	YJL177W	RPL17B		rRNA metabolic process	99 out of 219	4.6495e-31			11203_i_at	YJL177W	RPL17B			8662_at	YOL127W	RPL25		0.00013944	7113_at	YBR248C	HIS7			5614_at	YER086W	ILV1			4470_at	YHR041C	SRB2		29 out of 53	10167_at	YLR186W	EMG1
11226_at	YJL200C	ACO2		protein metabolic process	292 out of 1286	1.1192e-23			11204_s_at	YJL177W	RPL17A /// RPL17B			8918_at	YNL069C	RPL16B			7741_at	YPR033C	HTS1			5619_at	YER090W	TRP2			4494_at	YHR021C	RPS27B		p-value	10203_at	YLR129W	DIP2
11228_at	YJL198W	PHO90		carboxylic acid metabolic process	107 out of 371	2.3261e-15			11205_i_at	YJL177W	RPL17B			8936_at	YNL096C	RPS7B			7828_at	YPL061W	ALD6			5654_at	YER081W	SER3			4532_at	YHR013C	ARD1		1.686e-12	10277_at	YLR068W	FYV7
11230_at	YJL196C	ELO1		cellular component assembly	88 out of 428	3.0574e-05			11206_f_at	YJL177W	RPL17B			8981_at	YNL096C	RPS7B			8358_at	YOR201C	MRM1			5664_at	YER052C	HOM3			4860_at	YGR159C	NSR1			10685_at	YKL099C	UTP11
11236_at	YJL190C	RPS22A		ribonucleoprotein complex biogenesis and assembly	156 out of 392	9.6926e-41			11236_at	YJL190C	RPS22A			9006_s_at	YNL162W	RPL42A /// RPL42B			8359_at	YOR202W	HIS3			5667_at	YER055C	HIS1			4909_f_at	YGR118W	RPS23A			10893_s_at	YJR145C	RPS4A /// RPS4B
11254_at	YJL218W	YJL218W		ribonucleoprotein complex assembly	55 out of 141	3.3283e-14			4164_at	YIL053W	RHR2			9182_s_at	YNL302C	RPS19A /// RPS19B								6095_at	YDR354W	TRP4			5082_at	YGL070C	RPB9			11088_at	YJL069C	UTP18
11255_at	YJL217W	YJL217W		maturation of SSU-rRNA	29 out of 55	5.8537e-12			4223_at	YIL133C	RPL16A			9381_s_at	YMR242C	RPL20A /// RPL20B								6304_at	YDR158W	HOM2			5340_at	YFR041C	ERJ5			4310_at	YHR196W	UTP9
11259_at	YJL213W	YJL213W		ncRNA processing	116 out of 296	2.4849e-29			4253_i_at	YIL148W	RPL40A /// RPL40B			9496_at	YMR142C	RPL13B		Phenylalanine, tyrosine and tryptophan biosynthesis	10269_at	YLR060W	FRS1			7113_at	YBR248C	HIS7			5643_at	YER070W	RNR1			4873_at	YGR128C	UTP8
11296_s_at	YAR033W	MST27 /// MST28		ncRNA 5'-end processing	12 out of 26	6.0598e-05			4494_at	YHR021C	RPS27B			9497_i_at	YMR143W	RPS16A		Affy_ID's in cluster	10323_at	YLR027C	AAT2			7114_at	YBR249C	ARO4			5670_i_at	YER056C-A	RPL34A /// RPL34B			4926_at	YGR090W	UTP22
11308_s_at	YAR068W	YAR068W		cellular macromolecular complex subunit organization	92 out of 371	2.3143e-09			4547_at	YHL015W	RPS20			9498_f_at	YMR143W	RPS16A		13 out of 20	10801_at	YKL211C	TRP3			7428_at	YBL068W	PRS4			5671_s_at	YER056C-A	RPL34A /// RPL34B			5122_at	YGL120C	PRP43
11314_at	YAL007C	ERP2		cellular macromolecular complex assembly	84 out of 331	3.7876e-09			4779_f_at	YGR214W	RPS0A			9684_s_at	YML026C	RPS18A /// RPS18B		p-value	4195_at	YIL116W	HIS5			7488_at	YBL098W	BNA4			5781_i_at	YEL054C	RPL12A			5764_at	YEL026W	SNU13
11328_at	YAR008W	SEN34		cellular nitrogen compound metabolic process	97 out of 263	3.0924e-22			4780_at	YGR214W	RPS0A			9686_s_at	YML024W	RPS17A /// RPS17B		1.6489e-07	4840_at	YGR185C	TYS1			7680_at	YPR060C	ARO7			6069_i_at	YDR418W	RPL12A /// RPL12B			6009_at	YDR449C	UTP6
11338_at	YAL029C	MYO4		cellular macromolecule biosynthetic process	302 out of 1249	6.6134e-30			4848_at	YGR148C	RPL24B			9691_i_at	YML063W	RPS1B			5036_at	YGL026C	TRP5			8022_at	YPL273W	SAM4			6070_s_at	YDR418W	RPL12A /// RPL12B			6049_at	YDR398W	UTP5
11342_at	YAL025C	MAK16		ncRNA metabolic process	138 out of 340	5.3102e-37			4909_f_at	YGR118W	RPS23A			9726_at	YML073C	RPL6A			5141_at	YGL148W	ARO2			8359_at	YOR202W	HIS3			6174_at	YDR300C	PRO1			6156_at	YDR324C	UTP4
11355_at	YAL012W	CYS3		cellular biopolymer metabolic process	470 out of 2516	1.1998e-20			4921_i_at	YGR085C	YGR085C			9852_at	YLR448W	RPL6B			5408_at	YFL022C	FRS2			9102_at	YNL247W	YNL247W			6302_at	YDR156W	RPA14			6654_at	YDL166C	FAP7
11374_at	YAL035W	FUN12		cellular biopolymer biosynthetic process	281 out of 1125	4.9175e-30			5001_f_at	YGR027C	RPS25A			9968_s_at	YLR344W	RPL26A /// RPL26B			5619_at	YER090W	TRP2			9168_at	YNL316C	PHA2			6558_i_at	YDL083C	RPS16A /// RPS16B			6866_at	YCR031C	RPS14A
3937_g_at	SUC4	SUC2		ribosome biogenesis	144 out of 320	3.8112e-45			5031_at	YGL031C	RPL24A								6095_at	YDR354W	TRP4			9460_at	YMR189W	GCV2			6559_f_at	YDL083C	RPS16B			7112_at	YBR247C	ENP1
3945_at	YGR029W	ERV1		ribosome assembly	43 out of 66	4.2271e-22			5032_at	YGL030W	RPL30								7114_at	YBR249C	ARO4								6585_at	YDL101C	DUN1			7644_at	YPR112C	MRD1
4043_s_at	YIL162W	SUC2		ribosomal subunit assembly	38 out of 56	1.3015e-20			5094_at	YGL103W	RPL28		Rap1-Yap5	11158_i_at	YJL136C	RPS21B			7680_at	YPR060C	ARO7								6671_at	YDL192W	ARF1			8263_at	YOR287C	YOR287C
4057_at	YIR021W	MRS1		ribosomal large subunit biogenesis	36 out of 65	1.9482e-15			5119_at	YGL123W	RPS2		Affy_ID's in cluster	11159_s_at	YJL136C	RPS21A /// RPS21B			9168_at	YNL316C	PHA2		metabolism of tryptophan	10737_at	YKL181W	PRS1			6866_at	YCR031C	RPS14A			8459_at	YOR078W	BUD21
4062_at	YIR026C	YVH1		ribosomal small subunit biogenesis	15 out of 27	3.4099e-07			5142_i_at	YGL147C	RPL9A /// RPL9B		10 out of 15	11236_at	YJL190C	RPS22A							Affy_ID's in cluster	10801_at	YKL211C	TRP3			7101_at	YBR283C	SSH1			8552_at	YOL010W	RCL1
4066_at	YIR030C	DCG1		amino acid activation	22 out of 39	3.8878e-10			5191_f_at	YGL189C	RPS26A		p-value	4223_at	YIL133C	RPL16A							10 out of 20	5036_at	YGL026C	TRP5			7242_at	YBR106W	PHO88			8565_at	YOR004W	UTP23
4068_at	YIR032C	DAL3		tRNA aminoacylation	22 out of 39	3.8878e-10			5329_s_at	YFR031C-A	RPL2A /// RPL2B		3.4153e-06	4848_at	YGR148C	RPL24B		Selenoamino acid metabolism	10018_at	YLR303W	MET17		p-value	5141_at	YGL148W	ARO2			7316_s_at	YBR048W	RPS11A /// RPS11B			8813_at	YNR054C	ESF2
4093_at	YIR012W	SQT1		macromolecule metabolic process	483 out of 2613	1.9765e-20			5331_at	YFR032C-A	RPL29			5094_at	YGL103W	RPL28		Affy_ID's in cluster	10160_at	YLR180W	SAM1		0.00010954	5223_at	YGL202W	ARO8			7618_f_at	YPR132W	RPS23B			9051_at	YNL207W	RIO2
4100_at	YIR019C	MUC1		biopolymer metabolic process	471 out of 2525	1.4526e-20			5396_at	YFL034C-A	RPL22B			6009_at	YDR449C	UTP6		10 out of 19	10161_g_at	YLR180W	SAM1 /// SAM2			5619_at	YER090W	TRP2			7619_s_at	YPR132W	RPS23A /// RPS23B			9535_at	YMR093W	UTP15
4108_at	YIL016W	SNL1		biopolymer biosynthetic process	282 out of 1127	2.611e-30			5571_at	YER131W	RPS26B			6558_i_at	YDL083C	RPS16A /// RPS16B		p-value	10563_at	YKL001C	MET14			6095_at	YDR354W	TRP4			7716_at	YPR051W	MAK3			9752_at	YML093W	UTP14
4118_at	YIL009W	FAA3		macromolecular complex subunit organization	95 out of 406	2.9727e-08			5647_s_at	YER074W	RPS24A /// RPS24B			6559_f_at	YDL083C	RPS16B		6.2369e-05	11032_at	YJR010W	MET3			7428_at	YBL068W	PRS4			7881_at	YPL144W	POC4			9882_at	YLR435W	TSR2
4128_at	YIL043C	CBR1		cellular metabolic process	633 out of 3319	2.1586e-40			5670_i_at	YER056C-A	RPL34A /// RPL34B			6560_at	YDL082W	RPL13A			11355_at	YAL012W	CYS3			7488_at	YBL098W	BNA4			7984_s_at	YPL220W	RPL1A /// RPL1B
4132_at	YIL039W	TED1		primary metabolic process	614 out of 3134	1.4239e-42			5671_s_at	YER056C-A	RPL34A /// RPL34B								4740_at	YGR264C	MES1			7680_at	YPR060C	ARO7			8307_at	YOR241W	MET7
4136_at	YIL035C	CKA1		cellular biosynthetic process	417 out of 1665	1.9945e-50			5781_i_at	YEL054C	RPL12A								5698_at	YER043C	SAH1								8459_at	YOR078W	BUD21		maturation of 5.8S rRNA from tricistronic rRNA transcript (SSU-rRNA, 5.8S rRNA, LSU-rRNA)	10114_at	YLR222C	UTP13
4164_at	YIL053W	RHR2		cellular macromolecule metabolic process	481 out of 2577	2.3641e-21			5985_at	YDR471W	RPL27B								6923_at	YCL054W	SPB1								9083_at	YNL220W	ADE12		Affy_ID's in cluster	10167_at	YLR186W	EMG1
4165_i_at	YIL052C	RPL34A /// RPL34B		cellular protein metabolic process	292 out of 1278	3.6996e-24			6009_at	YDR449C	UTP6								8358_at	YOR201C	MRM1		sulfur metabolism	10563_at	YKL001C	MET14			9103_at	YNL246W	VPS75		19 out of 44	10203_at	YLR129W	DIP2
4168_at	YIL049W	DFG10		nitrogen compound biosynthetic process	60 out of 140	1.031e-17			6069_i_at	YDR418W	RPL12A /// RPL12B												Affy_ID's in cluster	10885_at	YJR137C	ECM17			9182_s_at	YNL302C	RPS19A /// RPS19B		p-value	10506_at	YKR081C	RPF2
4185_at	YIL079C	AIR1		sulfur compound biosynthetic process	17 out of 46	6.2361e-05			6070_s_at	YDR418W	RPL12A /// RPL12B												6 out of 8	11032_at	YJR010W	MET3			9357_at	YMR263W	SAP30		1.5237e-06	10586_at	YKL021C	MAK11
4186_at	YIL078W	THS1		chorismate metabolic process	8 out of 12	3.5298e-05			6433_at	YDR064W	RPS13							Aminoacyl-tRNA biosynthesis	10269_at	YLR060W	FRS1		p-value	7169_at	YBR213W	MET8			9429_at	YMR202W	ERG2			10593_at	YKL014C	URB1
4188_at	YIL076W	SEC28		macromolecular complex assembly	87 out of 366	5.58e-08			6537_f_at	YDL061C	RPS29B							Affy_ID's in cluster	10768_at	YKL194C	MST1		0.00014098	7565_at	YPR167C	MET16			9449_at	YMR179W	SPT21			10685_at	YKL099C	UTP11
4190_at	YIL074C	SER33							6558_i_at	YDL083C	RPS16A /// RPS16B							20 out of 37	4186_at	YIL078W	THS1			8633_at	YOL064C	MET22			9496_at	YMR142C	RPL13B			11088_at	YJL069C	UTP18
4193_at	YIL118W	RHO3							6559_f_at	YDL083C	RPS16B							p-value	4493_at	YHR020W	YHR020W								9497_i_at	YMR143W	RPS16A			11342_at	YAL025C	MAK16
4195_at	YIL116W	HIS5							6560_at	YDL082W	RPL13A							6.7979e-09	4530_at	YHR011W	DIA4								9498_f_at	YMR143W	RPS16A			5122_at	YGL120C	PRP43
4201_at	YIL110W	YIL110W							6568_f_at	YDL075W	RPL31A								4538_at	YHR019C	DED81		sulfate assimilation	10563_at	YKL001C	MET14			9512_at	YMR116C	ASC1			6009_at	YDR449C	UTP6
4207_at	YIL103W	DPH1							6569_at	YDL075W	RPL31A								4740_at	YGR264C	MES1		Affy_ID's in cluster	10885_at	YJR137C	ECM17			9513_at	YMR116C	ASC1			6923_at	YCL054W	SPB1
4222_at	YIL134W	FLX1							6599_at	YDL130W	RPP1B								4840_at	YGR185C	TYS1		6 out of 8	11032_at	YJR010W	MET3			9524_at	YMR125W	STO1			7112_at	YBR247C	ENP1
4223_at	YIL133C	RPL16A							6600_at	YDL130W	RPP1B								4930_at	YGR094W	VAS1		p-value	7169_at	YBR213W	MET8			9622_at	YML001W	YPT7			7644_at	YPR112C	MRD1
4228_at	YIL128W	MET18							6672_s_at	YDL191W	RPL35A /// RPL35B								5268_at	YGL245W	GUS1		0.00014098	7565_at	YPR167C	MET16			9672_at	YML036W	CGI121			8459_at	YOR078W	BUD21
4237_at	YIL165C	NIT1							6680_s_at	YDL184C	RPL41A /// RPL41B								5408_at	YFL022C	FRS2			8633_at	YOL064C	MET22			9684_s_at	YML026C	RPS18A /// RPS18B			8552_at	YOL010W	RCL1
4238_at	YIL164C	NIT1							7147_at	YBR191W	RPL21A								6127_at	YDR341C	YDR341C								9686_s_at	YML024W	RPS17A /// RPS17B			8565_at	YOR004W	UTP23
4243_at	YIL158W	YIL158W							7190_i_at	YBR189W	RPS9B								6438_at	YDR023W	SES1								9694_at	YML060W	OGG1			8813_at	YNR054C	ESF2
4253_i_at	YIL148W	RPL40A /// RPL40B							7191_f_at	YBR189W	RPS9B								6452_at	YDR037W	KRS1		nucleotide/nucleoside/nucleobase metabolism	10155_at	YLR175W	CBF5			9747_at	YML097C	VPS9			9752_at	YML093W	UTP14
4256_at	YIL145C	PAN6							7263_at	YBR085W	AAC3								7257_at	YBR121C	GRS1		Affy_ID's in cluster	10267_at	YLR058C	SHM2			9953_at	YLR372W	SUR4
4310_at	YHR196W	UTP9							7316_s_at	YBR048W	RPS11A /// RPS11B								7421_at	YBL076C	ILS1		52 out of 230	10598_at	YKL009W	MRT4
4311_at	YHR197W	RIX1							7378_s_at	YBL027W	RPL19A /// RPL19B								7741_at	YPR033C	HTS1		p-value	10737_at	YKL181W	PRS1							endonucleolytic cleavage to generate mature 5'-end of SSU-rRNA from (SSU-rRNA, 5.8S rRNA, LSU-rRNA)	10114_at	YLR222C	UTP13
4321_at	YHR208W	BAT1							7425_s_at	YBL072C	RPS8A /// RPS8B								8370_at	YOR168W	GLN4		0.00012046	10796_at	YKL216W	URA1		rRNA processing	10034_at	YLR276C	DBP9		Affy_ID's in cluster	10167_at	YLR186W	EMG1
4334_i_at	YHR174W	ENO2							7448_at	YBL092W	RPL32								8646_at	YOL097C	WRS1			10898_at	YJR105W	ADO1		Affy_ID's in cluster	10053_at	YLR293C	GSP1		12 out of 25	10203_at	YLR129W	DIP2
4343_at	YHR183W	GND1							7454_s_at	YBL087C	RPL23A /// RPL23B								9102_at	YNL247W	YNL247W			11032_at	YJR010W	MET3		88 out of 190	10114_at	YLR222C	UTP13		p-value	10685_at	YKL099C	UTP11
4353_at	YHR193C	EGD2							7632_i_at	YPR102C	YPR102C													4068_at	YIR032C	DAL3		p-value	10131_at	YLR196W	PWP1		3.7225e-05	11088_at	YJL069C	UTP18
4368_at	YHR163W	SOL3							7633_s_at	YPR102C	RPL11A /// RPL11B													4186_at	YIL078W	THS1		1.3163e-28	10132_at	YLR197W	SIK1			6009_at	YDR449C	UTP6
4393_at	YHR143W-A	RPC10							7656_s_at	YPR080W	TEF1 /// TEF2							Ribosome	10003_f_at	YLR333C	RPS25B			4394_at	YHR144C	DCD1			10155_at	YLR175W	CBF5			7644_at	YPR112C	MRD1
4394_at	YHR144C	DCD1							7707_i_at	YPR043W	RPL43A							Affy_ID's in cluster	10068_i_at	YLR264W	RPS28B			4422_at	YHR128W	FUR1			10167_at	YLR186W	EMG1			8459_at	YOR078W	BUD21
4398_at	YHR148W	IMP3							7708_f_at	YPR043W	RPL43A							154 out of 172	10069_f_at	YLR264W	RPS28B			5387_at	YFL001W	DEG1			10203_at	YLR129W	DIP2			8552_at	YOL010W	RCL1
4399_at	YHR149C	SKG6							7845_s_at	YPL090C	RPS6A /// RPS6B							p-value	10147_at	YLR167W	RPS31			5643_at	YER070W	RNR1			10277_at	YLR068W	FYV7			8565_at	YOR004W	UTP23
4401_at	YHR108W	GGA2							7854_i_at	YPL081W	RPS9A							3.9074e-116	10166_at	YLR185W	RPL37A			5667_at	YER055C	HIS1			10318_at	YLR022C	SDO1			8813_at	YNR054C	ESF2
4416_at	YHR123W	EPT1							7855_f_at	YPL081W	RPS9A								10270_at	YLR061W	RPL22A			5668_at	YER056C	FCY2			10593_at	YKL014C	URB1			9752_at	YML093W	UTP14
4417_at	YHR123W	EPT1							7882_f_at	YPL143W	RPL33A								10300_f_at	YLR048W	RPS0B			5669_g_at	YER056C	FCY2 /// FCY22			10598_at	YKL009W	MRT4
4421_at	YHR127W	YHR127W							7894_at	YPL131W	RPL5								10301_at	YLR048W	RPS0B			5748_at	YEL042W	GDA1			10685_at	YKL099C	UTP11
4422_at	YHR128W	FUR1							7959_at	YPL199C	YPL199C								10302_g_at	YLR048W	RPS0A /// RPS0B			5756_at	YEL034W	HYP2			10747_at	YKL172W	EBP2		endonucleolytic cleavages during rRNA processing	10114_at	YLR222C	UTP13
4425_at	YHR089C	GAR1							7960_i_at	YPL198W	RPL7B								10305_at	YLR009W	RLP24			6050_at	YDR399W	HPT1			11088_at	YJL069C	UTP18		Affy_ID's in cluster	10167_at	YLR186W	EMG1
4446_at	YHR065C	RRP3							7961_f_at	YPL198W	RPL7B								10325_at	YLR029C	RPL15A			6200_at	YDR280W	RRP45			4310_at	YHR196W	UTP9		13 out of 27	10203_at	YLR129W	DIP2
4449_at	YHR068W	DYS1							7962_s_at	YPL198W	RPL7A /// RPL7B								10326_g_at	YLR029C	RPL15A /// RPL15B			6237_at	YDR226W	ADK1			4311_at	YHR197W	RIX1		p-value	10685_at	YKL099C	UTP11
4470_at	YHR041C	SRB2							8000_i_at	YPL249C-A	RPL36B								10385_i_at	YLL045C	RPL8A /// RPL8B			6318_at	YDR172W	SUP35			4398_at	YHR148W	IMP3		1.6815e-05	11088_at	YJL069C	UTP18
4476_at	YHR047C	AAP1							8168_at	YOR369C	RPS12								10386_s_at	YLL045C	RPL8A /// RPL8B			6575_at	YDL111C	RRP42			4425_at	YHR089C	GAR1			6009_at	YDR449C	UTP6
4477_at	YHR048W	YHK8							8269_f_at	YOR293W	RPS10A								10473_i_at	YKR094C	RPL40A /// RPL40B			6926_at	YCL050C	APA1			4446_at	YHR065C	RRP3			7112_at	YBR247C	ENP1
4482_at	YHR052W	CIC1							8270_f_at	YOR293W	RPS10A								10474_s_at	YKR094C	RPL40A /// RPL40B			7113_at	YBR248C	HIS7			4490_at	YHR062C	RPP1			7644_at	YPR112C	MRD1
4488_at	YHR060W	VMA22							8300_f_at	YOR234C	RPL33B								10529_i_at	YKR057W	RPS21A			7117_at	YBR252W	DUT1			4710_at	YGR280C	PXR1			8459_at	YOR078W	BUD21
4489_at	YHR061C	GIC1							8477_at	YOR095C	RKI1								10556_i_at	YKL006W	RPL14A /// RPL14B			7413_at	YBL039C	URA7			4860_at	YGR159C	NSR1			8552_at	YOL010W	RCL1
4490_at	YHR062C	RPP1							8478_at	YOR096W	RPS7A								10557_f_at	YKL006W	RPL14A			7428_at	YBL068W	PRS4			4873_at	YGR128C	UTP8			8565_at	YOR004W	UTP23
4491_at	YHR063C	PAN5							8479_at	YOR096W	RPS7A								10558_s_at	YKL006W	RPL14A /// RPL14B			8151_s_at	YOR074C	CDC21			4926_at	YGR090W	UTP22			8813_at	YNR054C	ESF2
4492_at	YHR064C	SSZ1							8612_at	YOL040C	RPS15								10717_at	YKL156W	RPS27A			8313_at	YOR247W	SRL1			5032_at	YGL030W	RPL30			9752_at	YML093W	UTP14
4493_at	YHR020W	YHR020W							8613_at	YOL039W	RPP2A								10738_i_at	YKL180W	RPL17A			8314_g_at	YOR247W	SRL1			5033_at	YGL029W	CGR1
4494_at	YHR021C	RPS27B							8662_at	YOL127W	RPL25								10739_f_at	YKL180W	RPL17A			8320_at	YOR209C	NPT1			5073_at	YGL078C	DBP3
4499_at	YHR025W	THR1							8668_at	YOL120C	RPL18A								10893_s_at	YJR145C	RPS4A /// RPS4B			8420_at	YOR128C	ADE2			5119_at	YGL123W	RPS2		endonucleolytic cleavage of tricistronic rRNA transcript (SSU-rRNA, 5.8S rRNA, LSU-rRNA)	10114_at	YLR222C	UTP13
4503_at	YHR029C	YHI9							8918_at	YNL069C	RPL16B								10916_at	YJR123W	RPS5			8438_at	YOR101W	RAS1			5122_at	YGL120C	PRP43		Affy_ID's in cluster	10167_at	YLR186W	EMG1
4514_at	YHR039C-B	VMA10							8936_at	YNL096C	RPS7B								10933_at	YJR094W-A	RPL43B			8618_at	YOL080C	REX4			5164_at	YGL171W	ROK1		13 out of 27	10203_at	YLR129W	DIP2
4515_i_at	YHL001W	RPL14A /// RPL14B							8981_at	YNL096C	RPS7B								11158_i_at	YJL136C	RPS21B			8673_at	YOL115W	PAP2			5586_at	YER146W	LSM5		p-value	10685_at	YKL099C	UTP11
4516_f_at	YHL001W	RPL14B							9006_s_at	YNL162W	RPL42A /// RPL42B								11159_s_at	YJL136C	RPS21A /// RPS21B			8915_at	YNL072W	RNH201			5764_at	YEL026W	SNU13		1.6815e-05	11088_at	YJL069C	UTP18
4528_i_at	YHR010W	RPL27A							9035_at	YNL178W	RPS3								11203_i_at	YJL177W	RPL17B			8964_at	YNL112W	DBP2			6009_at	YDR449C	UTP6			6009_at	YDR449C	UTP6
4529_f_at	YHR010W	RPL27A							9182_s_at	YNL302C	RPS19A /// RPS19B								11204_s_at	YJL177W	RPL17A /// RPL17B			8965_at	YNL112W	DBP2			6039_g_at	YDR432W	NPL3			7112_at	YBR247C	ENP1
4530_at	YHR011W	DIA4							9381_s_at	YMR242C	RPL20A /// RPL20B								11205_i_at	YJL177W	RPL17B			8979_at	YNL098C	RAS2			6049_at	YDR398W	UTP5			7644_at	YPR112C	MRD1
4532_at	YHR013C	ARD1							9414_f_at	YMR230W	RPS10B								11206_f_at	YJL177W	RPL17B			8984_at	YNL138W	SRV2			6064_at	YDR412W	RRP17			8459_at	YOR078W	BUD21
4537_at	YHR018C	ARG4							9420_i_at	YMR194W	RPL36A								11236_at	YJL190C	RPS22A			9083_at	YNL220W	ADE12			6156_at	YDR324C	UTP4			8552_at	YOL010W	RCL1
4538_at	YHR019C	DED81							9421_s_at	YMR194W	RPL36A /// RPL36B								4165_i_at	YIL052C	RPL34A /// RPL34B			9147_at	YNL292W	PUS4			6173_at	YDR299W	BFR2			8565_at	YOR004W	UTP23
4547_at	YHL015W	RPS20							9496_at	YMR142C	RPL13B								4223_at	YIL133C	RPL16A			9306_at	YMR300C	ADE4			6200_at	YDR280W	RRP45			8813_at	YNR054C	ESF2
4559_at	YHL003C	LAG1							9497_i_at	YMR143W	RPS16A								4253_i_at	YIL148W	RPL40A /// RPL40B			9399_at	YMR217W	GUA1			6411_at	YDR087C	RRP1			9752_at	YML093W	UTP14
4565_at	YHL043W	ECM34							9498_f_at	YMR143W	RPS16A								4494_at	YHR021C	RPS27B			9519_at	YMR120C	ADE17			6493_at	YDL014W	NOP1
4710_at	YGR280C	PXR1							9512_at	YMR116C	ASC1								4515_i_at	YHL001W	RPL14A /// RPL14B			9699_at	YML056C	IMD4			6575_at	YDL111C	RRP42
4713_at	YGR283C	YGR283C							9513_at	YMR116C	ASC1								4516_f_at	YHL001W	RPL14B			9700_at	YML056C	IMD4			6700_at	YDL208W	NHP2		endonucleolytic cleavage in 5'-ETS of tricistronic rRNA transcript (SSU-rRNA, 5.8S rRNA, LSU-rRNA)	10114_at	YLR222C	UTP13
4715_at	YGR285C	ZUO1							9684_s_at	YML026C	RPS18A /// RPS18B								4528_i_at	YHR010W	RPL27A			9879_f_at	YLR432W	IMD3			6866_at	YCR031C	RPS14A		Affy_ID's in cluster	10167_at	YLR186W	EMG1
4716_at	YGR286C	BIO2							9686_s_at	YML024W	RPS17A /// RPS17B								4529_f_at	YHR010W	RPL27A			9911_at	YLR420W	URA4			6923_at	YCL054W	SPB1		11 out of 23	10203_at	YLR129W	DIP2
4740_at	YGR264C	MES1							9691_i_at	YML063W	RPS1B								4547_at	YHL015W	RPS20			9983_at	YLR359W	ADE13			7112_at	YBR247C	ENP1		p-value	10685_at	YKL099C	UTP11
4748_at	YGR272C	YGR272C							9726_at	YML073C	RPL6A								4779_f_at	YGR214W	RPS0A			9997_at	YLR328W	NMA1			7190_i_at	YBR189W	RPS9B		8.258e-05	11088_at	YJL069C	UTP18
4754_at	YGR234W	YHB1							9852_at	YLR448W	RPL6B								4780_at	YGR214W	RPS0A								7191_f_at	YBR189W	RPS9B			6009_at	YDR449C	UTP6
4759_at	YGR239C	PEX21							9869_at	YLR264c-a	YLR264c-a								4848_at	YGR148C	RPL24B								7625_at	YPR137W	RRP9			7644_at	YPR112C	MRD1
4761_at	YGR241C	YAP1802							9889_i_at	YLR441C	RPS1A								4909_f_at	YGR118W	RPS23A		rRNA synthesis	10729_at	YKL144C	RPC25			7644_at	YPR112C	MRD1			8552_at	YOL010W	RCL1
4765_at	YGR245C	SDA1							9890_s_at	YLR441C	RPS1A /// RPS1B								4921_i_at	YGR085C	YGR085C		Affy_ID's in cluster	10947_at	YJR063W	RPA12			7845_s_at	YPL090C	RPS6A /// RPS6B			8565_at	YOR004W	UTP23
4779_f_at	YGR214W	RPS0A							9923_f_at	YLR388W	RPS29A								5001_f_at	YGR027C	RPS25A		20 out of 56	11010_at	YJL011C	RPC17			7854_i_at	YPL081W	RPS9A			8813_at	YNR054C	ESF2
4780_at	YGR214W	RPS0A							9964_at	YLR340W	RPP0								5031_at	YGL031C	RPL24A		p-value	11190_at	YJL148W	RPA34			7855_f_at	YPL081W	RPS9A			9752_at	YML093W	UTP14
4782_at	YGR216C	GPI1							9968_s_at	YLR344W	RPL26A /// RPL26B								5032_at	YGL030W	RPL30		2.5513e-05	4136_at	YIL035C	CKA1			7947_at	YPL211W	NIP7
4797_at	YGR187C	HGH1							9994_at	YLR325C	RPL38								5075_i_at	YGL076C	RPL7A			4393_at	YHR143W-A	RPC10			7987_at	YPL217C	BMS1
4810_at	YGR200C	ELP2																	5076_f_at	YGL076C	RPL7A			5542_at	YER148W	SPT15			8029_at	YPL266W	DIM1		RNA 5'-end processing	10114_at	YLR222C	UTP13
4818_at	YGR208W	SER2																	5094_at	YGL103W	RPL28			5780_at	YEL055C	POL5			8244_i_at	YOR309C	NOP58		Affy_ID's in cluster	10167_at	YLR186W	EMG1
4827_at	YGR172C	YIP1						Gcn4p	10448_s_at	YKL033W-A	YKL033W-A								5119_at	YGL123W	RPS2			6302_at	YDR156W	RPA14			8246_s_at	YOR309C	NOP58		12 out of 27	10203_at	YLR129W	DIP2
4828_at	YGR173W	RBG2						Affy_ID's in cluster	10801_at	YKL211C	TRP3								5142_i_at	YGL147C	RPL9A /// RPL9B			7200_at	YBR154C	RPB5			8247_at	YOR310C	NOP58		p-value	10685_at	YKL099C	UTP11
4832_at	YGR177C	ATF2						49 out of 179	10893_s_at	YJR145C	RPS4A /// RPS4B								5191_f_at	YGL189C	RPS26A			7539_at	YPR187W	RPO26			8263_at	YOR287C	YOR287C		9.5624e-05	11088_at	YJL069C	UTP18
4840_at	YGR185C	TYS1						p-value	10993_at	YJR016C	ILV3								5329_s_at	YFR031C-A	RPL2A /// RPL2B			7641_at	YPR110C	RPC40			8459_at	YOR078W	BUD21			6009_at	YDR449C	UTP6
4848_at	YGR148C	RPL24B						7.2486e-07	11003_at	YJR025C	BNA1								5331_at	YFR032C-A	RPL29			7762_at	YPR010C	RPA135			8478_at	YOR096W	RPS7A			7644_at	YPR112C	MRD1
4851_i_at	YGR151C	YGR151C							11114_at	YJL088W	ARG3								5396_at	YFL034C-A	RPL22B			8184_at	YOR340C	RPA43			8479_at	YOR096W	RPS7A			8459_at	YOR078W	BUD21
4852_s_at	YGR151C	RSR1							11226_at	YJL200C	ACO2								5571_at	YER131W	RPS26B			8321_at	YOR210W	RPB10			8552_at	YOL010W	RCL1			8552_at	YOL010W	RCL1
4853_at	YGR152C	RSR1							4043_s_at	YIL162W	SUC2								5647_s_at	YER074W	RPS24A /// RPS24B			8336_at	YOR224C	RPB8			8565_at	YOR004W	UTP23			8565_at	YOR004W	UTP23
4860_at	YGR159C	NSR1							4195_at	YIL116W	HIS5								5670_i_at	YER056C-A	RPL34A /// RPL34B			8963_at	YNL113W	RPC19			8618_at	YOL080C	REX4			8813_at	YNR054C	ESF2
4869_at	YGR124W	ASN2							4238_at	YIL164C	NIT1								5671_s_at	YER056C-A	RPL34A /// RPL34B			9017_at	YNL151C	RPC31			8690_at	YOL144W	NOP8			9752_at	YML093W	UTP14
4873_at	YGR128C	UTP8							4493_at	YHR020W	YHR020W								5781_i_at	YEL054C	RPL12A			9101_at	YNL248C	RPA49			8813_at	YNR054C	ESF2
4898_at	YGR108W	CLB1							4499_at	YHR025W	THR1								5985_at	YDR471W	RPL27B			9484_at	YMR131C	RRB1			8927_at	YNL061W	NOP2
4899_at	YGR109C	CLB6							4503_at	YHR029C	YHI9								6069_i_at	YDR418W	RPL12A /// RPL12B								8936_at	YNL096C	RPS7B		rRNA 5'-end processing	10114_at	YLR222C	UTP13
4909_f_at	YGR118W	RPS23A							4537_at	YHR018C	ARG4								6070_s_at	YDR418W	RPL12A /// RPL12B								8957_at	YNL075W	IMP4		Affy_ID's in cluster	10167_at	YLR186W	EMG1
4914_at	YGR078C	PAC10							4538_at	YHR019C	DED81								6080_at	YDR382W	RPP2B		tRNA synthesis	10729_at	YKL144C	RPC25			8964_at	YNL112W	DBP2		12 out of 26	10203_at	YLR129W	DIP2
4921_i_at	YGR085C	YGR085C							4930_at	YGR094W	VAS1								6433_at	YDR064W	RPS13		Affy_ID's in cluster	11010_at	YJL011C	RPC17			8965_at	YNL112W	DBP2		p-value	10685_at	YKL099C	UTP11
4926_at	YGR090W	UTP22							5223_at	YGL202W	ARO8								6537_f_at	YDL061C	RPS29B		15 out of 39	4136_at	YIL035C	CKA1			8981_at	YNL096C	RPS7B		6.0598e-05	11088_at	YJL069C	UTP18
4930_at	YGR094W	VAS1							5408_at	YFL022C	FRS2								6558_i_at	YDL083C	RPS16A /// RPS16B		p-value	4393_at	YHR143W-A	RPC10			9032_at	YNL182C	IPI3			6009_at	YDR449C	UTP6
4961_at	YGR035C	YGR035C							5614_at	YER086W	ILV1								6559_f_at	YDL083C	RPS16B		9.906e-05	5542_at	YER148W	SPT15			9081_at	YNL222W	SSU72			7644_at	YPR112C	MRD1
4963_at	YGR037C	ACB1							5619_at	YER090W	TRP2								6560_at	YDL082W	RPL13A			6547_at	YDL051W	LHP1			9182_s_at	YNL302C	RPS19A /// RPS19B			8459_at	YOR078W	BUD21
4990_at	YGR017W	YGR017W							5642_at	YER069W	ARG5,6								6568_f_at	YDL075W	RPL31A			7200_at	YBR154C	RPB5			9339_at	YMR290C	HAS1			8552_at	YOL010W	RCL1
5001_f_at	YGR027C	RPS25A							5646_at	YER073W	ALD5								6569_at	YDL075W	RPL31A			7539_at	YPR187W	RPO26			9378_at	YMR239C	RNT1			8565_at	YOR004W	UTP23
5008_at	YGL009C	LEU1							5664_at	YER052C	HOM3								6599_at	YDL130W	RPP1B			7641_at	YPR110C	RPC40			9484_at	YMR131C	RRB1			8813_at	YNR054C	ESF2
5018_at	YGR001C	YGR001C							5667_at	YER055C	HIS1								6600_at	YDL130W	RPP1B			7717_at	YPR052C	NHP6A			9524_at	YMR125W	STO1			9752_at	YML093W	UTP14
5031_at	YGL031C	RPL24A							6095_at	YDR354W	TRP4								6672_s_at	YDL191W	RPL35A /// RPL35B			7718_g_at	YPR052C	NHP6A			9535_at	YMR093W	UTP15
5032_at	YGL030W	RPL30							6127_at	YDR341C	YDR341C								6680_s_at	YDL184C	RPL41A /// RPL41B			8321_at	YOR210W	RPB10			9580_at	YMR049C	ERB1
5033_at	YGL029W	CGR1							6665_at	YDL198C	GGC1								6866_at	YCR031C	RPS14A			8336_at	YOR224C	RPB8			9752_at	YML093W	UTP14		organic acid metabolic process	10018_at	YLR303W	MET17
5036_at	YGL026C	TRP5							6683_g_at	YDL182W	LYS20 /// LYS21								7147_at	YBR191W	RPL21A			8963_at	YNL113W	RPC19			9882_at	YLR435W	TSR2		Affy_ID's in cluster	10160_at	YLR180W	SAM1
5041_at	YGL021W	ALK1							6841_at	YCR053W	THR4								7190_i_at	YBR189W	RPS9B			9017_at	YNL151C	RPC31			9886_at	YLR438C-A	LSM3		107 out of 371	10161_g_at	YLR180W	SAM1 /// SAM2
5046_at	YGL016W	KAP122							7113_at	YBR248C	HIS7								7191_f_at	YBR189W	RPS9B								9900_at	YLR409C	UTP21		p-value	10267_at	YLR058C	SHM2
5073_at	YGL078C	DBP3							7114_at	YBR249C	ARO4								7316_s_at	YBR048W	RPS11A /// RPS11B												2.3261e-15	10269_at	YLR060W	FRS1
5074_at	YGL077C	HNM1							7121_at	YBR256C	RIB5								7344_i_at	YBR031W	RPL4A /// RPL4B		RNA processing	10034_at	YLR276C	DBP9								10296_at	YLR044C	PDC1
5075_i_at	YGL076C	RPL7A							7234_at	YBR143C	SUP45								7345_s_at	YBR031W	RPL4A /// RPL4B		Affy_ID's in cluster	10035_at	YLR277C	YSH1		translation	10003_f_at	YLR333C	RPS25B			10323_at	YLR027C	AAT2
5076_f_at	YGL076C	RPL7A							7240_at	YBR104W	YMC2								7378_s_at	YBL027W	RPL19A /// RPL19B		93 out of 394	10053_at	YLR293C	GSP1		Affy_ID's in cluster	10068_i_at	YLR264W	RPS28B			10563_at	YKL001C	MET14
5082_at	YGL070C	RPB9							7421_at	YBL076C	ILS1								7425_s_at	YBL072C	RPS8A /// RPS8B		p-value	10114_at	YLR222C	UTP13		211 out of 392	10069_f_at	YLR264W	RPS28B			10768_at	YKL194C	MST1
5091_at	YGL061C	DUO1							7565_at	YPR167C	MET16								7448_at	YBL092W	RPL32		2.684e-08	10127_at	YLR192C	HCR1		p-value	10097_at	YLR249W	YEF3			10801_at	YKL211C	TRP3
5092_at	YGL105W	ARC1							7588_at	YPR145W	ASN1								7454_s_at	YBL087C	RPL23A /// RPL23B			10132_at	YLR197W	SIK1		1.9308e-86	10127_at	YLR192C	HCR1			10885_at	YJR137C	ECM17
5094_at	YGL103W	RPL28							7641_at	YPR110C	RPC40								7618_f_at	YPR132W	RPS23B			10155_at	YLR175W	CBF5			10147_at	YLR167W	RPS31			10896_at	YJR148W	BAT2
5100_at	YGL097W	SRM1							8022_at	YPL273W	SAM4								7619_s_at	YPR132W	RPS23A /// RPS23B			10167_at	YLR186W	EMG1			10164_at	YLR183C	TOS4			10993_at	YJR016C	ILV3
5116_at	YGL126W	SCS3							8031_at	YPL264C	YPL264C								7632_i_at	YPR102C	YPR102C			10203_at	YLR129W	DIP2			10166_at	YLR185W	RPL37A			11032_at	YJR010W	MET3
5119_at	YGL123W	RPS2							8334_at	YOR222W	ODC2								7633_s_at	YPR102C	RPL11A /// RPL11B			10277_at	YLR068W	FYV7			10269_at	YLR060W	FRS1			11114_at	YJL088W	ARG3
5122_at	YGL120C	PRP43							8358_at	YOR201C	MRM1								7707_i_at	YPR043W	RPL43A			10318_at	YLR022C	SDO1			10270_at	YLR061W	RPL22A			11230_at	YJL196C	ELO1
5141_at	YGL148W	ARO2							8359_at	YOR202W	HIS3								7708_f_at	YPR043W	RPL43A			10395_at	YLL036C	PRP19			10300_f_at	YLR048W	RPS0B			11355_at	YAL012W	CYS3
5142_i_at	YGL147C	RPL9A /// RPL9B							8422_at	YOR130C	ORT1								7811_at	YPL079W	RPL21B			10506_at	YKR081C	RPF2			10301_at	YLR048W	RPS0B			4118_at	YIL009W	FAA3
5163_at	YGL172W	NUP49							8445_at	YOR108W	LEU9								7845_s_at	YPL090C	RPS6A /// RPS6B			10531_at	YKR060W	UTP30			10302_g_at	YLR048W	RPS0A /// RPS0B			4186_at	YIL078W	THS1
5164_at	YGL171W	ROK1							8593_at	YOL058W	ARG1								7854_i_at	YPL081W	RPS9A			10593_at	YKL014C	URB1			10305_at	YLR009W	RLP24			4190_at	YIL074C	SER33
5191_f_at	YGL189C	RPS26A							8633_at	YOL064C	MET22								7855_f_at	YPL081W	RPS9A			10598_at	YKL009W	MRT4			10325_at	YLR029C	RPL15A			4195_at	YIL116W	HIS5
5221_at	YGL204C	YGL204C							9460_at	YMR189W	GCV2								7882_f_at	YPL143W	RPL33A			10685_at	YKL099C	UTP11			10326_g_at	YLR029C	RPL15A /// RPL15B			4228_at	YIL128W	MET18
5223_at	YGL202W	ARO8							9592_at	YMR062C	ECM40								7894_at	YPL131W	RPL5			10747_at	YKL172W	EBP2			10385_i_at	YLL045C	RPL8A /// RPL8B			4321_at	YHR208W	BAT1
5230_at	YGL238W	CSE1																	7960_i_at	YPL198W	RPL7B			10761_at	YKL205W	LOS1			10386_s_at	YLL045C	RPL8A /// RPL8B			4334_i_at	YHR174W	ENO2
5238_at	YGL231C	YGL231C																	7961_f_at	YPL198W	RPL7B			10893_s_at	YJR145C	RPS4A /// RPS4B			10473_i_at	YKR094C	RPL40A /// RPL40B			4493_at	YHR020W	YHR020W
5245_at	YGL225W	VRG4						Yap5p	11158_i_at	YJL136C	RPS21B								7962_s_at	YPL198W	RPL7A /// RPL7B			11088_at	YJL069C	UTP18			10474_s_at	YKR094C	RPL40A /// RPL40B			4499_at	YHR025W	THR1
5258_at	YGL255W	ZRT1						Affy_ID's in cluster	11159_s_at	YJL136C	RPS21A /// RPS21B								7984_s_at	YPL220W	RPL1A /// RPL1B			11328_at	YAR008W	SEN34			10529_i_at	YKR057W	RPS21A			4530_at	YHR011W	DIA4
5260_at	YGL253W	HXK2						17 out of 43	11236_at	YJL190C	RPS22A								8000_i_at	YPL249C-A	RPL36B			4057_at	YIR021W	MRS1			10531_at	YKR060W	UTP30			4537_at	YHR018C	ARG4
5268_at	YGL245W	GUS1						p-value	4223_at	YIL133C	RPL16A								8168_at	YOR369C	RPS12			4310_at	YHR196W	UTP9			10543_at	YKR026C	GCN3			4538_at	YHR019C	DED81
5271_at	YGL242C	YGL242C						2.2454e-05	4228_at	YIL128W	MET18								8269_f_at	YOR293W	RPS10A			4311_at	YHR197W	RIX1			10556_i_at	YKL006W	RPL14A /// RPL14B			4716_at	YGR286C	BIO2
5305_at	YFR051C	RET2							4797_at	YGR187C	HGH1								8270_f_at	YOR293W	RPS10A			4368_at	YHR163W	SOL3			10557_f_at	YKL006W	RPL14A			4740_at	YGR264C	MES1
5313_s_at	YFL035C	MOB2							4848_at	YGR148C	RPL24B								8300_f_at	YOR234C	RPL33B			4398_at	YHR148W	IMP3			10558_s_at	YKL006W	RPL14A /// RPL14B			4818_at	YGR208W	SER2
5329_s_at	YFR031C-A	RPL2A /// RPL2B							5094_at	YGL103W	RPL28								8368_i_at	YOR167C	RPS28A			4425_at	YHR089C	GAR1			10658_at	YKL081W	TEF4			4840_at	YGR185C	TYS1
5331_at	YFR032C-A	RPL29							6009_at	YDR449C	UTP6								8369_f_at	YOR167C	RPS28A			4446_at	YHR065C	RRP3			10659_at	YKL081W	TEF4			4869_at	YGR124W	ASN2
5340_at	YFR041C	ERJ5							6558_i_at	YDL083C	RPS16A /// RPS16B								8478_at	YOR096W	RPS7A			4490_at	YHR062C	RPP1			10685_at	YKL099C	UTP11			4930_at	YGR094W	VAS1
5344_at	YFR002W	NIC96							6559_f_at	YDL083C	RPS16B								8479_at	YOR096W	RPS7A			4710_at	YGR280C	PXR1			10717_at	YKL156W	RPS27A			4963_at	YGR037C	ACB1
5378_at	YFL010C	WWM1							6560_at	YDL082W	RPL13A								8491_at	YOR063W	RPL3			4748_at	YGR272C	YGR272C			10738_i_at	YKL180W	RPL17A			5008_at	YGL009C	LEU1
5387_at	YFL001W	DEG1							7618_f_at	YPR132W	RPS23B								8612_at	YOL040C	RPS15			4860_at	YGR159C	NSR1			10739_f_at	YKL180W	RPL17A			5036_at	YGL026C	TRP5
5394_at	YFL037W	TUB2							7619_s_at	YPR132W	RPS23A /// RPS23B								8613_at	YOL039W	RPP2A			4873_at	YGR128C	UTP8			10768_at	YKL194C	MST1			5092_at	YGL105W	ARC1
5396_at	YFL034C-A	RPL22B							7845_s_at	YPL090C	RPS6A /// RPS6B								8662_at	YOL127W	RPL25			4926_at	YGR090W	UTP22			10893_s_at	YJR145C	RPS4A /// RPS4B			5141_at	YGL148W	ARO2
5408_at	YFL022C	FRS2							8833_at	YNR030W	ALG12								8668_at	YOL120C	RPL18A			5032_at	YGL030W	RPL30			10916_at	YJR123W	RPS5			5223_at	YGL202W	ARO8
5435_at	YFL045C	SEC53							9932_at	YLR397C	AFG2								8918_at	YNL069C	RPL16B			5033_at	YGL029W	CGR1			10933_at	YJR094W-A	RPL43B			5268_at	YGL245W	GUS1
5525_at	YER177W	BMH1																	8920_i_at	YNL067W	RPL9B			5073_at	YGL078C	DBP3			11029_at	YJR007W	SUI2			5408_at	YFL022C	FRS2
5542_at	YER148W	SPT15																	8921_s_at	YNL067W	RPL9A /// RPL9B			5100_at	YGL097W	SRM1			11158_i_at	YJL136C	RPS21B			5614_at	YER086W	ILV1
5571_at	YER131W	RPS26B						Swi4p	10018_at	YLR303W	MET17								8936_at	YNL096C	RPS7B			5122_at	YGL120C	PRP43			11159_s_at	YJL136C	RPS21A /// RPS21B			5619_at	YER090W	TRP2
5586_at	YER146W	LSM5						Affy_ID's in cluster	10296_at	YLR044C	PDC1								8981_at	YNL096C	RPS7B			5163_at	YGL172W	NUP49			11203_i_at	YJL177W	RPL17B			5620_at	YER091C	MET6
5592_at	YER107C	GLE2						35 out of 144	10471_at	YKR092C	SRP40								9006_s_at	YNL162W	RPL42A /// RPL42B			5164_at	YGL171W	ROK1			11204_s_at	YJL177W	RPL17A /// RPL17B			5642_at	YER069W	ARG5,6
5595_at	YER110C	KAP123						p-value	10896_at	YJR148W	BAT2								9035_at	YNL178W	RPS3			5387_at	YFL001W	DEG1			11205_i_at	YJL177W	RPL17B			5646_at	YER073W	ALD5
5602_at	YER118C	SHO1						0.00037276	11193_at	YJL187C	SWE1								9182_s_at	YNL302C	RPS19A /// RPS19B			5586_at	YER146W	LSM5			11206_f_at	YJL177W	RPL17B			5654_at	YER081W	SER3
5614_at	YER086W	ILV1							4057_at	YIR021W	MRS1								9183_s_at	YNL301C	RPL18A /// RPL18B			5764_at	YEL026W	SNU13			11236_at	YJL190C	RPS22A			5664_at	YER052C	HOM3
5619_at	YER090W	TRP2							4100_at	YIR019C	MUC1								9184_at	YNL301C	RPL18B			6009_at	YDR449C	UTP6			11374_at	YAL035W	FUN12			5667_at	YER055C	HIS1
5620_at	YER091C	MET6							4399_at	YHR149C	SKG6								9381_s_at	YMR242C	RPL20A /// RPL20B			6039_g_at	YDR432W	NPL3			4165_i_at	YIL052C	RPL34A /// RPL34B			5678_at	YER023W	PRO3
5642_at	YER069W	ARG5,6							4489_at	YHR061C	GIC1								9414_f_at	YMR230W	RPS10B			6049_at	YDR398W	UTP5			4186_at	YIL078W	THS1			5698_at	YER043C	SAH1
5643_at	YER070W	RNR1							4853_at	YGR152C	RSR1								9420_i_at	YMR194W	RPL36A			6064_at	YDR412W	RRP17			4223_at	YIL133C	RPL16A			6095_at	YDR354W	TRP4
5646_at	YER073W	ALD5							4899_at	YGR109C	CLB6								9421_s_at	YMR194W	RPL36A /// RPL36B			6156_at	YDR324C	UTP4			4253_i_at	YIL148W	RPL40A /// RPL40B			6127_at	YDR341C	YDR341C
5647_s_at	YER074W	RPS24A /// RPS24B							5260_at	YGL253W	HXK2								9496_at	YMR142C	RPL13B			6200_at	YDR280W	RRP45			4482_at	YHR052W	CIC1			6152_at	YDR321W	ASP1
5654_at	YER081W	SER3							5525_at	YER177W	BMH1								9497_i_at	YMR143W	RPS16A			6411_at	YDR087C	RRP1			4492_at	YHR064C	SSZ1			6174_at	YDR300C	PRO1
5661_at	YER049W	TPA1							5586_at	YER146W	LSM5								9498_f_at	YMR143W	RPS16A			6493_at	YDL014W	NOP1			4493_at	YHR020W	YHR020W			6245_at	YDR234W	LYS4
5664_at	YER052C	HOM3							5643_at	YER070W	RNR1								9684_s_at	YML026C	RPS18A /// RPS18B			6547_at	YDL051W	LHP1			4494_at	YHR021C	RPS27B			6304_at	YDR158W	HOM2
5667_at	YER055C	HIS1							5745_at	YEL001C	IRC22								9686_s_at	YML024W	RPS17A /// RPS17B			6575_at	YDL111C	RRP42			4514_at	YHR039C-B	VMA10			6438_at	YDR023W	SES1
5668_at	YER056C	FCY2							5750_at	YEL040W	UTR2								9691_i_at	YML063W	RPS1B			6654_at	YDL166C	FAP7			4515_i_at	YHL001W	RPL14A /// RPL14B			6452_at	YDR037W	KRS1
5669_g_at	YER056C	FCY2 /// FCY22							6010_at	YDR451C	YHP1								9726_at	YML073C	RPL6A			6700_at	YDL208W	NHP2			4516_f_at	YHL001W	RPL14B			6492_at	YDL015C	TSC13
5670_i_at	YER056C-A	RPL34A /// RPL34B							6235_at	YDR224C	HTB1								9852_at	YLR448W	RPL6B			6813_at	YCR072C	RSA4			4528_i_at	YHR010W	RPL27A			6597_at	YDL131W	LYS21
5671_s_at	YER056C-A	RPL34A /// RPL34B							6725_at	YDL227C	HO								9889_i_at	YLR441C	RPS1A			6923_at	YCL054W	SPB1			4529_f_at	YHR010W	RPL27A			6683_g_at	YDL182W	LYS20 /// LYS21
5678_at	YER023W	PRO3							6923_at	YCL054W	SPB1								9890_s_at	YLR441C	RPS1A /// RPS1B			7112_at	YBR247C	ENP1			4530_at	YHR011W	DIA4			6688_at	YDL219W	DTD1
5680_at	YER025W	GCD11							7209_at	YBR162W-A	YSY6								9895_i_at	YLR406C	RPL31B			7221_at	YBR130C	SHE3			4538_at	YHR019C	DED81			6689_at	YDL219W	DTD1
5681_at	YER026C	CHO1							7358_s_at	YBL003C	HTA1 /// HTA2								9896_f_at	YLR406C	RPL31B			7625_at	YPR137W	RRP9			4547_at	YHL015W	RPS20			6841_at	YCR053W	THR4
5698_at	YER043C	SAH1							7359_at	YBL002W	HTB2								9897_f_at	YLR406C	RPL31B			7644_at	YPR112C	MRD1			4740_at	YGR264C	MES1			6869_at	YCR034W	FEN1
5699_at	YER044C	ERG28							7651_at	YPR119W	CLB2								9923_f_at	YLR388W	RPS29A			7947_at	YPL211W	NIP7			4779_f_at	YGR214W	RPS0A			6909_at	YCL018W	LEU2
5707_at	YER007C-A	TMA20							7761_at	YPR009W	SUT2								9946_at	YLR367W	RPS22B			7987_at	YPL217C	BMS1			4780_at	YGR214W	RPS0A			7113_at	YBR248C	HIS7
5709_at	YER009W	NTF2							8251_at	YOR315W	SFG1								9947_i_at	YLR367W	RPS22B			8029_at	YPL266W	DIM1			4840_at	YGR185C	TYS1			7114_at	YBR249C	ARO4
5745_at	YEL001C	IRC22							8313_at	YOR247W	SRL1								9948_f_at	YLR367W	RPS22B			8247_at	YOR310C	NOP58			4848_at	YGR148C	RPL24B			7152_at	YBR196C	PGI1
5748_at	YEL042W	GDA1							8314_g_at	YOR247W	SRL1								9964_at	YLR340W	RPP0			8263_at	YOR287C	YOR287C			4909_f_at	YGR118W	RPS23A			7169_at	YBR213W	MET8
5750_at	YEL040W	UTR2							9183_s_at	YNL301C	RPL18A /// RPL18B								9968_s_at	YLR344W	RPL26A /// RPL26B			8358_at	YOR201C	MRM1			4921_i_at	YGR085C	YGR085C			7205_at	YBR159W	YBR159W
5756_at	YEL034W	HYP2							9184_at	YNL301C	RPL18B								9994_at	YLR325C	RPL38			8459_at	YOR078W	BUD21			4930_at	YGR094W	VAS1			7257_at	YBR121C	GRS1
5763_at	YEL027W	CUP5							9315_at	YMR307W	GAS1													8519_at	YOR046C	DBP5			5001_f_at	YGR027C	RPS25A			7413_at	YBL039C	URA7
5764_at	YEL026W	SNU13							9449_at	YMR179W	SPT21													8552_at	YOL010W	RCL1			5031_at	YGL031C	RPL24A			7421_at	YBL076C	ILS1
5780_at	YEL055C	POL5							9499_at	YMR144W	YMR144W							RNA polymerase	10729_at	YKL144C	RPC25			8565_at	YOR004W	UTP23			5032_at	YGL030W	RPL30			7565_at	YPR167C	MET16
5781_i_at	YEL054C	RPL12A							9683_at	YML027W	YOX1							Affy_ID's in cluster	10947_at	YJR063W	RPA12			8618_at	YOL080C	REX4			5075_i_at	YGL076C	RPL7A			7588_at	YPR145W	ASN1
5784_at	YEL051W	VMA8																16 out of 29	11190_at	YJL148W	RPA34			8673_at	YOL115W	PAP2			5076_f_at	YGL076C	RPL7A			7650_at	YPR118W	MRI1
5813_at	YEL071W	DLD3																p-value	4393_at	YHR143W-A	RPC10			8690_at	YOL144W	NOP8			5094_at	YGL103W	RPL28			7680_at	YPR060C	ARO7
5925_at	YDR524c-a	YDR524c-a						Rap1p	10003_f_at	YLR333C	RPS25B							1.5585e-07	5082_at	YGL070C	RPB9			8813_at	YNR054C	ESF2			5119_at	YGL123W	RPS2			7698_at	YPR035W	GLN1
5926_g_at	YDR524c-a	YDR524c-a						Affy_ID's in cluster	10296_at	YLR044C	PDC1								6302_at	YDR156W	RPA14			8927_at	YNL061W	NOP2			5142_i_at	YGL147C	RPL9A /// RPL9B			7741_at	YPR033C	HTS1
5942_at	YDR518W	EUG1						79 out of 144	10300_f_at	YLR048W	RPS0B								7200_at	YBR154C	RPB5			8957_at	YNL075W	IMP4			5191_f_at	YGL189C	RPS26A			7828_at	YPL061W	ALD6
5958_at	YDR489W	SLD5						p-value	10301_at	YLR048W	RPS0B								7539_at	YPR187W	RPO26			8964_at	YNL112W	DBP2			5268_at	YGL245W	GUS1			8022_at	YPL273W	SAM4
5965_at	YDR496C	PUF6						3.0388e-32	10302_g_at	YLR048W	RPS0A /// RPS0B								7641_at	YPR110C	RPC40			8965_at	YNL112W	DBP2			5329_s_at	YFR031C-A	RPL2A /// RPL2B			8174_at	YOR375C	GDH1
5967_at	YDR498C	SEC20							10556_i_at	YKL006W	RPL14A /// RPL14B								7762_at	YPR010C	RPA135			9032_at	YNL182C	IPI3			5331_at	YFR032C-A	RPL29			8307_at	YOR241W	MET7
5985_at	YDR471W	RPL27B							10557_f_at	YKL006W	RPL14A								8184_at	YOR340C	RPA43			9051_at	YNL207W	RIO2			5396_at	YFL034C-A	RPL22B			8359_at	YOR202W	HIS3
6001_at	YDR487C	RIB3							10558_s_at	YKL006W	RPL14A /// RPL14B								8321_at	YOR210W	RPB10			9081_at	YNL222W	SSU72			5408_at	YFL022C	FRS2			8370_at	YOR168W	GLN4
6009_at	YDR449C	UTP6							10738_i_at	YKL180W	RPL17A								8336_at	YOR224C	RPB8			9339_at	YMR290C	HAS1			5571_at	YER131W	RPS26B			8422_at	YOR130C	ORT1
6010_at	YDR451C	YHP1							10739_f_at	YKL180W	RPL17A								8963_at	YNL113W	RPC19			9378_at	YMR239C	RNT1			5647_s_at	YER074W	RPS24A /// RPS24B			8445_at	YOR108W	LEU9
6035_at	YDR429C	TIF35							11158_i_at	YJL136C	RPS21B								9017_at	YNL151C	RPC31			9524_at	YMR125W	STO1			5670_i_at	YER056C-A	RPL34A /// RPL34B			8560_at	YOL002C	IZH2
6039_g_at	YDR432W	NPL3							11159_s_at	YJL136C	RPS21A /// RPS21B								9101_at	YNL248C	RPA49			9535_at	YMR093W	UTP15			5671_s_at	YER056C-A	RPL34A /// RPL34B			8593_at	YOL058W	ARG1
6049_at	YDR398W	UTP5							11203_i_at	YJL177W	RPL17B													9580_at	YMR049C	ERB1			5680_at	YER025W	GCD11			8633_at	YOL064C	MET22
6050_at	YDR399W	HPT1							11204_s_at	YJL177W	RPL17A /// RPL17B													9752_at	YML093W	UTP14			5707_at	YER007C-A	TMA20			8646_at	YOL097C	WRS1
6064_at	YDR412W	RRP17							11205_i_at	YJL177W	RPL17B													9882_at	YLR435W	TSR2			5756_at	YEL034W	HYP2			8808_at	YNR050C	LYS9
6069_i_at	YDR418W	RPL12A /// RPL12B							11206_f_at	YJL177W	RPL17B													9886_at	YLR438C-A	LSM3			5781_i_at	YEL054C	RPL12A			8901_at	YNL040W	YNL040W
6070_s_at	YDR418W	RPL12A /// RPL12B							11236_at	YJL190C	RPS22A													9900_at	YLR409C	UTP21			5985_at	YDR471W	RPL27B			9102_at	YNL247W	YNL247W
6078_at	YDR381W	YRA1							4223_at	YIL133C	RPL16A																		6035_at	YDR429C	TIF35			9138_at	YNL256W	FOL1
6079_at	YDR381W	YRA1							4253_i_at	YIL148W	RPL40A /// RPL40B																		6069_i_at	YDR418W	RPL12A /// RPL12B			9168_at	YNL316C	PHA2
6080_at	YDR382W	RPP2B							4494_at	YHR021C	RPS27B												rRNA processing	10034_at	YLR276C	DBP9			6070_s_at	YDR418W	RPL12A /// RPL12B			9286_s_at	YMR321C	SAM4
6095_at	YDR354W	TRP4							4848_at	YGR148C	RPL24B												Affy_ID's in cluster	10053_at	YLR293C	GSP1			6080_at	YDR382W	RPP2B			9306_at	YMR300C	ADE4
6127_at	YDR341C	YDR341C							4909_f_at	YGR118W	RPS23A												80 out of 174	10114_at	YLR222C	UTP13			6127_at	YDR341C	YDR341C			9366_at	YMR272C	SCS7
6143_f_at	YDR312W	SSF2							5031_at	YGL031C	RPL24A												p-value	10127_at	YLR192C	HCR1			6318_at	YDR172W	SUP35			9399_at	YMR217W	GUA1
6152_at	YDR321W	ASP1							5032_at	YGL030W	RPL30												8.6545e-26	10132_at	YLR197W	SIK1			6433_at	YDR064W	RPS13			9460_at	YMR189W	GCV2
6156_at	YDR324C	UTP4							5094_at	YGL103W	RPL28													10155_at	YLR175W	CBF5			6438_at	YDR023W	SES1			9592_at	YMR062C	ECM40
6158_at	YDR326C	YSP2							5119_at	YGL123W	RPS2													10167_at	YLR186W	EMG1			6452_at	YDR037W	KRS1			9953_at	YLR372W	SUR4
6166_at	YDR292C	SRP101							5191_f_at	YGL189C	RPS26A													10203_at	YLR129W	DIP2			6537_f_at	YDL061C	RPS29B
6173_at	YDR299W	BFR2							5329_s_at	YFR031C-A	RPL2A /// RPL2B													10277_at	YLR068W	FYV7			6558_i_at	YDL083C	RPS16A /// RPS16B
6174_at	YDR300C	PRO1							5396_at	YFL034C-A	RPL22B													10318_at	YLR022C	SDO1			6559_f_at	YDL083C	RPS16B		nucleobase, nucleoside, nucleotide and nucleic acid metabolic process	10034_at	YLR276C	DBP9
6200_at	YDR280W	RRP45							5408_at	YFL022C	FRS2													10506_at	YKR081C	RPF2			6560_at	YDL082W	RPL13A		Affy_ID's in cluster	10035_at	YLR277C	YSH1
6222_at	YDR257C	SET7							5647_s_at	YER074W	RPS24A /// RPS24B													10531_at	YKR060W	UTP30			6568_f_at	YDL075W	RPL31A		299 out of 1664	10044_at	YLR285W	NNT1
6235_at	YDR224C	HTB1							5781_i_at	YEL054C	RPL12A													10593_at	YKL014C	URB1			6569_at	YDL075W	RPL31A		p-value	10053_at	YLR293C	GSP1
6237_at	YDR226W	ADK1							5985_at	YDR471W	RPL27B													10598_at	YKL009W	MRT4			6599_at	YDL130W	RPP1B		4.5271e-09	10068_i_at	YLR264W	RPS28B
6244_at	YDR233C	RTN1							6009_at	YDR449C	UTP6													10685_at	YKL099C	UTP11			6600_at	YDL130W	RPP1B			10069_f_at	YLR264W	RPS28B
6245_at	YDR234W	LYS4							6069_i_at	YDR418W	RPL12A /// RPL12B													10747_at	YKL172W	EBP2			6672_s_at	YDL191W	RPL35A /// RPL35B			10091_at	YLR243W	YLR243W
6266_at	YDR209C	YDR209C							6070_s_at	YDR418W	RPL12A /// RPL12B													10893_s_at	YJR145C	RPS4A /// RPS4B			6680_s_at	YDL184C	RPL41A /// RPL41B			10114_at	YLR222C	UTP13
6267_at	YDR210W	YDR210W							6433_at	YDR064W	RPS13													11088_at	YJL069C	UTP18			6688_at	YDL219W	DTD1			10127_at	YLR192C	HCR1
6302_at	YDR156W	RPA14							6558_i_at	YDL083C	RPS16A /// RPS16B													4310_at	YHR196W	UTP9			6689_at	YDL219W	DTD1			10131_at	YLR196W	PWP1
6304_at	YDR158W	HOM2							6559_f_at	YDL083C	RPS16B													4311_at	YHR197W	RIX1			6866_at	YCR031C	RPS14A			10132_at	YLR197W	SIK1
6307_at	YDR161W	YDR161W							6560_at	YDL082W	RPL13A													4398_at	YHR148W	IMP3			6881_at	YCR003W	MRPL32			10147_at	YLR167W	RPS31
6311_at	YDR165W	TRM82							6672_s_at	YDL191W	RPL35A /// RPL35B													4425_at	YHR089C	GAR1			7147_at	YBR191W	RPL21A			10155_at	YLR175W	CBF5
6318_at	YDR172W	SUP35							6680_s_at	YDL184C	RPL41A /// RPL41B													4446_at	YHR065C	RRP3			7190_i_at	YBR189W	RPS9B			10164_at	YLR183C	TOS4
6323_at	YDR133C	YDR133C							7190_i_at	YBR189W	RPS9B													4490_at	YHR062C	RPP1			7191_f_at	YBR189W	RPS9B			10167_at	YLR186W	EMG1
6324_g_at	YDR133C	YDR133C							7191_f_at	YBR189W	RPS9B													4710_at	YGR280C	PXR1			7234_at	YBR143C	SUP45			10180_at	YLR150W	STM1
6335_at	YDR144C	MKC7							7263_at	YBR085W	AAC3													4748_at	YGR272C	YGR272C			7257_at	YBR121C	GRS1			10203_at	YLR129W	DIP2
6337_at	YDR146C	SWI5							7454_s_at	YBL087C	RPL23A /// RPL23B													4860_at	YGR159C	NSR1			7284_at	YBR061C	TRM7			10205_at	YLR131C	ACE2
6354_at	YDR119W	VBA4							7632_i_at	YPR102C	YPR102C													4873_at	YGR128C	UTP8			7303_at	YBR079C	RPG1			10222_at	YLR103C	CDC45
6355_at	YDR120C	TRM1							7633_s_at	YPR102C	RPL11A /// RPL11B													4926_at	YGR090W	UTP22			7316_s_at	YBR048W	RPS11A /// RPS11B			10261_at	YLR052W	IES3
6364_at	YDR129C	SAC6							7656_s_at	YPR080W	TEF1 /// TEF2													5032_at	YGL030W	RPL30			7344_i_at	YBR031W	RPL4A /// RPL4B			10269_at	YLR060W	FRS1
6372_at	YDR093W	DNF2							7881_at	YPL144W	POC4													5033_at	YGL029W	CGR1			7345_s_at	YBR031W	RPL4A /// RPL4B			10277_at	YLR068W	FYV7
6373_g_at	YDR093W	DNF2							7882_f_at	YPL143W	RPL33A													5073_at	YGL078C	DBP3			7378_s_at	YBL027W	RPL19A /// RPL19B			10295_at	YLR043C	TRX1
6378_at	YDR098C	GRX3							7894_at	YPL131W	RPL5													5100_at	YGL097W	SRM1			7421_at	YBL076C	ILS1			10318_at	YLR022C	SDO1
6381_at	YDR101C	ARX1							8000_i_at	YPL249C-A	RPL36B													5164_at	YGL171W	ROK1			7448_at	YBL092W	RPL32			10341_at	YLL002W	RTT109
6395_at	YDR071C	PAA1							8186_at	YOR342C	YOR342C													5586_at	YER146W	LSM5			7454_s_at	YBL087C	RPL23A /// RPL23B			10395_at	YLL036C	PRP19
6410_at	YDR086C	SSS1							8269_f_at	YOR293W	RPS10A													5764_at	YEL026W	SNU13			7618_f_at	YPR132W	RPS23B			10473_i_at	YKR094C	RPL40A /// RPL40B
6411_at	YDR087C	RRP1							8270_f_at	YOR293W	RPS10A													6009_at	YDR449C	UTP6			7619_s_at	YPR132W	RPS23A /// RPS23B			10474_s_at	YKR094C	RPL40A /// RPL40B
6413_at	YDR044W	HEM13							8300_f_at	YOR234C	RPL33B													6039_g_at	YDR432W	NPL3			7632_i_at	YPR102C	YPR102C			10506_at	YKR081C	RPF2
6433_at	YDR064W	RPS13							8477_at	YOR095C	RKI1													6049_at	YDR398W	UTP5			7633_s_at	YPR102C	RPL11A /// RPL11B			10529_i_at	YKR057W	RPS21A
6438_at	YDR023W	SES1							8478_at	YOR096W	RPS7A													6064_at	YDR412W	RRP17			7656_s_at	YPR080W	TEF1 /// TEF2			10586_at	YKL021C	MAK11
6446_at	YDR032C	PST2							8479_at	YOR096W	RPS7A													6156_at	YDR324C	UTP4			7705_at	YPR041W	TIF5			10593_at	YKL014C	URB1
6449_at	YDR034W-B	YDR034W-B							8612_at	YOL040C	RPS15													6200_at	YDR280W	RRP45			7707_i_at	YPR043W	RPL43A			10598_at	YKL009W	MRT4
6452_at	YDR037W	KRS1							8613_at	YOL039W	RPP2A													6411_at	YDR087C	RRP1			7708_f_at	YPR043W	RPL43A			10685_at	YKL099C	UTP11
6459_at	YDL003W	MCD1							8662_at	YOL127W	RPL25													6493_at	YDL014W	NOP1			7741_at	YPR033C	HTS1			10701_at	YKL127W	PGM1
6463_at	YDR002W	YRB1							8918_at	YNL069C	RPL16B													6575_at	YDL111C	RRP42			7811_at	YPL079W	RPL21B			10729_at	YKL144C	RPC25
6492_at	YDL015C	TSC13							8936_at	YNL096C	RPS7B													6654_at	YDL166C	FAP7			7845_s_at	YPL090C	RPS6A /// RPS6B			10737_at	YKL181W	PRS1
6493_at	YDL014W	NOP1							8981_at	YNL096C	RPS7B													6700_at	YDL208W	NHP2			7854_i_at	YPL081W	RPS9A			10747_at	YKL172W	EBP2
6512_at	YDL040C	NAT1							9006_s_at	YNL162W	RPL42A /// RPL42B													6813_at	YCR072C	RSA4			7855_f_at	YPL081W	RPS9A			10761_at	YKL205W	LOS1
6515_at	YDL037C	BSC1							9026_at	YNL142W	MEP2													6923_at	YCL054W	SPB1			7882_f_at	YPL143W	RPL33A			10768_at	YKL194C	MST1
6516_at	YDL036C	PUS9							9182_s_at	YNL302C	RPS19A /// RPS19B													7112_at	YBR247C	ENP1			7894_at	YPL131W	RPL5			10796_at	YKL216W	URA1
6537_f_at	YDL061C	RPS29B							9381_s_at	YMR242C	RPL20A /// RPL20B													7625_at	YPR137W	RRP9			7960_i_at	YPL198W	RPL7B			10893_s_at	YJR145C	RPS4A /// RPS4B
6546_at	YDL052C	SLC1							9496_at	YMR142C	RPL13B													7644_at	YPR112C	MRD1			7961_f_at	YPL198W	RPL7B			10898_at	YJR105W	ADO1
6547_at	YDL051W	LHP1							9497_i_at	YMR143W	RPS16A													7947_at	YPL211W	NIP7			7962_s_at	YPL198W	RPL7A /// RPL7B			10947_at	YJR063W	RPA12
6558_i_at	YDL083C	RPS16A /// RPS16B							9498_f_at	YMR143W	RPS16A													7987_at	YPL217C	BMS1			7984_s_at	YPL220W	RPL1A /// RPL1B			10953_at	YJR069C	HAM1
6559_f_at	YDL083C	RPS16B							9684_s_at	YML026C	RPS18A /// RPS18B													8029_at	YPL266W	DIM1			8000_i_at	YPL249C-A	RPL36B			11003_at	YJR025C	BNA1
6560_at	YDL082W	RPL13A							9686_s_at	YML024W	RPS17A /// RPS17B													8247_at	YOR310C	NOP58			8013_at	YPL237W	SUI3			11010_at	YJL011C	RPC17
6568_f_at	YDL075W	RPL31A							9691_i_at	YML063W	RPS1B													8263_at	YOR287C	YOR287C			8168_at	YOR369C	RPS12			11088_at	YJL069C	UTP18
6569_at	YDL075W	RPL31A							9726_at	YML073C	RPL6A													8358_at	YOR201C	MRM1			8205_at	YOR361C	PRT1			11137_at	YJL110C	GZF3
6575_at	YDL111C	RRP42							9852_at	YLR448W	RPL6B													8459_at	YOR078W	BUD21			8252_at	YOR276W	CAF20			11159_s_at	YJL136C	RPS21A /// RPS21B
6585_at	YDL101C	DUN1							9968_s_at	YLR344W	RPL26A /// RPL26B													8552_at	YOL010W	RCL1			8269_f_at	YOR293W	RPS10A			11190_at	YJL148W	RPA34
6597_at	YDL131W	LYS21																						8565_at	YOR004W	UTP23			8270_f_at	YOR293W	RPS10A			11236_at	YJL190C	RPS22A
6599_at	YDL130W	RPP1B																						8618_at	YOL080C	REX4			8300_f_at	YOR234C	RPL33B			11328_at	YAR008W	SEN34
6600_at	YDL130W	RPP1B																						8673_at	YOL115W	PAP2			8368_i_at	YOR167C	RPS28A			11338_at	YAL029C	MYO4
6602_at	YDL128W	VCX1																						8690_at	YOL144W	NOP8			8369_f_at	YOR167C	RPS28A			11342_at	YAL025C	MAK16
6632_at	YDL143W	CCT4																						8813_at	YNR054C	ESF2			8370_at	YOR168W	GLN4			4057_at	YIR021W	MRS1
6639_at	YDL135C	RDI1																						8927_at	YNL061W	NOP2			8425_s_at	YOR133W	EFT1 /// EFT2			4068_at	YIR032C	DAL3
6653_at	YDL167C	NRP1																						8957_at	YNL075W	IMP4			8478_at	YOR096W	RPS7A			4165_i_at	YIL052C	RPL34A /// RPL34B
6654_at	YDL166C	FAP7																						8964_at	YNL112W	DBP2			8479_at	YOR096W	RPS7A			4185_at	YIL079C	AIR1
6662_at	YDL158C	YDL158C																						8965_at	YNL112W	DBP2			8491_at	YOR063W	RPL3			4186_at	YIL078W	THS1
6665_at	YDL198C	GGC1																						9032_at	YNL182C	IPI3			8612_at	YOL040C	RPS15			4228_at	YIL128W	MET18
6671_at	YDL192W	ARF1																						9051_at	YNL207W	RIO2			8613_at	YOL039W	RPP2A			4253_i_at	YIL148W	RPL40A /// RPL40B
6672_s_at	YDL191W	RPL35A /// RPL35B																						9081_at	YNL222W	SSU72			8646_at	YOL097C	WRS1			4310_at	YHR196W	UTP9
6674_at	YDL189W	YDL189W																						9339_at	YMR290C	HAS1			8662_at	YOL127W	RPL25			4311_at	YHR197W	RIX1
6675_at	YDL189W	RBS1																						9378_at	YMR239C	RNT1			8668_at	YOL120C	RPL18A			4343_at	YHR183W	GND1
6680_s_at	YDL184C	RPL41A /// RPL41B																						9535_at	YMR093W	UTP15			8695_at	YOL139C	CDC33			4353_at	YHR193C	EGD2
6683_g_at	YDL182W	LYS20 /// LYS21																						9580_at	YMR049C	ERB1			8901_at	YNL040W	YNL040W			4368_at	YHR163W	SOL3
6688_at	YDL219W	DTD1																						9752_at	YML093W	UTP14			8918_at	YNL069C	RPL16B			4393_at	YHR143W-A	RPC10
6689_at	YDL219W	DTD1																						9882_at	YLR435W	TSR2			8920_i_at	YNL067W	RPL9B			4394_at	YHR144C	DCD1
6696_at	YDL212W	SHR3																						9886_at	YLR438C-A	LSM3			8921_s_at	YNL067W	RPL9A /// RPL9B			4398_at	YHR148W	IMP3
6700_at	YDL208W	NHP2																						9900_at	YLR409C	UTP21			8936_at	YNL096C	RPS7B			4422_at	YHR128W	FUR1
6717_at	YDL236W	PHO13																											8981_at	YNL096C	RPS7B			4425_at	YHR089C	GAR1
6718_at	YDL235C	YPD1																											9006_s_at	YNL162W	RPL42A /// RPL42B			4446_at	YHR065C	RRP3
6725_at	YDL227C	HO																					RNA modification	10132_at	YLR197W	SIK1			9035_at	YNL178W	RPS3			4470_at	YHR041C	SRB2
6726_at	YDL226C	GCS1																					Affy_ID's in cluster	10155_at	YLR175W	CBF5			9094_s_at	YNL209W	SSB1 /// SSB2			4490_at	YHR062C	RPP1
6789_at	YCR094W	CDC50																					29 out of 65	4398_at	YHR148W	IMP3			9097_at	YNL252C	MRPL17			4493_at	YHR020W	YHR020W
6797_at	YCR102C	YCR102C																					p-value	4425_at	YHR089C	GAR1			9102_at	YNL247W	YNL247W			4494_at	YHR021C	RPS27B
6813_at	YCR072C	RSA4																					1.0449e-09	5092_at	YGL105W	ARC1			9182_s_at	YNL302C	RPS19A /// RPS19B			4514_at	YHR039C-B	VMA10
6831_at	YCR043C	YCR043C																						5387_at	YFL001W	DEG1			9183_s_at	YNL301C	RPL18A /// RPL18B			4530_at	YHR011W	DIA4
6832_at	YCR044C	PER1																						6311_at	YDR165W	TRM82			9184_at	YNL301C	RPL18B			4532_at	YHR013C	ARD1
6841_at	YCR053W	THR4																						6355_at	YDR120C	TRM1			9317_at	YMR309C	NIP1			4538_at	YHR019C	DED81
6863_at	YCR028C-A	RIM1																						6493_at	YDL014W	NOP1			9354_at	YMR260C	TIF11			4710_at	YGR280C	PXR1
6864_at	YCR028C-A	RIM1																						6516_at	YDL036C	PUS9			9381_s_at	YMR242C	RPL20A /// RPL20B			4740_at	YGR264C	MES1
6866_at	YCR031C	RPS14A																						6688_at	YDL219W	DTD1			9414_f_at	YMR230W	RPS10B			4810_at	YGR200C	ELP2
6869_at	YCR034W	FEN1																						6689_at	YDL219W	DTD1			9420_i_at	YMR194W	RPL36A			4840_at	YGR185C	TYS1
6880_at	YCR002C	CDC10																						6700_at	YDL208W	NHP2			9421_s_at	YMR194W	RPL36A /// RPL36B			4860_at	YGR159C	NSR1
6881_at	YCR003W	MRPL32																						6923_at	YCL054W	SPB1			9496_at	YMR142C	RPL13B			4873_at	YGR128C	UTP8
6882_at	YCR004C	YCP4																						7284_at	YBR061C	TRM7			9497_i_at	YMR143W	RPS16A			4899_at	YGR109C	CLB6
6909_at	YCL018W	LEU2																						7383_at	YBL024W	NCL1			9498_f_at	YMR143W	RPS16A			4909_f_at	YGR118W	RPS23A
6916_at	YCL063W	VAC17																						7625_at	YPR137W	RRP9			9501_at	YMR146C	TIF34			4926_at	YGR090W	UTP22
6923_at	YCL054W	SPB1																						8029_at	YPL266W	DIM1			9682_at	YML028W	TSA1			4930_at	YGR094W	VAS1
6926_at	YCL050C	APA1																						8247_at	YOR310C	NOP58			9684_s_at	YML026C	RPS18A /// RPS18B			5032_at	YGL030W	RPL30
6927_at	YCL049C	YCL049C																						8309_at	YOR243C	PUS7			9686_s_at	YML024W	RPS17A /// RPS17B			5033_at	YGL029W	CGR1
6929_at	YCL047C	YCL047C																						8358_at	YOR201C	MRM1			9691_i_at	YML063W	RPS1B			5073_at	YGL078C	DBP3
7064_at	YBR291C	CTP1																						8552_at	YOL010W	RCL1			9726_at	YML073C	RPL6A			5082_at	YGL070C	RPB9
7081_at	YBR261C	YBR261C																						8650_at	YOL093W	TRM10			9852_at	YLR448W	RPL6B			5092_at	YGL105W	ARC1
7085_at	YBR265W	TSC10																						8665_at	YOL124C	TRM11			9889_i_at	YLR441C	RPS1A			5119_at	YGL123W	RPS2
7101_at	YBR283C	SSH1																						8927_at	YNL061W	NOP2			9890_s_at	YLR441C	RPS1A /// RPS1B			5122_at	YGL120C	PRP43
7108_at	YBR243C	ALG7																						8957_at	YNL075W	IMP4			9895_i_at	YLR406C	RPL31B			5163_at	YGL172W	NUP49
7112_at	YBR247C	ENP1																						9147_at	YNL292W	PUS4			9896_f_at	YLR406C	RPL31B			5164_at	YGL171W	ROK1
7113_at	YBR248C	HIS7																						9650_at	YML014W	TRM9			9897_f_at	YLR406C	RPL31B			5268_at	YGL245W	GUS1
7114_at	YBR249C	ARO4																						9719_at	YML080W	DUS1			9923_f_at	YLR388W	RPS29A			5340_at	YFR041C	ERJ5
7117_at	YBR252W	DUT1																											9946_at	YLR367W	RPS22B			5387_at	YFL001W	DEG1
7121_at	YBR256C	RIB5																											9947_i_at	YLR367W	RPS22B			5408_at	YFL022C	FRS2
7137_at	YBR227C	MCX1																					rRNA modification	10132_at	YLR197W	SIK1			9948_f_at	YLR367W	RPS22B			5542_at	YER148W	SPT15
7147_at	YBR191W	RPL21A																					Affy_ID's in cluster	10155_at	YLR175W	CBF5			9964_at	YLR340W	RPP0			5586_at	YER146W	LSM5
7148_at	YBR192W	RIM2																					12 out of 17	4398_at	YHR148W	IMP3			9968_s_at	YLR344W	RPL26A /// RPL26B			5643_at	YER070W	RNR1
7152_at	YBR196C	PGI1																					p-value	4425_at	YHR089C	GAR1			9994_at	YLR325C	RPL38			5661_at	YER049W	TPA1
7160_at	YBR205W	KTR3																					1.2766e-07	6493_at	YDL014W	NOP1								5670_i_at	YER056C-A	RPL34A /// RPL34B
7169_at	YBR213W	MET8																						6700_at	YDL208W	NHP2								5671_s_at	YER056C-A	RPL34A /// RPL34B
7173_at	YBR171W	SEC66																						6923_at	YCL054W	SPB1		translational elongation	10097_at	YLR249W	YEF3			5763_at	YEL027W	CUP5
7188_at	YBR187W	GDT1																						7625_at	YPR137W	RRP9		Affy_ID's in cluster	10658_at	YKL081W	TEF4			5764_at	YEL026W	SNU13
7190_i_at	YBR189W	RPS9B																						8029_at	YPL266W	DIM1		10 out of 17	10659_at	YKL081W	TEF4			5780_at	YEL055C	POL5
7191_f_at	YBR189W	RPS9B																						8247_at	YOR310C	NOP58		p-value	6080_at	YDR382W	RPP2B			5781_i_at	YEL054C	RPL12A
7200_at	YBR154C	RPB5																						8358_at	YOR201C	MRM1		1.7036e-05	6599_at	YDL130W	RPP1B			5958_at	YDR489W	SLD5
7204_at	YBR158W	AMN1																						8957_at	YNL075W	IMP4			6600_at	YDL130W	RPP1B			6009_at	YDR449C	UTP6
7205_at	YBR159W	YBR159W																											7656_s_at	YPR080W	TEF1 /// TEF2			6010_at	YDR451C	YHP1
7209_at	YBR162W-A	YSY6																											8425_s_at	YOR133W	EFT1 /// EFT2			6039_g_at	YDR432W	NPL3
7211_at	YBR164C	ARL1																					tRNA modification	5092_at	YGL105W	ARC1			8613_at	YOL039W	RPP2A			6049_at	YDR398W	UTP5
7221_at	YBR130C	SHE3																					Affy_ID's in cluster	5387_at	YFL001W	DEG1			9964_at	YLR340W	RPP0			6050_at	YDR399W	HPT1
7232_at	YBR141C	YBR141C																					16 out of 45	6311_at	YDR165W	TRM82								6064_at	YDR412W	RRP17
7234_at	YBR143C	SUP45																					p-value	6355_at	YDR120C	TRM1								6069_i_at	YDR418W	RPL12A /// RPL12B
7240_at	YBR104W	YMC2																					0.00017366	6516_at	YDL036C	PUS9		tRNA aminoacylation for protein translation	10768_at	YKL194C	MST1			6070_s_at	YDR418W	RPL12A /// RPL12B
7242_at	YBR106W	PHO88																						6688_at	YDL219W	DTD1		Affy_ID's in cluster	4186_at	YIL078W	THS1			6078_at	YDR381W	YRA1
7257_at	YBR121C	GRS1																						6689_at	YDL219W	DTD1		20 out of 34	4493_at	YHR020W	YHR020W			6079_at	YDR381W	YRA1
7263_at	YBR085W	AAC3																						7284_at	YBR061C	TRM7		p-value	4530_at	YHR011W	DIA4			6127_at	YDR341C	YDR341C
7266_at	YBR088C	POL30																						7383_at	YBL024W	NCL1		8.9497e-10	4538_at	YHR019C	DED81			6156_at	YDR324C	UTP4
7272_at	YBR091C	MRS5																						8309_at	YOR243C	PUS7			4740_at	YGR264C	MES1			6173_at	YDR299W	BFR2
7277_at	YBR096W	YBR096W																						8552_at	YOL010W	RCL1			4840_at	YGR185C	TYS1			6174_at	YDR300C	PRO1
7284_at	YBR061C	TRM7																						8650_at	YOL093W	TRM10			4930_at	YGR094W	VAS1			6200_at	YDR280W	RRP45
7303_at	YBR079C	RPG1																						8665_at	YOL124C	TRM11			5092_at	YGL105W	ARC1			6235_at	YDR224C	HTB1
7306_at	YBR038W	CHS2																						9147_at	YNL292W	PUS4			5268_at	YGL245W	GUS1			6237_at	YDR226W	ADK1
7310_at	YBR042C	CST26																						9650_at	YML014W	TRM9			5408_at	YFL022C	FRS2			6302_at	YDR156W	RPA14
7316_s_at	YBR048W	RPS11A /// RPS11B																						9719_at	YML080W	DUS1			6127_at	YDR341C	YDR341C			6311_at	YDR165W	TRM82
7342_at	YBR029C	CDS1																											6438_at	YDR023W	SES1			6318_at	YDR172W	SUP35
7344_i_at	YBR031W	RPL4A /// RPL4B																											6452_at	YDR037W	KRS1			6337_at	YDR146C	SWI5
7345_s_at	YBR031W	RPL4A /// RPL4B																					PROTEIN SYNTHESIS	10003_f_at	YLR333C	RPS25B			7257_at	YBR121C	GRS1			6355_at	YDR120C	TRM1
7348_at	YBR034C	HMT1																					Affy_ID's in cluster	10034_at	YLR276C	DBP9			7421_at	YBL076C	ILS1			6411_at	YDR087C	RRP1
7358_s_at	YBL003C	HTA1 /// HTA2																					245 out of 511	10068_i_at	YLR264W	RPS28B			7741_at	YPR033C	HTS1			6438_at	YDR023W	SES1
7359_at	YBL002W	HTB2																					p-value	10069_f_at	YLR264W	RPS28B			8370_at	YOR168W	GLN4			6452_at	YDR037W	KRS1
7362_at	YBR002C	RER2																					2.3447e-87	10097_at	YLR249W	YEF3			8646_at	YOL097C	WRS1			6493_at	YDL014W	NOP1
7368_i_at	YBR010W	HHT1																						10113_at	YLR221C	RSA3			9102_at	YNL247W	YNL247W			6516_at	YDL036C	PUS9
7369_s_at	YBR010W	HHT1 /// HHT2																						10127_at	YLR192C	HCR1								6547_at	YDL051W	LHP1
7370_at	YBR011C	IPP1																						10147_at	YLR167W	RPS31								6558_i_at	YDL083C	RPS16A /// RPS16B
7374_at	YBL031W	SHE1																						10166_at	YLR185W	RPL37A		regulation of translational fidelity	4492_at	YHR064C	SSZ1			6559_f_at	YDL083C	RPS16B
7378_s_at	YBL027W	RPL19A /// RPL19B																						10167_at	YLR186W	EMG1		Affy_ID's in cluster	4715_at	YGR285C	ZUO1			6575_at	YDL111C	RRP42
7383_at	YBL024W	NCL1																						10269_at	YLR060W	FRS1		12 out of 12	4909_f_at	YGR118W	RPS23A			6585_at	YDL101C	DUN1
7413_at	YBL039C	URA7																						10270_at	YLR061W	RPL22A		p-value	5119_at	YGL123W	RPS2			6654_at	YDL166C	FAP7
7421_at	YBL076C	ILS1																						10300_f_at	YLR048W	RPS0B		4.0122e-11	7190_i_at	YBR189W	RPS9B			6671_at	YDL192W	ARF1
7425_s_at	YBL072C	RPS8A /// RPS8B																						10301_at	YLR048W	RPS0B			7191_f_at	YBR189W	RPS9B			6700_at	YDL208W	NHP2
7428_at	YBL068W	PRS4																						10302_g_at	YLR048W	RPS0A /// RPS0B			7316_s_at	YBR048W	RPS11A /// RPS11B			6725_at	YDL227C	HO
7444_at	YBL096C	YBL096C																						10305_at	YLR009W	RLP24			7618_f_at	YPR132W	RPS23B			6863_at	YCR028C-A	RIM1
7448_at	YBL092W	RPL32																						10325_at	YLR029C	RPL15A			7619_s_at	YPR132W	RPS23A /// RPS23B			6864_at	YCR028C-A	RIM1
7454_s_at	YBL087C	RPL23A /// RPL23B																						10326_g_at	YLR029C	RPL15A /// RPL15B			7854_i_at	YPL081W	RPS9A			6866_at	YCR031C	RPS14A
7460_at	YBL082C	ALG3																						10385_i_at	YLL045C	RPL8A /// RPL8B			7855_f_at	YPL081W	RPS9A			6923_at	YCL054W	SPB1
7488_at	YBL098W	BNA4																						10386_s_at	YLL045C	RPL8A /// RPL8B			9094_s_at	YNL209W	SSB1 /// SSB2			6926_at	YCL050C	APA1
7539_at	YPR187W	RPO26																						10473_i_at	YKR094C	RPL40A /// RPL40B								7101_at	YBR283C	SSH1
7565_at	YPR167C	MET16																						10474_s_at	YKR094C	RPL40A /// RPL40B								7112_at	YBR247C	ENP1
7573_at	YPR175W	DPB2																						10506_at	YKR081C	RPF2		methionine metabolic process	10018_at	YLR303W	MET17			7113_at	YBR248C	HIS7
7581_at	YPR183W	DPM1																						10529_i_at	YKR057W	RPS21A		Affy_ID's in cluster	10160_at	YLR180W	SAM1			7117_at	YBR252W	DUT1
7588_at	YPR145W	ASN1																						10543_at	YKR026C	GCN3		11 out of 15	10161_g_at	YLR180W	SAM1 /// SAM2			7152_at	YBR196C	PGI1
7618_f_at	YPR132W	RPS23B																						10556_i_at	YKL006W	RPL14A /// RPL14B		p-value	10563_at	YKL001C	MET14			7190_i_at	YBR189W	RPS9B
7619_s_at	YPR132W	RPS23A /// RPS23B																						10557_f_at	YKL006W	RPL14A		2.3857e-07	11032_at	YJR010W	MET3			7191_f_at	YBR189W	RPS9B
7625_at	YPR137W	RRP9																						10558_s_at	YKL006W	RPL14A /// RPL14B			4228_at	YIL128W	MET18			7200_at	YBR154C	RPB5
7626_at	YPR138C	MEP3																						10586_at	YKL021C	MAK11			4499_at	YHR025W	THR1			7221_at	YBR130C	SHE3
7627_at	YPR139C	VPS66																						10598_at	YKL009W	MRT4			5664_at	YER052C	HOM3			7242_at	YBR106W	PHO88
7632_i_at	YPR102C	YPR102C																						10658_at	YKL081W	TEF4			5698_at	YER043C	SAH1			7257_at	YBR121C	GRS1
7633_s_at	YPR102C	RPL11A /// RPL11B																						10659_at	YKL081W	TEF4			6304_at	YDR158W	HOM2			7266_at	YBR088C	POL30
7641_at	YPR110C	RPC40																						10717_at	YKL156W	RPS27A			7565_at	YPR167C	MET16			7284_at	YBR061C	TRM7
7644_at	YPR112C	MRD1																						10738_i_at	YKL180W	RPL17A								7316_s_at	YBR048W	RPS11A /// RPS11B
7646_at	YPR114W	YPR114W																						10739_f_at	YKL180W	RPL17A								7358_s_at	YBL003C	HTA1 /// HTA2
7650_at	YPR118W	MRI1																						10768_at	YKL194C	MST1		amino acid biosynthetic process	10018_at	YLR303W	MET17			7368_i_at	YBR010W	HHT1
7651_at	YPR119W	CLB2																						10893_s_at	YJR145C	RPS4A /// RPS4B		Affy_ID's in cluster	10563_at	YKL001C	MET14			7369_s_at	YBR010W	HHT1 /// HHT2
7656_s_at	YPR080W	TEF1 /// TEF2																						10916_at	YJR123W	RPS5		51 out of 98	10801_at	YKL211C	TRP3			7383_at	YBL024W	NCL1
7664_at	YPR088C	SRP54																						10933_at	YJR094W-A	RPL43B		p-value	10885_at	YJR137C	ECM17			7413_at	YBL039C	URA7
7680_at	YPR060C	ARO7																						11029_at	YJR007W	SUI2		9.1252e-20	10896_at	YJR148W	BAT2			7421_at	YBL076C	ILS1
7689_at	YPR069C	SPE3																						11158_i_at	YJL136C	RPS21B			10993_at	YJR016C	ILV3			7428_at	YBL068W	PRS4
7694_at	YPR074C	TKL1																						11159_s_at	YJL136C	RPS21A /// RPS21B			11032_at	YJR010W	MET3			7488_at	YBL098W	BNA4
7698_at	YPR035W	GLN1																						11203_i_at	YJL177W	RPL17B			11114_at	YJL088W	ARG3			7539_at	YPR187W	RPO26
7705_at	YPR041W	TIF5																						11204_s_at	YJL177W	RPL17A /// RPL17B			11355_at	YAL012W	CYS3			7573_at	YPR175W	DPB2
7707_i_at	YPR043W	RPL43A																						11205_i_at	YJL177W	RPL17B			4190_at	YIL074C	SER33			7618_f_at	YPR132W	RPS23B
7708_f_at	YPR043W	RPL43A																						11206_f_at	YJL177W	RPL17B			4195_at	YIL116W	HIS5			7619_s_at	YPR132W	RPS23A /// RPS23B
7713_at	YPR048W	TAH18																						11236_at	YJL190C	RPS22A			4321_at	YHR208W	BAT1			7625_at	YPR137W	RRP9
7716_at	YPR051W	MAK3																						11342_at	YAL025C	MAK16			4499_at	YHR025W	THR1			7641_at	YPR110C	RPC40
7717_at	YPR052C	NHP6A																						11374_at	YAL035W	FUN12			4537_at	YHR018C	ARG4			7644_at	YPR112C	MRD1
7718_g_at	YPR052C	NHP6A																						4093_at	YIR012W	SQT1			4818_at	YGR208W	SER2			7694_at	YPR074C	TKL1
7735_at	YPR028W	YOP1																						4165_i_at	YIL052C	RPL34A /// RPL34B			4869_at	YGR124W	ASN2			7716_at	YPR051W	MAK3
7741_at	YPR033C	HTS1																						4186_at	YIL078W	THS1			5008_at	YGL009C	LEU1			7717_at	YPR052C	NHP6A
7743_at	YPL010W	RET3																						4223_at	YIL133C	RPL16A			5036_at	YGL026C	TRP5			7718_g_at	YPR052C	NHP6A
7761_at	YPR009W	SUT2																						4253_i_at	YIL148W	RPL40A /// RPL40B			5141_at	YGL148W	ARO2			7741_at	YPR033C	HTS1
7762_at	YPR010C	RPA135																						4311_at	YHR197W	RIX1			5614_at	YER086W	ILV1			7761_at	YPR009W	SUT2
7793_at	YPL050C	MNN9																						4353_at	YHR193C	EGD2			5619_at	YER090W	TRP2			7762_at	YPR010C	RPA135
7806_at	YPL037C	EGD1																						4398_at	YHR148W	IMP3			5620_at	YER091C	MET6			7806_at	YPL037C	EGD1
7811_at	YPL079W	RPL21B																						4492_at	YHR064C	SSZ1			5642_at	YER069W	ARG5,6			7845_s_at	YPL090C	RPS6A /// RPS6B
7826_at	YPL063W	TIM50																						4493_at	YHR020W	YHR020W			5654_at	YER081W	SER3			7854_i_at	YPL081W	RPS9A
7828_at	YPL061W	ALD6																						4494_at	YHR021C	RPS27B			5664_at	YER052C	HOM3			7855_f_at	YPL081W	RPS9A
7845_s_at	YPL090C	RPS6A /// RPS6B																						4515_i_at	YHL001W	RPL14A /// RPL14B			5667_at	YER055C	HIS1			7881_at	YPL144W	POC4
7854_i_at	YPL081W	RPS9A																						4516_f_at	YHL001W	RPL14B			5678_at	YER023W	PRO3			7947_at	YPL211W	NIP7
7855_f_at	YPL081W	RPS9A																						4528_i_at	YHR010W	RPL27A			6095_at	YDR354W	TRP4			7984_s_at	YPL220W	RPL1A /// RPL1B
7872_at	YPL108W	YPL108W																						4529_f_at	YHR010W	RPL27A			6174_at	YDR300C	PRO1			7987_at	YPL217C	BMS1
7877_at	YPL103C	FMP30																						4530_at	YHR011W	DIA4			6245_at	YDR234W	LYS4			8029_at	YPL266W	DIM1
7881_at	YPL144W	POC4																						4538_at	YHR019C	DED81			6304_at	YDR158W	HOM2			8151_s_at	YOR074C	CDC21
7882_f_at	YPL143W	RPL33A																						4547_at	YHL015W	RPS20			6597_at	YDL131W	LYS21			8184_at	YOR340C	RPA43
7894_at	YPL131W	RPL5																						4740_at	YGR264C	MES1			6683_g_at	YDL182W	LYS20 /// LYS21			8203_at	YOR359W	VTS1
7932_at	YPL183C	RTT10																						4765_at	YGR245C	SDA1			6841_at	YCR053W	THR4			8244_i_at	YOR309C	NOP58
7947_at	YPL211W	NIP7																						4779_f_at	YGR214W	RPS0A			6909_at	YCL018W	LEU2			8246_s_at	YOR309C	NOP58
7959_at	YPL199C	YPL199C																						4780_at	YGR214W	RPS0A			7113_at	YBR248C	HIS7			8247_at	YOR310C	NOP58
7960_i_at	YPL198W	RPL7B																						4840_at	YGR185C	TYS1			7114_at	YBR249C	ARO4			8251_at	YOR315W	SFG1
7961_f_at	YPL198W	RPL7B																						4848_at	YGR148C	RPL24B			7169_at	YBR213W	MET8			8263_at	YOR287C	YOR287C
7962_s_at	YPL198W	RPL7A /// RPL7B																						4860_at	YGR159C	NSR1			7565_at	YPR167C	MET16			8307_at	YOR241W	MET7
7977_at	YPL227C	ALG5																						4909_f_at	YGR118W	RPS23A			7588_at	YPR145W	ASN1			8309_at	YOR243C	PUS7
7984_s_at	YPL220W	RPL1A /// RPL1B																						4921_i_at	YGR085C	YGR085C			7650_at	YPR118W	MRI1			8313_at	YOR247W	SRL1
7987_at	YPL217C	BMS1																						4930_at	YGR094W	VAS1			7680_at	YPR060C	ARO7			8314_g_at	YOR247W	SRL1
7994_at	YPL255W	BBP1																						5001_f_at	YGR027C	RPS25A			8022_at	YPL273W	SAM4			8315_i_at	YOR248W	SRL1
8000_i_at	YPL249C-A	RPL36B																						5031_at	YGL031C	RPL24A			8359_at	YOR202W	HIS3			8320_at	YOR209C	NPT1
8004_at	YPL246C	RBD2																						5032_at	YGL030W	RPL30			8422_at	YOR130C	ORT1			8321_at	YOR210W	RPB10
8005_at	YPL245W	YPL245W																						5033_at	YGL029W	CGR1			8445_at	YOR108W	LEU9			8336_at	YOR224C	RPB8
8009_at	YPL241C	CIN2																						5073_at	YGL078C	DBP3			8593_at	YOL058W	ARG1			8355_at	YOR198C	BFR1
8013_at	YPL237W	SUI3																						5075_i_at	YGL076C	RPL7A			8808_at	YNR050C	LYS9			8358_at	YOR201C	MRM1
8022_at	YPL273W	SAM4																						5076_f_at	YGL076C	RPL7A			9168_at	YNL316C	PHA2			8370_at	YOR168W	GLN4
8029_at	YPL266W	DIM1																						5092_at	YGL105W	ARC1			9286_s_at	YMR321C	SAM4			8420_at	YOR128C	ADE2
8031_at	YPL264C	YPL264C																						5094_at	YGL103W	RPL28			9592_at	YMR062C	ECM40			8459_at	YOR078W	BUD21
8151_s_at	YOR074C	CDC21																						5100_at	YGL097W	SRM1								8477_at	YOR095C	RKI1
8168_at	YOR369C	RPS12																						5119_at	YGL123W	RPS2								8478_at	YOR096W	RPS7A
8174_at	YOR375C	GDH1																						5142_i_at	YGL147C	RPL9A /// RPL9B		aromatic amino acid family biosynthetic process	10801_at	YKL211C	TRP3			8479_at	YOR096W	RPS7A
8184_at	YOR340C	RPA43																						5163_at	YGL172W	NUP49		Affy_ID's in cluster	5036_at	YGL026C	TRP5			8552_at	YOL010W	RCL1
8186_at	YOR342C	YOR342C																						5191_f_at	YGL189C	RPS26A		8 out of 12	5141_at	YGL148W	ARO2			8565_at	YOR004W	UTP23
8203_at	YOR359W	VTS1																						5268_at	YGL245W	GUS1		p-value	5619_at	YER090W	TRP2			8618_at	YOL080C	REX4
8205_at	YOR361C	PRT1																						5329_s_at	YFR031C-A	RPL2A /// RPL2B		3.5298e-05	6095_at	YDR354W	TRP4			8646_at	YOL097C	WRS1
8222_at	YOR332W	VMA4																						5331_at	YFR032C-A	RPL29			7114_at	YBR249C	ARO4			8650_at	YOL093W	TRM10
8235_at	YOR301W	RAX1																						5396_at	YFL034C-A	RPL22B			7680_at	YPR060C	ARO7			8665_at	YOL124C	TRM11
8244_i_at	YOR309C	NOP58																						5408_at	YFL022C	FRS2			9168_at	YNL316C	PHA2			8673_at	YOL115W	PAP2
8245_r_at	YOR309C	YOR309C																						5571_at	YER131W	RPS26B								8690_at	YOL144W	NOP8
8246_s_at	YOR309C	NOP58																						5647_s_at	YER074W	RPS24A /// RPS24B								8695_at	YOL139C	CDC33
8247_at	YOR310C	NOP58																						5670_i_at	YER056C-A	RPL34A /// RPL34B		ribosome biogenesis	10034_at	YLR276C	DBP9			8813_at	YNR054C	ESF2
8251_at	YOR315W	SFG1																						5671_s_at	YER056C-A	RPL34A /// RPL34B		Affy_ID's in cluster	10113_at	YLR221C	RSA3			8857_at	YNR009W	NRM1
8252_at	YOR276W	CAF20																						5680_at	YER025W	GCD11		88 out of 172	10114_at	YLR222C	UTP13			8901_at	YNL040W	YNL040W
8263_at	YOR287C	YOR287C																						5756_at	YEL034W	HYP2		p-value	10132_at	YLR197W	SIK1			8915_at	YNL072W	RNH201
8269_f_at	YOR293W	RPS10A																						5781_i_at	YEL054C	RPL12A		9.2893e-33	10147_at	YLR167W	RPS31			8927_at	YNL061W	NOP2
8270_f_at	YOR293W	RPS10A																						5985_at	YDR471W	RPL27B			10155_at	YLR175W	CBF5			8936_at	YNL096C	RPS7B
8275_at	YOR254C	SEC63																						6035_at	YDR429C	TIF35			10167_at	YLR186W	EMG1			8957_at	YNL075W	IMP4
8292_at	YOR271C	FSF1																						6069_i_at	YDR418W	RPL12A /// RPL12B			10203_at	YLR129W	DIP2			8963_at	YNL113W	RPC19
8293_at	YOR272W	YTM1																						6070_s_at	YDR418W	RPL12A /// RPL12B			10305_at	YLR009W	RLP24			8964_at	YNL112W	DBP2
8298_at	YOR232W	MGE1																						6080_at	YDR382W	RPP2B			10318_at	YLR022C	SDO1			8965_at	YNL112W	DBP2
8300_f_at	YOR234C	RPL33B																						6127_at	YDR341C	YDR341C			10385_i_at	YLL045C	RPL8A /// RPL8B			8981_at	YNL096C	RPS7B
8307_at	YOR241W	MET7																						6143_f_at	YDR312W	SSF2			10386_s_at	YLL045C	RPL8A /// RPL8B			8993_at	YNL129W	NRK1
8309_at	YOR243C	PUS7																						6318_at	YDR172W	SUP35			10473_i_at	YKR094C	RPL40A /// RPL40B			9017_at	YNL151C	RPC31
8313_at	YOR247W	SRL1																						6381_at	YDR101C	ARX1			10474_s_at	YKR094C	RPL40A /// RPL40B			9032_at	YNL182C	IPI3
8314_g_at	YOR247W	SRL1																						6433_at	YDR064W	RPS13			10586_at	YKL021C	MAK11			9051_at	YNL207W	RIO2
8315_i_at	YOR248W	SRL1																						6438_at	YDR023W	SES1			10593_at	YKL014C	URB1			9081_at	YNL222W	SSU72
8320_at	YOR209C	NPT1																						6452_at	YDR037W	KRS1			10598_at	YKL009W	MRT4			9083_at	YNL220W	ADE12
8321_at	YOR210W	RPB10																						6493_at	YDL014W	NOP1			10685_at	YKL099C	UTP11			9101_at	YNL248C	RPA49
8327_at	YOR216C	RUD3																						6512_at	YDL040C	NAT1			10747_at	YKL172W	EBP2			9102_at	YNL247W	YNL247W
8334_at	YOR222W	ODC2																						6537_f_at	YDL061C	RPS29B			11088_at	YJL069C	UTP18			9103_at	YNL246W	VPS75
8336_at	YOR224C	RPB8																						6558_i_at	YDL083C	RPS16A /// RPS16B			4253_i_at	YIL148W	RPL40A /// RPL40B			9147_at	YNL292W	PUS4
8345_at	YOR189W	IES4																						6559_f_at	YDL083C	RPS16B			4310_at	YHR196W	UTP9			9149_at	YNL290W	RFC3
8355_at	YOR198C	BFR1																						6560_at	YDL082W	RPL13A			4311_at	YHR197W	RIX1			9182_s_at	YNL302C	RPS19A /// RPS19B
8358_at	YOR201C	MRM1																						6568_f_at	YDL075W	RPL31A			4398_at	YHR148W	IMP3			9306_at	YMR300C	ADE4
8359_at	YOR202W	HIS3																						6569_at	YDL075W	RPL31A			4425_at	YHR089C	GAR1			9320_at	YMR312W	ELP6
8360_at	YOR203W	YOR203W																						6599_at	YDL130W	RPP1B			4446_at	YHR065C	RRP3			9339_at	YMR290C	HAS1
8363_at	YOR206W	NOC2																						6600_at	YDL130W	RPP1B			4482_at	YHR052W	CIC1			9357_at	YMR263W	SAP30
8368_i_at	YOR167C	RPS28A																						6672_s_at	YDL191W	RPL35A /// RPL35B			4710_at	YGR280C	PXR1			9378_at	YMR239C	RNT1
8369_f_at	YOR167C	RPS28A																						6680_s_at	YDL184C	RPL41A /// RPL41B			4765_at	YGR245C	SDA1			9399_at	YMR217W	GUA1
8370_at	YOR168W	GLN4																						6688_at	YDL219W	DTD1			4873_at	YGR128C	UTP8			9429_at	YMR202W	ERG2
8377_at	YOR175C	ALE1																						6689_at	YDL219W	DTD1			4926_at	YGR090W	UTP22			9449_at	YMR179W	SPT21
8390_at	YOR143C	THI80																						6813_at	YCR072C	RSA4			5033_at	YGL029W	CGR1			9484_at	YMR131C	RRB1
8411_at	YOR164C	YOR164C																						6866_at	YCR031C	RPS14A			5073_at	YGL078C	DBP3			9496_at	YMR142C	RPL13B
8420_at	YOR128C	ADE2																						6881_at	YCR003W	MRPL32			5119_at	YGL123W	RPS2			9497_i_at	YMR143W	RPS16A
8422_at	YOR130C	ORT1																						6923_at	YCL054W	SPB1			5164_at	YGL171W	ROK1			9498_f_at	YMR143W	RPS16A
8425_s_at	YOR133W	EFT1 /// EFT2																						7147_at	YBR191W	RPL21A			5707_at	YER007C-A	TMA20			9512_at	YMR116C	ASC1
8438_at	YOR101W	RAS1																						7190_i_at	YBR189W	RPS9B			5764_at	YEL026W	SNU13			9513_at	YMR116C	ASC1
8445_at	YOR108W	LEU9																						7191_f_at	YBR189W	RPS9B			6009_at	YDR449C	UTP6			9519_at	YMR120C	ADE17
8452_at	YOR115C	TRS33																						7234_at	YBR143C	SUP45			6039_g_at	YDR432W	NPL3			9524_at	YMR125W	STO1
8459_at	YOR078W	BUD21																						7257_at	YBR121C	GRS1			6049_at	YDR398W	UTP5			9535_at	YMR093W	UTP15
8460_at	YOR079C	ATX2																						7284_at	YBR061C	TRM7			6064_at	YDR412W	RRP17			9580_at	YMR049C	ERB1
8468_at	YOR087W	YVC1																						7303_at	YBR079C	RPG1			6143_f_at	YDR312W	SSF2			9611_at	YMR033W	ARP9
8469_g_at	YOR087W	YVC1																						7316_s_at	YBR048W	RPS11A /// RPS11B			6156_at	YDR324C	UTP4			9622_at	YML001W	YPT7
8470_at	YOR088W	YVC1																						7344_i_at	YBR031W	RPL4A /// RPL4B			6493_at	YDL014W	NOP1			9650_at	YML014W	TRM9
8473_at	YOR091W	TMA46																						7345_s_at	YBR031W	RPL4A /// RPL4B			6700_at	YDL208W	NHP2			9672_at	YML036W	CGI121
8477_at	YOR095C	RKI1																						7378_s_at	YBL027W	RPL19A /// RPL19B			6866_at	YCR031C	RPS14A			9683_at	YML027W	YOX1
8478_at	YOR096W	RPS7A																						7421_at	YBL076C	ILS1			6923_at	YCL054W	SPB1			9684_s_at	YML026C	RPS18A /// RPS18B
8479_at	YOR096W	RPS7A																						7425_s_at	YBL072C	RPS8A /// RPS8B			7112_at	YBR247C	ENP1			9686_s_at	YML024W	RPS17A /// RPS17B
8491_at	YOR063W	RPL3																						7448_at	YBL092W	RPL32			7188_at	YBR187W	GDT1			9694_at	YML060W	OGG1
8495_at	YOR067C	ALG8																						7454_s_at	YBL087C	RPL23A /// RPL23B			7190_i_at	YBR189W	RPS9B			9699_at	YML056C	IMD4
8519_at	YOR046C	DBP5																						7618_f_at	YPR132W	RPS23B			7191_f_at	YBR189W	RPS9B			9700_at	YML056C	IMD4
8524_at	YOR051C	YOR051C																						7619_s_at	YPR132W	RPS23A /// RPS23B			7625_at	YPR137W	RRP9			9719_at	YML080W	DUS1
8526_at	YOR009W	TIR4																						7632_i_at	YPR102C	YPR102C			7845_s_at	YPL090C	RPS6A /// RPS6B			9747_at	YML097C	VPS9
8529_at	YOR012W	YOR012W																						7633_s_at	YPR102C	RPL11A /// RPL11B			7854_i_at	YPL081W	RPS9A			9752_at	YML093W	UTP14
8530_g_at	YOR012W	IRC11																						7656_s_at	YPR080W	TEF1 /// TEF2			7855_f_at	YPL081W	RPS9A			9879_f_at	YLR432W	IMD3
8531_at	YOR013W	IRC11																						7705_at	YPR041W	TIF5			7947_at	YPL211W	NIP7			9882_at	YLR435W	TSR2
8548_at	YOL014W	YOL014W																						7707_i_at	YPR043W	RPL43A			7987_at	YPL217C	BMS1			9886_at	YLR438C-A	LSM3
8552_at	YOL010W	RCL1																						7708_f_at	YPR043W	RPL43A			8029_at	YPL266W	DIM1			9900_at	YLR409C	UTP21
8554_at	YOL008W	COQ10																						7741_at	YPR033C	HTS1			8244_i_at	YOR309C	NOP58			9911_at	YLR420W	URA4
8560_at	YOL002C	IZH2																						7806_at	YPL037C	EGD1			8246_s_at	YOR309C	NOP58			9953_at	YLR372W	SUR4
8563_at	YOR002W	ALG6																						7811_at	YPL079W	RPL21B			8247_at	YOR310C	NOP58			9978_at	YLR354C	TAL1
8565_at	YOR004W	UTP23																						7845_s_at	YPL090C	RPS6A /// RPS6B			8263_at	YOR287C	YOR287C			9983_at	YLR359W	ADE13
8593_at	YOL058W	ARG1																						7854_i_at	YPL081W	RPS9A			8363_at	YOR206W	NOC2			9997_at	YLR328W	NMA1
8595_at	YOL056W	GPM3																						7855_f_at	YPL081W	RPS9A			8459_at	YOR078W	BUD21			AFFX-YER148w3_at	X16860	SPT15
8600_at	YOL052C	SPE2																						7882_f_at	YPL143W	RPL33A			8478_at	YOR096W	RPS7A			AFFX-YFL039C5_at	V01288	ACT1
8603_at	YOL049W	GSH2																						7894_at	YPL131W	RPL5			8479_at	YOR096W	RPS7A
8612_at	YOL040C	RPS15																						7947_at	YPL211W	NIP7			8552_at	YOL010W	RCL1
8613_at	YOL039W	RPP2A																						7960_i_at	YPL198W	RPL7B			8565_at	YOR004W	UTP23		rRNA processing	10034_at	YLR276C	DBP9
8618_at	YOL080C	REX4																						7961_f_at	YPL198W	RPL7B			8612_at	YOL040C	RPS15		Affy_ID's in cluster	10053_at	YLR293C	GSP1
8621_at	YOL077C	BRX1																						7962_s_at	YPL198W	RPL7A /// RPL7B			8621_at	YOL077C	BRX1		97 out of 212	10114_at	YLR222C	UTP13
8622_at	YOL076W	MDM20																						7984_s_at	YPL220W	RPL1A /// RPL1B			8690_at	YOL144W	NOP8		p-value	10127_at	YLR192C	HCR1
8633_at	YOL064C	MET22																						7987_at	YPL217C	BMS1			8813_at	YNR054C	ESF2		5.7987e-31	10131_at	YLR196W	PWP1
8646_at	YOL097C	WRS1																						8000_i_at	YPL249C-A	RPL36B			8927_at	YNL061W	NOP2			10132_at	YLR197W	SIK1
8650_at	YOL093W	TRM10																						8013_at	YPL237W	SUI3			8936_at	YNL096C	RPS7B			10155_at	YLR175W	CBF5
8651_at	YOL092W	YOL092W																						8168_at	YOR369C	RPS12			8957_at	YNL075W	IMP4			10167_at	YLR186W	EMG1
8662_at	YOL127W	RPL25																						8205_at	YOR361C	PRT1			8964_at	YNL112W	DBP2			10203_at	YLR129W	DIP2
8665_at	YOL124C	TRM11																						8252_at	YOR276W	CAF20			8965_at	YNL112W	DBP2			10277_at	YLR068W	FYV7
8668_at	YOL120C	RPL18A																						8269_f_at	YOR293W	RPS10A			8981_at	YNL096C	RPS7B			10318_at	YLR022C	SDO1
8673_at	YOL115W	PAP2																						8270_f_at	YOR293W	RPS10A			9032_at	YNL182C	IPI3			10506_at	YKR081C	RPF2
8681_at	YOL107W	YOL107W																						8293_at	YOR272W	YTM1			9051_at	YNL207W	RIO2			10586_at	YKL021C	MAK11
8682_at	YOL106W	YOL106W																						8300_f_at	YOR234C	RPL33B			9339_at	YMR290C	HAS1			10593_at	YKL014C	URB1
8690_at	YOL144W	NOP8																						8363_at	YOR206W	NOC2			9484_at	YMR131C	RRB1			10598_at	YKL009W	MRT4
8695_at	YOL139C	CDC33																						8368_i_at	YOR167C	RPS28A			9524_at	YMR125W	STO1			10685_at	YKL099C	UTP11
8790_s_at	YNL044W	YIP3																						8369_f_at	YOR167C	RPS28A			9535_at	YMR093W	UTP15			10747_at	YKL172W	EBP2
8808_at	YNR050C	LYS9																						8370_at	YOR168W	GLN4			9580_at	YMR049C	ERB1			10893_s_at	YJR145C	RPS4A /// RPS4B
8813_at	YNR054C	ESF2																						8425_s_at	YOR133W	EFT1 /// EFT2			9752_at	YML093W	UTP14			11088_at	YJL069C	UTP18
8824_at	YNR021W	YNR021W																						8478_at	YOR096W	RPS7A			9900_at	YLR409C	UTP21			11342_at	YAL025C	MAK16
8829_at	YNR026C	SEC12																						8479_at	YOR096W	RPS7A			9964_at	YLR340W	RPP0			4310_at	YHR196W	UTP9
8830_at	YNR027W	BUD17																						8491_at	YOR063W	RPL3								4311_at	YHR197W	RIX1
8831_at	YNR028W	CPR8																						8612_at	YOL040C	RPS15								4398_at	YHR148W	IMP3
8833_at	YNR030W	ALG12																						8613_at	YOL039W	RPP2A		ribosomal large subunit biogenesis	10305_at	YLR009W	RLP24			4425_at	YHR089C	GAR1
8844_at	YNR041C	COQ2																						8618_at	YOL080C	REX4		Affy_ID's in cluster	10318_at	YLR022C	SDO1			4446_at	YHR065C	RRP3
8856_at	YNR008W	LRO1																						8621_at	YOL077C	BRX1		11 out of 25	10586_at	YKL021C	MAK11			4490_at	YHR062C	RPP1
8857_at	YNR009W	NRM1																						8646_at	YOL097C	WRS1		p-value	10598_at	YKL009W	MRT4			4710_at	YGR280C	PXR1
8861_at	YNR013C	PHO91																						8662_at	YOL127W	RPL25		0.00020962	11342_at	YAL025C	MAK16			4860_at	YGR159C	NSR1
8885_at	YNL010W	YNL010W																						8668_at	YOL120C	RPL18A			4482_at	YHR052W	CIC1			4873_at	YGR128C	UTP8
8893_at	YNL049C	SFB2																						8690_at	YOL144W	NOP8			5122_at	YGL120C	PRP43			4926_at	YGR090W	UTP22
8901_at	YNL040W	YNL040W																						8695_at	YOL139C	CDC33			6381_at	YDR101C	ARX1			5032_at	YGL030W	RPL30
8911_s_at	YNL030W	HHF1 /// HHF2																						8813_at	YNR054C	ESF2			7947_at	YPL211W	NIP7			5033_at	YGL029W	CGR1
8915_at	YNL072W	RNH201																						8918_at	YNL069C	RPL16B			8293_at	YOR272W	YTM1			5073_at	YGL078C	DBP3
8918_at	YNL069C	RPL16B																						8920_i_at	YNL067W	RPL9B			8967_at	YNL110C	NOP15			5119_at	YGL123W	RPS2
8920_i_at	YNL067W	RPL9B																						8921_s_at	YNL067W	RPL9A /// RPL9B								5122_at	YGL120C	PRP43
8921_s_at	YNL067W	RPL9A /// RPL9B																						8936_at	YNL096C	RPS7B								5164_at	YGL171W	ROK1
8922_at	YNL066W	SUN4																						8967_at	YNL110C	NOP15								5586_at	YER146W	LSM5
8927_at	YNL061W	NOP2																						8981_at	YNL096C	RPS7B								5764_at	YEL026W	SNU13
8929_at	YNL058C	YNL058C																						9003_at	YNL119W	NCS2								6009_at	YDR449C	UTP6
8936_at	YNL096C	RPS7B																						9006_s_at	YNL162W	RPL42A /// RPL42B								6039_g_at	YDR432W	NPL3
8942_at	YNL090W	RHO2																						9032_at	YNL182C	IPI3								6049_at	YDR398W	UTP5
8945_at	YNL087W	TCB2																						9035_at	YNL178W	RPS3								6064_at	YDR412W	RRP17
8953_at	YNL079C	TPM1																						9094_s_at	YNL209W	SSB1 /// SSB2								6156_at	YDR324C	UTP4
8957_at	YNL075W	IMP4																						9097_at	YNL252C	MRPL17								6173_at	YDR299W	BFR2
8963_at	YNL113W	RPC19																						9102_at	YNL247W	YNL247W								6200_at	YDR280W	RRP45
8964_at	YNL112W	DBP2																						9139_at	YNL255C	GIS2								6411_at	YDR087C	RRP1
8965_at	YNL112W	DBP2																						9182_s_at	YNL302C	RPS19A /// RPS19B								6493_at	YDL014W	NOP1
8967_at	YNL110C	NOP15																						9183_s_at	YNL301C	RPL18A /// RPL18B								6575_at	YDL111C	RRP42
8969_at	YNL108C	YNL108C																						9184_at	YNL301C	RPL18B								6654_at	YDL166C	FAP7
8979_at	YNL098C	RAS2																						9317_at	YMR309C	NIP1								6700_at	YDL208W	NHP2
8981_at	YNL096C	RPS7B																						9354_at	YMR260C	TIF11								6866_at	YCR031C	RPS14A
8984_at	YNL138W	SRV2																						9381_s_at	YMR242C	RPL20A /// RPL20B								6923_at	YCL054W	SPB1
8990_at	YNL132W	KRE33																						9414_f_at	YMR230W	RPS10B								7112_at	YBR247C	ENP1
8993_at	YNL129W	NRK1																						9420_i_at	YMR194W	RPL36A								7190_i_at	YBR189W	RPS9B
9003_at	YNL119W	NCS2																						9421_s_at	YMR194W	RPL36A /// RPL36B								7191_f_at	YBR189W	RPS9B
9006_s_at	YNL162W	RPL42A /// RPL42B																						9484_at	YMR131C	RRB1								7625_at	YPR137W	RRP9
9015_at	YNL153C	GIM3																						9496_at	YMR142C	RPL13B								7644_at	YPR112C	MRD1
9017_at	YNL151C	RPC31																						9497_i_at	YMR143W	RPS16A								7845_s_at	YPL090C	RPS6A /// RPS6B
9026_at	YNL142W	MEP2																						9498_f_at	YMR143W	RPS16A								7854_i_at	YPL081W	RPS9A
9028_at	YNL186W	UBP10																						9501_at	YMR146C	TIF34								7855_f_at	YPL081W	RPS9A
9032_at	YNL182C	IPI3																						9512_at	YMR116C	ASC1								7947_at	YPL211W	NIP7
9035_at	YNL178W	RPS3																						9513_at	YMR116C	ASC1								7987_at	YPL217C	BMS1
9038_at	YNL175C	NOP13																						9650_at	YML014W	TRM9								8029_at	YPL266W	DIM1
9051_at	YNL207W	RIO2																						9684_s_at	YML026C	RPS18A /// RPS18B								8244_i_at	YOR309C	NOP58
9070_at	YNL189W	SRP1																						9686_s_at	YML024W	RPS17A /// RPS17B								8246_s_at	YOR309C	NOP58
9081_at	YNL222W	SSU72																						9691_i_at	YML063W	RPS1B								8247_at	YOR310C	NOP58
9083_at	YNL220W	ADE12																						9726_at	YML073C	RPL6A								8263_at	YOR287C	YOR287C
9094_s_at	YNL209W	SSB1 /// SSB2																						9852_at	YLR448W	RPL6B								8309_at	YOR243C	PUS7
9097_at	YNL252C	MRPL17																						9889_i_at	YLR441C	RPS1A								8358_at	YOR201C	MRM1
9101_at	YNL248C	RPA49																						9890_s_at	YLR441C	RPS1A /// RPS1B								8459_at	YOR078W	BUD21
9102_at	YNL247W	YNL247W																						9895_i_at	YLR406C	RPL31B								8478_at	YOR096W	RPS7A
9103_at	YNL246W	VPS75																						9896_f_at	YLR406C	RPL31B								8479_at	YOR096W	RPS7A
9138_at	YNL256W	FOL1																						9897_f_at	YLR406C	RPL31B								8552_at	YOL010W	RCL1
9139_at	YNL255C	GIS2																						9923_f_at	YLR388W	RPS29A								8565_at	YOR004W	UTP23
9147_at	YNL292W	PUS4																						9946_at	YLR367W	RPS22B								8618_at	YOL080C	REX4
9148_at	YNL291C	MID1																						9947_i_at	YLR367W	RPS22B								8690_at	YOL144W	NOP8
9149_at	YNL290W	RFC3																						9948_f_at	YLR367W	RPS22B								8813_at	YNR054C	ESF2
9168_at	YNL316C	PHA2																						9964_at	YLR340W	RPP0								8927_at	YNL061W	NOP2
9171_at	YNL313C	YNL313C																						9968_s_at	YLR344W	RPL26A /// RPL26B								8936_at	YNL096C	RPS7B
9182_s_at	YNL302C	RPS19A /// RPS19B																						9994_at	YLR325C	RPL38								8957_at	YNL075W	IMP4
9183_s_at	YNL301C	RPL18A /// RPL18B																																8964_at	YNL112W	DBP2
9184_at	YNL301C	RPL18B																																8965_at	YNL112W	DBP2
9283_at	YMR318C	ADH6																					ribosome biogenesis	10003_f_at	YLR333C	RPS25B								8981_at	YNL096C	RPS7B
9286_s_at	YMR321C	SAM4																					Affy_ID's in cluster	10034_at	YLR276C	DBP9								9032_at	YNL182C	IPI3
9306_at	YMR300C	ADE4																					192 out of 343	10068_i_at	YLR264W	RPS28B								9051_at	YNL207W	RIO2
9307_at	YMR301C	ATM1																					p-value	10069_f_at	YLR264W	RPS28B								9081_at	YNL222W	SSU72
9315_at	YMR307W	GAS1																					4.2094e-82	10113_at	YLR221C	RSA3								9182_s_at	YNL302C	RPS19A /// RPS19B
9316_at	YMR308C	PSE1																						10147_at	YLR167W	RPS31								9339_at	YMR290C	HAS1
9317_at	YMR309C	NIP1																						10166_at	YLR185W	RPL37A								9378_at	YMR239C	RNT1
9320_at	YMR312W	ELP6																						10167_at	YLR186W	EMG1								9484_at	YMR131C	RRB1
9330_at	YMR281W	GPI12																						10270_at	YLR061W	RPL22A								9524_at	YMR125W	STO1
9339_at	YMR290C	HAS1																						10300_f_at	YLR048W	RPS0B								9535_at	YMR093W	UTP15
9347_at	YMR296C	LCB1																						10301_at	YLR048W	RPS0B								9580_at	YMR049C	ERB1
9353_at	YMR259C	YMR259C																						10302_g_at	YLR048W	RPS0A /// RPS0B								9752_at	YML093W	UTP14
9354_at	YMR260C	TIF11																						10305_at	YLR009W	RLP24								9882_at	YLR435W	TSR2
9357_at	YMR263W	SAP30																						10325_at	YLR029C	RPL15A								9886_at	YLR438C-A	LSM3
9358_at	YMR264W	CUE1																						10326_g_at	YLR029C	RPL15A /// RPL15B								9900_at	YLR409C	UTP21
9366_at	YMR272C	SCS7																						10385_i_at	YLL045C	RPL8A /// RPL8B
9368_at	YMR274C	RCE1																						10386_s_at	YLL045C	RPL8A /// RPL8B
9378_at	YMR239C	RNT1																						10473_i_at	YKR094C	RPL40A /// RPL40B							RNA processing	10034_at	YLR276C	DBP9
9380_at	YMR241W	YHM2																						10474_s_at	YKR094C	RPL40A /// RPL40B							Affy_ID's in cluster	10035_at	YLR277C	YSH1
9381_s_at	YMR242C	RPL20A /// RPL20B																						10506_at	YKR081C	RPF2							119 out of 454	10053_at	YLR293C	GSP1
9396_at	YMR214W	SCJ1																						10529_i_at	YKR057W	RPS21A							p-value	10114_at	YLR222C	UTP13
9397_at	YMR215W	GAS3																						10556_i_at	YKL006W	RPL14A /// RPL14B							1.1636e-13	10127_at	YLR192C	HCR1
9399_at	YMR217W	GUA1																						10557_f_at	YKL006W	RPL14A								10131_at	YLR196W	PWP1
9403_at	YMR221C	YMR221C																						10558_s_at	YKL006W	RPL14A /// RPL14B								10132_at	YLR197W	SIK1
9414_f_at	YMR230W	RPS10B																						10586_at	YKL021C	MAK11								10155_at	YLR175W	CBF5
9420_i_at	YMR194W	RPL36A																						10598_at	YKL009W	MRT4								10167_at	YLR186W	EMG1
9421_s_at	YMR194W	RPL36A /// RPL36B																						10717_at	YKL156W	RPS27A								10203_at	YLR129W	DIP2
9429_at	YMR202W	ERG2																						10738_i_at	YKL180W	RPL17A								10277_at	YLR068W	FYV7
9449_at	YMR179W	SPT21																						10739_f_at	YKL180W	RPL17A								10318_at	YLR022C	SDO1
9460_at	YMR189W	GCV2																						10893_s_at	YJR145C	RPS4A /// RPS4B								10395_at	YLL036C	PRP19
9484_at	YMR131C	RRB1																						10916_at	YJR123W	RPS5								10506_at	YKR081C	RPF2
9496_at	YMR142C	RPL13B																						10933_at	YJR094W-A	RPL43B								10586_at	YKL021C	MAK11
9497_i_at	YMR143W	RPS16A																						11158_i_at	YJL136C	RPS21B								10593_at	YKL014C	URB1
9498_f_at	YMR143W	RPS16A																						11159_s_at	YJL136C	RPS21A /// RPS21B								10598_at	YKL009W	MRT4
9499_at	YMR144W	YMR144W																						11203_i_at	YJL177W	RPL17B								10685_at	YKL099C	UTP11
9501_at	YMR146C	TIF34																						11204_s_at	YJL177W	RPL17A /// RPL17B								10747_at	YKL172W	EBP2
9512_at	YMR116C	ASC1																						11205_i_at	YJL177W	RPL17B								10761_at	YKL205W	LOS1
9513_at	YMR116C	ASC1																						11206_f_at	YJL177W	RPL17B								10893_s_at	YJR145C	RPS4A /// RPS4B
9519_at	YMR120C	ADE17																						11236_at	YJL190C	RPS22A								11088_at	YJL069C	UTP18
9522_at	YMR123W	PKR1																						11342_at	YAL025C	MAK16								11328_at	YAR008W	SEN34
9524_at	YMR125W	STO1																						4093_at	YIR012W	SQT1								11342_at	YAL025C	MAK16
9535_at	YMR093W	UTP15																						4165_i_at	YIL052C	RPL34A /// RPL34B								4057_at	YIR021W	MRS1
9565_at	YMR079W	SEC14																						4223_at	YIL133C	RPL16A								4185_at	YIL079C	AIR1
9580_at	YMR049C	ERB1																						4253_i_at	YIL148W	RPL40A /// RPL40B								4310_at	YHR196W	UTP9
9592_at	YMR062C	ECM40																						4311_at	YHR197W	RIX1								4311_at	YHR197W	RIX1
9610_at	YMR032W	HOF1																						4398_at	YHR148W	IMP3								4398_at	YHR148W	IMP3
9611_at	YMR033W	ARP9																						4494_at	YHR021C	RPS27B								4425_at	YHR089C	GAR1
9616_at	YMR038C	CCS1																						4515_i_at	YHL001W	RPL14A /// RPL14B								4446_at	YHR065C	RRP3
9622_at	YML001W	YPT7																						4516_f_at	YHL001W	RPL14B								4490_at	YHR062C	RPP1
9625_at	YMR003W	YMR003W																						4528_i_at	YHR010W	RPL27A								4710_at	YGR280C	PXR1
9628_at	YMR006C	PLB2																						4529_f_at	YHR010W	RPL27A								4810_at	YGR200C	ELP2
9633_at	YMR011W	HXT2																						4547_at	YHL015W	RPS20								4860_at	YGR159C	NSR1
9636_at	YMR014W	BUD22																						4765_at	YGR245C	SDA1								4873_at	YGR128C	UTP8
9650_at	YML014W	TRM9																						4779_f_at	YGR214W	RPS0A								4926_at	YGR090W	UTP22
9672_at	YML036W	CGI121																						4780_at	YGR214W	RPS0A								5032_at	YGL030W	RPL30
9682_at	YML028W	TSA1																						4848_at	YGR148C	RPL24B								5033_at	YGL029W	CGR1
9683_at	YML027W	YOX1																						4860_at	YGR159C	NSR1								5073_at	YGL078C	DBP3
9684_s_at	YML026C	RPS18A /// RPS18B																						4909_f_at	YGR118W	RPS23A								5119_at	YGL123W	RPS2
9686_s_at	YML024W	RPS17A /// RPS17B																						4921_i_at	YGR085C	YGR085C								5122_at	YGL120C	PRP43
9691_i_at	YML063W	RPS1B																						5001_f_at	YGR027C	RPS25A								5163_at	YGL172W	NUP49
9694_at	YML060W	OGG1																						5031_at	YGL031C	RPL24A								5164_at	YGL171W	ROK1
9699_at	YML056C	IMD4																						5032_at	YGL030W	RPL30								5387_at	YFL001W	DEG1
9700_at	YML056C	IMD4																						5033_at	YGL029W	CGR1								5586_at	YER146W	LSM5
9704_at	YML052W	SUR7																						5073_at	YGL078C	DBP3								5764_at	YEL026W	SNU13
9719_at	YML080W	DUS1																						5075_i_at	YGL076C	RPL7A								6009_at	YDR449C	UTP6
9722_at	YML077W	BET5																						5076_f_at	YGL076C	RPL7A								6039_g_at	YDR432W	NPL3
9726_at	YML073C	RPL6A																						5094_at	YGL103W	RPL28								6049_at	YDR398W	UTP5
9727_at	YML072C	TCB3																						5100_at	YGL097W	SRM1								6064_at	YDR412W	RRP17
9737_at	YML105C	SEC65																						5119_at	YGL123W	RPS2								6156_at	YDR324C	UTP4
9742_at	YML101C	CUE4																						5142_i_at	YGL147C	RPL9A /// RPL9B								6173_at	YDR299W	BFR2
9747_at	YML097C	VPS9																						5163_at	YGL172W	NUP49								6200_at	YDR280W	RRP45
9751_at	YML094W	GIM5																						5191_f_at	YGL189C	RPS26A								6311_at	YDR165W	TRM82
9752_at	YML093W	UTP14																						5329_s_at	YFR031C-A	RPL2A /// RPL2B								6355_at	YDR120C	TRM1
9759_at	YML126C	ERG13																						5331_at	YFR032C-A	RPL29								6411_at	YDR087C	RRP1
9761_at	YML124C	TUB3																						5396_at	YFL034C-A	RPL22B								6493_at	YDL014W	NOP1
9852_at	YLR448W	RPL6B																						5571_at	YER131W	RPS26B								6516_at	YDL036C	PUS9
9853_at	YLR449W	FPR4																						5647_s_at	YER074W	RPS24A /// RPS24B								6547_at	YDL051W	LHP1
9869_at	YLR264c-a	YLR264c-a																						5670_i_at	YER056C-A	RPL34A /// RPL34B								6575_at	YDL111C	RRP42
9879_f_at	YLR432W	IMD3																						5671_s_at	YER056C-A	RPL34A /// RPL34B								6654_at	YDL166C	FAP7
9882_at	YLR435W	TSR2																						5781_i_at	YEL054C	RPL12A								6700_at	YDL208W	NHP2
9886_at	YLR438C-A	LSM3																						5985_at	YDR471W	RPL27B								6866_at	YCR031C	RPS14A
9889_i_at	YLR441C	RPS1A																						6069_i_at	YDR418W	RPL12A /// RPL12B								6923_at	YCL054W	SPB1
9890_s_at	YLR441C	RPS1A /// RPS1B																						6070_s_at	YDR418W	RPL12A /// RPL12B								7112_at	YBR247C	ENP1
9895_i_at	YLR406C	RPL31B																						6080_at	YDR382W	RPP2B								7190_i_at	YBR189W	RPS9B
9896_f_at	YLR406C	RPL31B																						6143_f_at	YDR312W	SSF2								7191_f_at	YBR189W	RPS9B
9897_f_at	YLR406C	RPL31B																						6381_at	YDR101C	ARX1								7284_at	YBR061C	TRM7
9900_at	YLR409C	UTP21																						6433_at	YDR064W	RPS13								7383_at	YBL024W	NCL1
9903_at	YLR412W	BER1																						6493_at	YDL014W	NOP1								7625_at	YPR137W	RRP9
9911_at	YLR420W	URA4																						6537_f_at	YDL061C	RPS29B								7644_at	YPR112C	MRD1
9923_f_at	YLR388W	RPS29A																						6558_i_at	YDL083C	RPS16A /// RPS16B								7845_s_at	YPL090C	RPS6A /// RPS6B
9932_at	YLR397C	AFG2																						6559_f_at	YDL083C	RPS16B								7854_i_at	YPL081W	RPS9A
9946_at	YLR367W	RPS22B																						6560_at	YDL082W	RPL13A								7855_f_at	YPL081W	RPS9A
9947_i_at	YLR367W	RPS22B																						6568_f_at	YDL075W	RPL31A								7947_at	YPL211W	NIP7
9948_f_at	YLR367W	RPS22B																						6569_at	YDL075W	RPL31A								7987_at	YPL217C	BMS1
9953_at	YLR372W	SUR4																						6599_at	YDL130W	RPP1B								8029_at	YPL266W	DIM1
9964_at	YLR340W	RPP0																						6600_at	YDL130W	RPP1B								8244_i_at	YOR309C	NOP58
9968_s_at	YLR344W	RPL26A /// RPL26B																						6672_s_at	YDL191W	RPL35A /// RPL35B								8246_s_at	YOR309C	NOP58
9972_at	YLR348C	DIC1																						6680_s_at	YDL184C	RPL41A /// RPL41B								8247_at	YOR310C	NOP58
9975_at	YLR351C	NIT3																						6813_at	YCR072C	RSA4								8263_at	YOR287C	YOR287C
9978_at	YLR354C	TAL1																						6866_at	YCR031C	RPS14A								8309_at	YOR243C	PUS7
9983_at	YLR359W	ADE13																						6881_at	YCR003W	MRPL32								8358_at	YOR201C	MRM1
9994_at	YLR325C	RPL38																						7147_at	YBR191W	RPL21A								8459_at	YOR078W	BUD21
9997_at	YLR328W	NMA1																						7190_i_at	YBR189W	RPS9B								8478_at	YOR096W	RPS7A
AFFX-YER148w3_at	X16860	SPT15																						7191_f_at	YBR189W	RPS9B								8479_at	YOR096W	RPS7A
AFFX-YFL039C5_at	V01288	ACT1																						7316_s_at	YBR048W	RPS11A /// RPS11B								8552_at	YOL010W	RCL1
																								7344_i_at	YBR031W	RPL4A /// RPL4B								8565_at	YOR004W	UTP23
																								7345_s_at	YBR031W	RPL4A /// RPL4B								8618_at	YOL080C	REX4
																								7378_s_at	YBL027W	RPL19A /// RPL19B								8650_at	YOL093W	TRM10
																								7425_s_at	YBL072C	RPS8A /// RPS8B								8665_at	YOL124C	TRM11
																								7448_at	YBL092W	RPL32								8673_at	YOL115W	PAP2
																								7454_s_at	YBL087C	RPL23A /// RPL23B								8690_at	YOL144W	NOP8
																								7618_f_at	YPR132W	RPS23B								8813_at	YNR054C	ESF2
																								7619_s_at	YPR132W	RPS23A /// RPS23B								8927_at	YNL061W	NOP2
																								7632_i_at	YPR102C	YPR102C								8936_at	YNL096C	RPS7B
																								7633_s_at	YPR102C	RPL11A /// RPL11B								8957_at	YNL075W	IMP4
																								7705_at	YPR041W	TIF5								8964_at	YNL112W	DBP2
																								7707_i_at	YPR043W	RPL43A								8965_at	YNL112W	DBP2
																								7708_f_at	YPR043W	RPL43A								8981_at	YNL096C	RPS7B
																								7811_at	YPL079W	RPL21B								9032_at	YNL182C	IPI3
																								7845_s_at	YPL090C	RPS6A /// RPS6B								9051_at	YNL207W	RIO2
																								7854_i_at	YPL081W	RPS9A								9081_at	YNL222W	SSU72
																								7855_f_at	YPL081W	RPS9A								9147_at	YNL292W	PUS4
																								7882_f_at	YPL143W	RPL33A								9182_s_at	YNL302C	RPS19A /// RPS19B
																								7894_at	YPL131W	RPL5								9320_at	YMR312W	ELP6
																								7947_at	YPL211W	NIP7								9339_at	YMR290C	HAS1
																								7960_i_at	YPL198W	RPL7B								9378_at	YMR239C	RNT1
																								7961_f_at	YPL198W	RPL7B								9484_at	YMR131C	RRB1
																								7962_s_at	YPL198W	RPL7A /// RPL7B								9524_at	YMR125W	STO1
																								7984_s_at	YPL220W	RPL1A /// RPL1B								9535_at	YMR093W	UTP15
																								7987_at	YPL217C	BMS1								9580_at	YMR049C	ERB1
																								8000_i_at	YPL249C-A	RPL36B								9650_at	YML014W	TRM9
																								8168_at	YOR369C	RPS12								9719_at	YML080W	DUS1
																								8269_f_at	YOR293W	RPS10A								9752_at	YML093W	UTP14
																								8270_f_at	YOR293W	RPS10A								9882_at	YLR435W	TSR2
																								8293_at	YOR272W	YTM1								9886_at	YLR438C-A	LSM3
																								8300_f_at	YOR234C	RPL33B								9900_at	YLR409C	UTP21
																								8363_at	YOR206W	NOC2
																								8368_i_at	YOR167C	RPS28A
																								8369_f_at	YOR167C	RPS28A							tRNA metabolic process	10269_at	YLR060W	FRS1
																								8478_at	YOR096W	RPS7A							Affy_ID's in cluster	10761_at	YKL205W	LOS1
																								8479_at	YOR096W	RPS7A							45 out of 139	10768_at	YKL194C	MST1
																								8491_at	YOR063W	RPL3							p-value	11328_at	YAR008W	SEN34
																								8612_at	YOL040C	RPS15							8.9917e-09	4185_at	YIL079C	AIR1
																								8613_at	YOL039W	RPP2A								4186_at	YIL078W	THS1
																								8618_at	YOL080C	REX4								4490_at	YHR062C	RPP1
																								8621_at	YOL077C	BRX1								4493_at	YHR020W	YHR020W
																								8662_at	YOL127W	RPL25								4530_at	YHR011W	DIA4
																								8668_at	YOL120C	RPL18A								4538_at	YHR019C	DED81
																								8690_at	YOL144W	NOP8								4740_at	YGR264C	MES1
																								8813_at	YNR054C	ESF2								4810_at	YGR200C	ELP2
																								8918_at	YNL069C	RPL16B								4840_at	YGR185C	TYS1
																								8920_i_at	YNL067W	RPL9B								4930_at	YGR094W	VAS1
																								8921_s_at	YNL067W	RPL9A /// RPL9B								5092_at	YGL105W	ARC1
																								8936_at	YNL096C	RPS7B								5163_at	YGL172W	NUP49
																								8967_at	YNL110C	NOP15								5268_at	YGL245W	GUS1
																								8981_at	YNL096C	RPS7B								5387_at	YFL001W	DEG1
																								9003_at	YNL119W	NCS2								5408_at	YFL022C	FRS2
																								9006_s_at	YNL162W	RPL42A /// RPL42B								5586_at	YER146W	LSM5
																								9032_at	YNL182C	IPI3								6127_at	YDR341C	YDR341C
																								9035_at	YNL178W	RPS3								6311_at	YDR165W	TRM82
																								9097_at	YNL252C	MRPL17								6355_at	YDR120C	TRM1
																								9139_at	YNL255C	GIS2								6438_at	YDR023W	SES1
																								9182_s_at	YNL302C	RPS19A /// RPS19B								6452_at	YDR037W	KRS1
																								9183_s_at	YNL301C	RPL18A /// RPL18B								6516_at	YDL036C	PUS9
																								9184_at	YNL301C	RPL18B								6547_at	YDL051W	LHP1
																								9381_s_at	YMR242C	RPL20A /// RPL20B								7257_at	YBR121C	GRS1
																								9414_f_at	YMR230W	RPS10B								7284_at	YBR061C	TRM7
																								9420_i_at	YMR194W	RPL36A								7383_at	YBL024W	NCL1
																								9421_s_at	YMR194W	RPL36A /// RPL36B								7421_at	YBL076C	ILS1
																								9484_at	YMR131C	RRB1								7741_at	YPR033C	HTS1
																								9496_at	YMR142C	RPL13B								8309_at	YOR243C	PUS7
																								9497_i_at	YMR143W	RPS16A								8370_at	YOR168W	GLN4
																								9498_f_at	YMR143W	RPS16A								8646_at	YOL097C	WRS1
																								9512_at	YMR116C	ASC1								8650_at	YOL093W	TRM10
																								9513_at	YMR116C	ASC1								8665_at	YOL124C	TRM11
																								9684_s_at	YML026C	RPS18A /// RPS18B								8673_at	YOL115W	PAP2
																								9686_s_at	YML024W	RPS17A /// RPS17B								8901_at	YNL040W	YNL040W
																								9691_i_at	YML063W	RPS1B								9102_at	YNL247W	YNL247W
																								9726_at	YML073C	RPL6A								9147_at	YNL292W	PUS4
																								9852_at	YLR448W	RPL6B								9320_at	YMR312W	ELP6
																								9889_i_at	YLR441C	RPS1A								9650_at	YML014W	TRM9
																								9890_s_at	YLR441C	RPS1A /// RPS1B								9719_at	YML080W	DUS1
																								9895_i_at	YLR406C	RPL31B								9886_at	YLR438C-A	LSM3
																								9896_f_at	YLR406C	RPL31B
																								9897_f_at	YLR406C	RPL31B
																								9923_f_at	YLR388W	RPS29A							translation	10003_f_at	YLR333C	RPS25B
																								9946_at	YLR367W	RPS22B							Affy_ID's in cluster	10068_i_at	YLR264W	RPS28B
																								9947_i_at	YLR367W	RPS22B							214 out of 407	10069_f_at	YLR264W	RPS28B
																								9948_f_at	YLR367W	RPS22B							p-value	10097_at	YLR249W	YEF3
																								9964_at	YLR340W	RPP0							3.7898e-85	10127_at	YLR192C	HCR1
																								9968_s_at	YLR344W	RPL26A /// RPL26B								10147_at	YLR167W	RPS31
																								9994_at	YLR325C	RPL38								10164_at	YLR183C	TOS4
																																		10166_at	YLR185W	RPL37A
																																		10269_at	YLR060W	FRS1
																							ribosomal proteins	10003_f_at	YLR333C	RPS25B								10270_at	YLR061W	RPL22A
																							Affy_ID's in cluster	10034_at	YLR276C	DBP9								10300_f_at	YLR048W	RPS0B
																							167 out of 277	10068_i_at	YLR264W	RPS28B								10301_at	YLR048W	RPS0B
																							p-value	10069_f_at	YLR264W	RPS28B								10302_g_at	YLR048W	RPS0A /// RPS0B
																							1.0354e-77	10113_at	YLR221C	RSA3								10305_at	YLR009W	RLP24
																								10147_at	YLR167W	RPS31								10325_at	YLR029C	RPL15A
																								10166_at	YLR185W	RPL37A								10326_g_at	YLR029C	RPL15A /// RPL15B
																								10270_at	YLR061W	RPL22A								10385_i_at	YLL045C	RPL8A /// RPL8B
																								10300_f_at	YLR048W	RPS0B								10386_s_at	YLL045C	RPL8A /// RPL8B
																								10301_at	YLR048W	RPS0B								10473_i_at	YKR094C	RPL40A /// RPL40B
																								10302_g_at	YLR048W	RPS0A /// RPS0B								10474_s_at	YKR094C	RPL40A /// RPL40B
																								10325_at	YLR029C	RPL15A								10529_i_at	YKR057W	RPS21A
																								10326_g_at	YLR029C	RPL15A /// RPL15B								10531_at	YKR060W	UTP30
																								10385_i_at	YLL045C	RPL8A /// RPL8B								10543_at	YKR026C	GCN3
																								10386_s_at	YLL045C	RPL8A /// RPL8B								10556_i_at	YKL006W	RPL14A /// RPL14B
																								10473_i_at	YKR094C	RPL40A /// RPL40B								10557_f_at	YKL006W	RPL14A
																								10474_s_at	YKR094C	RPL40A /// RPL40B								10558_s_at	YKL006W	RPL14A /// RPL14B
																								10506_at	YKR081C	RPF2								10658_at	YKL081W	TEF4
																								10529_i_at	YKR057W	RPS21A								10659_at	YKL081W	TEF4
																								10556_i_at	YKL006W	RPL14A /// RPL14B								10685_at	YKL099C	UTP11
																								10557_f_at	YKL006W	RPL14A								10717_at	YKL156W	RPS27A
																								10558_s_at	YKL006W	RPL14A /// RPL14B								10738_i_at	YKL180W	RPL17A
																								10717_at	YKL156W	RPS27A								10739_f_at	YKL180W	RPL17A
																								10738_i_at	YKL180W	RPL17A								10768_at	YKL194C	MST1
																								10739_f_at	YKL180W	RPL17A								10893_s_at	YJR145C	RPS4A /// RPS4B
																								10893_s_at	YJR145C	RPS4A /// RPS4B								10916_at	YJR123W	RPS5
																								10916_at	YJR123W	RPS5								10933_at	YJR094W-A	RPL43B
																								10933_at	YJR094W-A	RPL43B								11029_at	YJR007W	SUI2
																								11158_i_at	YJL136C	RPS21B								11158_i_at	YJL136C	RPS21B
																								11159_s_at	YJL136C	RPS21A /// RPS21B								11159_s_at	YJL136C	RPS21A /// RPS21B
																								11203_i_at	YJL177W	RPL17B								11203_i_at	YJL177W	RPL17B
																								11204_s_at	YJL177W	RPL17A /// RPL17B								11204_s_at	YJL177W	RPL17A /// RPL17B
																								11205_i_at	YJL177W	RPL17B								11205_i_at	YJL177W	RPL17B
																								11206_f_at	YJL177W	RPL17B								11206_f_at	YJL177W	RPL17B
																								11236_at	YJL190C	RPS22A								11236_at	YJL190C	RPS22A
																								4093_at	YIR012W	SQT1								11374_at	YAL035W	FUN12
																								4165_i_at	YIL052C	RPL34A /// RPL34B								4165_i_at	YIL052C	RPL34A /// RPL34B
																								4223_at	YIL133C	RPL16A								4186_at	YIL078W	THS1
																								4253_i_at	YIL148W	RPL40A /// RPL40B								4223_at	YIL133C	RPL16A
																								4494_at	YHR021C	RPS27B								4253_i_at	YIL148W	RPL40A /// RPL40B
																								4515_i_at	YHL001W	RPL14A /// RPL14B								4482_at	YHR052W	CIC1
																								4516_f_at	YHL001W	RPL14B								4492_at	YHR064C	SSZ1
																								4528_i_at	YHR010W	RPL27A								4493_at	YHR020W	YHR020W
																								4529_f_at	YHR010W	RPL27A								4494_at	YHR021C	RPS27B
																								4547_at	YHL015W	RPS20								4514_at	YHR039C-B	VMA10
																								4779_f_at	YGR214W	RPS0A								4515_i_at	YHL001W	RPL14A /// RPL14B
																								4780_at	YGR214W	RPS0A								4516_f_at	YHL001W	RPL14B
																								4848_at	YGR148C	RPL24B								4528_i_at	YHR010W	RPL27A
																								4860_at	YGR159C	NSR1								4529_f_at	YHR010W	RPL27A
																								4909_f_at	YGR118W	RPS23A								4530_at	YHR011W	DIA4
																								4921_i_at	YGR085C	YGR085C								4538_at	YHR019C	DED81
																								5001_f_at	YGR027C	RPS25A								4547_at	YHL015W	RPS20
																								5031_at	YGL031C	RPL24A								4740_at	YGR264C	MES1
																								5032_at	YGL030W	RPL30								4779_f_at	YGR214W	RPS0A
																								5073_at	YGL078C	DBP3								4780_at	YGR214W	RPS0A
																								5075_i_at	YGL076C	RPL7A								4840_at	YGR185C	TYS1
																								5076_f_at	YGL076C	RPL7A								4848_at	YGR148C	RPL24B
																								5094_at	YGL103W	RPL28								4909_f_at	YGR118W	RPS23A
																								5119_at	YGL123W	RPS2								4921_i_at	YGR085C	YGR085C
																								5142_i_at	YGL147C	RPL9A /// RPL9B								4930_at	YGR094W	VAS1
																								5191_f_at	YGL189C	RPS26A								5001_f_at	YGR027C	RPS25A
																								5329_s_at	YFR031C-A	RPL2A /// RPL2B								5031_at	YGL031C	RPL24A
																								5331_at	YFR032C-A	RPL29								5032_at	YGL030W	RPL30
																								5396_at	YFL034C-A	RPL22B								5075_i_at	YGL076C	RPL7A
																								5571_at	YER131W	RPS26B								5076_f_at	YGL076C	RPL7A
																								5647_s_at	YER074W	RPS24A /// RPS24B								5092_at	YGL105W	ARC1
																								5670_i_at	YER056C-A	RPL34A /// RPL34B								5094_at	YGL103W	RPL28
																								5671_s_at	YER056C-A	RPL34A /// RPL34B								5119_at	YGL123W	RPS2
																								5781_i_at	YEL054C	RPL12A								5142_i_at	YGL147C	RPL9A /// RPL9B
																								5985_at	YDR471W	RPL27B								5191_f_at	YGL189C	RPS26A
																								6069_i_at	YDR418W	RPL12A /// RPL12B								5268_at	YGL245W	GUS1
																								6070_s_at	YDR418W	RPL12A /// RPL12B								5329_s_at	YFR031C-A	RPL2A /// RPL2B
																								6080_at	YDR382W	RPP2B								5331_at	YFR032C-A	RPL29
																								6143_f_at	YDR312W	SSF2								5396_at	YFL034C-A	RPL22B
																								6433_at	YDR064W	RPS13								5408_at	YFL022C	FRS2
																								6493_at	YDL014W	NOP1								5571_at	YER131W	RPS26B
																								6537_f_at	YDL061C	RPS29B								5647_s_at	YER074W	RPS24A /// RPS24B
																								6558_i_at	YDL083C	RPS16A /// RPS16B								5661_at	YER049W	TPA1
																								6559_f_at	YDL083C	RPS16B								5670_i_at	YER056C-A	RPL34A /// RPL34B
																								6560_at	YDL082W	RPL13A								5671_s_at	YER056C-A	RPL34A /// RPL34B
																								6568_f_at	YDL075W	RPL31A								5680_at	YER025W	GCD11
																								6569_at	YDL075W	RPL31A								5707_at	YER007C-A	TMA20
																								6599_at	YDL130W	RPP1B								5756_at	YEL034W	HYP2
																								6600_at	YDL130W	RPP1B								5781_i_at	YEL054C	RPL12A
																								6672_s_at	YDL191W	RPL35A /// RPL35B								5985_at	YDR471W	RPL27B
																								6680_s_at	YDL184C	RPL41A /// RPL41B								6035_at	YDR429C	TIF35
																								6866_at	YCR031C	RPS14A								6069_i_at	YDR418W	RPL12A /// RPL12B
																								6881_at	YCR003W	MRPL32								6070_s_at	YDR418W	RPL12A /// RPL12B
																								7147_at	YBR191W	RPL21A								6080_at	YDR382W	RPP2B
																								7190_i_at	YBR189W	RPS9B								6127_at	YDR341C	YDR341C
																								7191_f_at	YBR189W	RPS9B								6318_at	YDR172W	SUP35
																								7316_s_at	YBR048W	RPS11A /// RPS11B								6433_at	YDR064W	RPS13
																								7344_i_at	YBR031W	RPL4A /// RPL4B								6438_at	YDR023W	SES1
																								7345_s_at	YBR031W	RPL4A /// RPL4B								6452_at	YDR037W	KRS1
																								7378_s_at	YBL027W	RPL19A /// RPL19B								6537_f_at	YDL061C	RPS29B
																								7425_s_at	YBL072C	RPS8A /// RPS8B								6558_i_at	YDL083C	RPS16A /// RPS16B
																								7448_at	YBL092W	RPL32								6559_f_at	YDL083C	RPS16B
																								7454_s_at	YBL087C	RPL23A /// RPL23B								6560_at	YDL082W	RPL13A
																								7618_f_at	YPR132W	RPS23B								6568_f_at	YDL075W	RPL31A
																								7619_s_at	YPR132W	RPS23A /// RPS23B								6569_at	YDL075W	RPL31A
																								7632_i_at	YPR102C	YPR102C								6599_at	YDL130W	RPP1B
																								7633_s_at	YPR102C	RPL11A /// RPL11B								6600_at	YDL130W	RPP1B
																								7707_i_at	YPR043W	RPL43A								6672_s_at	YDL191W	RPL35A /// RPL35B
																								7708_f_at	YPR043W	RPL43A								6680_s_at	YDL184C	RPL41A /// RPL41B
																								7811_at	YPL079W	RPL21B								6688_at	YDL219W	DTD1
																								7845_s_at	YPL090C	RPS6A /// RPS6B								6689_at	YDL219W	DTD1
																								7854_i_at	YPL081W	RPS9A								6866_at	YCR031C	RPS14A
																								7855_f_at	YPL081W	RPS9A								6881_at	YCR003W	MRPL32
																								7882_f_at	YPL143W	RPL33A								7147_at	YBR191W	RPL21A
																								7894_at	YPL131W	RPL5								7190_i_at	YBR189W	RPS9B
																								7947_at	YPL211W	NIP7								7191_f_at	YBR189W	RPS9B
																								7960_i_at	YPL198W	RPL7B								7234_at	YBR143C	SUP45
																								7961_f_at	YPL198W	RPL7B								7257_at	YBR121C	GRS1
																								7962_s_at	YPL198W	RPL7A /// RPL7B								7284_at	YBR061C	TRM7
																								7984_s_at	YPL220W	RPL1A /// RPL1B								7303_at	YBR079C	RPG1
																								8000_i_at	YPL249C-A	RPL36B								7316_s_at	YBR048W	RPS11A /// RPS11B
																								8168_at	YOR369C	RPS12								7344_i_at	YBR031W	RPL4A /// RPL4B
																								8269_f_at	YOR293W	RPS10A								7345_s_at	YBR031W	RPL4A /// RPL4B
																								8270_f_at	YOR293W	RPS10A								7378_s_at	YBL027W	RPL19A /// RPL19B
																								8300_f_at	YOR234C	RPL33B								7421_at	YBL076C	ILS1
																								8368_i_at	YOR167C	RPS28A								7448_at	YBL092W	RPL32
																								8369_f_at	YOR167C	RPS28A								7454_s_at	YBL087C	RPL23A /// RPL23B
																								8478_at	YOR096W	RPS7A								7618_f_at	YPR132W	RPS23B
																								8479_at	YOR096W	RPS7A								7619_s_at	YPR132W	RPS23A /// RPS23B
																								8491_at	YOR063W	RPL3								7632_i_at	YPR102C	YPR102C
																								8612_at	YOL040C	RPS15								7633_s_at	YPR102C	RPL11A /// RPL11B
																								8613_at	YOL039W	RPP2A								7656_s_at	YPR080W	TEF1 /// TEF2
																								8621_at	YOL077C	BRX1								7705_at	YPR041W	TIF5
																								8662_at	YOL127W	RPL25								7707_i_at	YPR043W	RPL43A
																								8668_at	YOL120C	RPL18A								7708_f_at	YPR043W	RPL43A
																								8690_at	YOL144W	NOP8								7741_at	YPR033C	HTS1
																								8918_at	YNL069C	RPL16B								7811_at	YPL079W	RPL21B
																								8920_i_at	YNL067W	RPL9B								7845_s_at	YPL090C	RPS6A /// RPS6B
																								8921_s_at	YNL067W	RPL9A /// RPL9B								7854_i_at	YPL081W	RPS9A
																								8936_at	YNL096C	RPS7B								7855_f_at	YPL081W	RPS9A
																								8981_at	YNL096C	RPS7B								7882_f_at	YPL143W	RPL33A
																								9006_s_at	YNL162W	RPL42A /// RPL42B								7894_at	YPL131W	RPL5
																								9032_at	YNL182C	IPI3								7960_i_at	YPL198W	RPL7B
																								9035_at	YNL178W	RPS3								7961_f_at	YPL198W	RPL7B
																								9097_at	YNL252C	MRPL17								7962_s_at	YPL198W	RPL7A /// RPL7B
																								9182_s_at	YNL302C	RPS19A /// RPS19B								7984_s_at	YPL220W	RPL1A /// RPL1B
																								9183_s_at	YNL301C	RPL18A /// RPL18B								8000_i_at	YPL249C-A	RPL36B
																								9184_at	YNL301C	RPL18B								8013_at	YPL237W	SUI3
																								9381_s_at	YMR242C	RPL20A /// RPL20B								8168_at	YOR369C	RPS12
																								9414_f_at	YMR230W	RPS10B								8205_at	YOR361C	PRT1
																								9420_i_at	YMR194W	RPL36A								8252_at	YOR276W	CAF20
																								9421_s_at	YMR194W	RPL36A /// RPL36B								8269_f_at	YOR293W	RPS10A
																								9496_at	YMR142C	RPL13B								8270_f_at	YOR293W	RPS10A
																								9497_i_at	YMR143W	RPS16A								8300_f_at	YOR234C	RPL33B
																								9498_f_at	YMR143W	RPS16A								8368_i_at	YOR167C	RPS28A
																								9684_s_at	YML026C	RPS18A /// RPS18B								8369_f_at	YOR167C	RPS28A
																								9686_s_at	YML024W	RPS17A /// RPS17B								8370_at	YOR168W	GLN4
																								9691_i_at	YML063W	RPS1B								8425_s_at	YOR133W	EFT1 /// EFT2
																								9726_at	YML073C	RPL6A								8478_at	YOR096W	RPS7A
																								9852_at	YLR448W	RPL6B								8479_at	YOR096W	RPS7A
																								9889_i_at	YLR441C	RPS1A								8491_at	YOR063W	RPL3
																								9890_s_at	YLR441C	RPS1A /// RPS1B								8519_at	YOR046C	DBP5
																								9895_i_at	YLR406C	RPL31B								8612_at	YOL040C	RPS15
																								9896_f_at	YLR406C	RPL31B								8613_at	YOL039W	RPP2A
																								9897_f_at	YLR406C	RPL31B								8646_at	YOL097C	WRS1
																								9923_f_at	YLR388W	RPS29A								8662_at	YOL127W	RPL25
																								9946_at	YLR367W	RPS22B								8668_at	YOL120C	RPL18A
																								9947_i_at	YLR367W	RPS22B								8695_at	YOL139C	CDC33
																								9948_f_at	YLR367W	RPS22B								8901_at	YNL040W	YNL040W
																								9964_at	YLR340W	RPP0								8918_at	YNL069C	RPL16B
																								9968_s_at	YLR344W	RPL26A /// RPL26B								8920_i_at	YNL067W	RPL9B
																								9994_at	YLR325C	RPL38								8921_s_at	YNL067W	RPL9A /// RPL9B
																																		8936_at	YNL096C	RPS7B
																																		8981_at	YNL096C	RPS7B
																							translation	10097_at	YLR249W	YEF3								9006_s_at	YNL162W	RPL42A /// RPL42B
																							Affy_ID's in cluster	10127_at	YLR192C	HCR1								9035_at	YNL178W	RPS3
																							34 out of 89	10543_at	YKR026C	GCN3								9094_s_at	YNL209W	SSB1 /// SSB2
																							p-value	10658_at	YKL081W	TEF4								9097_at	YNL252C	MRPL17
																							5.4974e-09	10659_at	YKL081W	TEF4								9102_at	YNL247W	YNL247W
																								11029_at	YJR007W	SUI2								9182_s_at	YNL302C	RPS19A /// RPS19B
																								11374_at	YAL035W	FUN12								9183_s_at	YNL301C	RPL18A /// RPL18B
																								4353_at	YHR193C	EGD2								9184_at	YNL301C	RPL18B
																								5680_at	YER025W	GCD11								9317_at	YMR309C	NIP1
																								5756_at	YEL034W	HYP2								9354_at	YMR260C	TIF11
																								6035_at	YDR429C	TIF35								9381_s_at	YMR242C	RPL20A /// RPL20B
																								6080_at	YDR382W	RPP2B								9414_f_at	YMR230W	RPS10B
																								6318_at	YDR172W	SUP35								9420_i_at	YMR194W	RPL36A
																								6599_at	YDL130W	RPP1B								9421_s_at	YMR194W	RPL36A /// RPL36B
																								6600_at	YDL130W	RPP1B								9496_at	YMR142C	RPL13B
																								6688_at	YDL219W	DTD1								9497_i_at	YMR143W	RPS16A
																								6689_at	YDL219W	DTD1								9498_f_at	YMR143W	RPS16A
																								7234_at	YBR143C	SUP45								9501_at	YMR146C	TIF34
																								7303_at	YBR079C	RPG1								9682_at	YML028W	TSA1
																								7656_s_at	YPR080W	TEF1 /// TEF2								9684_s_at	YML026C	RPS18A /// RPS18B
																								7705_at	YPR041W	TIF5								9686_s_at	YML024W	RPS17A /// RPS17B
																								7806_at	YPL037C	EGD1								9691_i_at	YML063W	RPS1B
																								8013_at	YPL237W	SUI3								9726_at	YML073C	RPL6A
																								8205_at	YOR361C	PRT1								9852_at	YLR448W	RPL6B
																								8252_at	YOR276W	CAF20								9889_i_at	YLR441C	RPS1A
																								8425_s_at	YOR133W	EFT1 /// EFT2								9890_s_at	YLR441C	RPS1A /// RPS1B
																								8613_at	YOL039W	RPP2A								9895_i_at	YLR406C	RPL31B
																								8695_at	YOL139C	CDC33								9896_f_at	YLR406C	RPL31B
																								9317_at	YMR309C	NIP1								9897_f_at	YLR406C	RPL31B
																								9354_at	YMR260C	TIF11								9923_f_at	YLR388W	RPS29A
																								9501_at	YMR146C	TIF34								9946_at	YLR367W	RPS22B
																								9512_at	YMR116C	ASC1								9947_i_at	YLR367W	RPS22B
																								9513_at	YMR116C	ASC1								9948_f_at	YLR367W	RPS22B
																								9964_at	YLR340W	RPP0								9964_at	YLR340W	RPP0
																																		9968_s_at	YLR344W	RPL26A /// RPL26B
																																		9994_at	YLR325C	RPL38
																							translation initiation	10127_at	YLR192C	HCR1
																							Affy_ID's in cluster	10543_at	YKR026C	GCN3
																							15 out of 39	11029_at	YJR007W	SUI2							translational elongation	10097_at	YLR249W	YEF3
																							p-value	11374_at	YAL035W	FUN12							Affy_ID's in cluster	10658_at	YKL081W	TEF4
																							9.906e-05	5680_at	YER025W	GCD11							10 out of 18	10659_at	YKL081W	TEF4
																								5756_at	YEL034W	HYP2							p-value	6080_at	YDR382W	RPP2B
																								6035_at	YDR429C	TIF35							3.3648e-05	6599_at	YDL130W	RPP1B
																								7303_at	YBR079C	RPG1								6600_at	YDL130W	RPP1B
																								7705_at	YPR041W	TIF5								7656_s_at	YPR080W	TEF1 /// TEF2
																								8013_at	YPL237W	SUI3								8425_s_at	YOR133W	EFT1 /// EFT2
																								8205_at	YOR361C	PRT1								8613_at	YOL039W	RPP2A
																								8695_at	YOL139C	CDC33								9964_at	YLR340W	RPP0
																								9317_at	YMR309C	NIP1
																								9354_at	YMR260C	TIF11
																								9501_at	YMR146C	TIF34							tRNA aminoacylation for protein translation	10269_at	YLR060W	FRS1
																																	Affy_ID's in cluster	10768_at	YKL194C	MST1
																																	21 out of 38	4186_at	YIL078W	THS1
																							translation elongation	10097_at	YLR249W	YEF3							p-value	4493_at	YHR020W	YHR020W
																							Affy_ID's in cluster	10658_at	YKL081W	TEF4							1.6428e-09	4530_at	YHR011W	DIA4
																							10 out of 22	10659_at	YKL081W	TEF4								4538_at	YHR019C	DED81
																							p-value	6080_at	YDR382W	RPP2B								4740_at	YGR264C	MES1
																							0.0002958	6599_at	YDL130W	RPP1B								4840_at	YGR185C	TYS1
																								6600_at	YDL130W	RPP1B								4930_at	YGR094W	VAS1
																								7656_s_at	YPR080W	TEF1 /// TEF2								5092_at	YGL105W	ARC1
																								8425_s_at	YOR133W	EFT1 /// EFT2								5268_at	YGL245W	GUS1
																								8613_at	YOL039W	RPP2A								5408_at	YFL022C	FRS2
																								9964_at	YLR340W	RPP0								6127_at	YDR341C	YDR341C
																																		6438_at	YDR023W	SES1
																																		6452_at	YDR037W	KRS1
																							aminoacyl-tRNA-synthetases	10269_at	YLR060W	FRS1								7257_at	YBR121C	GRS1
																							Affy_ID's in cluster	10768_at	YKL194C	MST1								7421_at	YBL076C	ILS1
																							21 out of 39	4186_at	YIL078W	THS1								7741_at	YPR033C	HTS1
																							p-value	4493_at	YHR020W	YHR020W								8370_at	YOR168W	GLN4
																							3.1059e-09	4530_at	YHR011W	DIA4								8646_at	YOL097C	WRS1
																								4538_at	YHR019C	DED81								9102_at	YNL247W	YNL247W
																								4740_at	YGR264C	MES1
																								4840_at	YGR185C	TYS1
																								4930_at	YGR094W	VAS1							regulation of translational fidelity	4492_at	YHR064C	SSZ1
																								5092_at	YGL105W	ARC1							Affy_ID's in cluster	4715_at	YGR285C	ZUO1
																								5268_at	YGL245W	GUS1							12 out of 12	4909_f_at	YGR118W	RPS23A
																								5408_at	YFL022C	FRS2							p-value	5119_at	YGL123W	RPS2
																								6127_at	YDR341C	YDR341C							4.0122e-11	7190_i_at	YBR189W	RPS9B
																								6438_at	YDR023W	SES1								7191_f_at	YBR189W	RPS9B
																								6452_at	YDR037W	KRS1								7316_s_at	YBR048W	RPS11A /// RPS11B
																								7257_at	YBR121C	GRS1								7618_f_at	YPR132W	RPS23B
																								7421_at	YBL076C	ILS1								7619_s_at	YPR132W	RPS23A /// RPS23B
																								7741_at	YPR033C	HTS1								7854_i_at	YPL081W	RPS9A
																								8370_at	YOR168W	GLN4								7855_f_at	YPL081W	RPS9A
																								8646_at	YOL097C	WRS1								9094_s_at	YNL209W	SSB1 /// SSB2
																								9102_at	YNL247W	YNL247W
																																	cellular amino acid and derivative metabolic process	10018_at	YLR303W	MET17
																							PROTEIN WITH BINDING FUNCTION OR COFACTOR REQUIREMENT (structural or catalytic)	10034_at	YLR276C	DBP9							Affy_ID's in cluster	10160_at	YLR180W	SAM1
																							Affy_ID's in cluster	10035_at	YLR277C	YSH1							96 out of 255	10161_g_at	YLR180W	SAM1 /// SAM2
																							180 out of 1049	10091_at	YLR243W	YLR243W							p-value	10176_at	YLR146C	SPE4
																							p-value	10114_at	YLR222C	UTP13							8.9843e-23	10267_at	YLR058C	SHM2
																							0.00027064	10127_at	YLR192C	HCR1								10269_at	YLR060W	FRS1
																								10135_at	YLR200W	YKE2								10296_at	YLR044C	PDC1
																								10167_at	YLR186W	EMG1								10323_at	YLR027C	AAT2
																								10180_at	YLR150W	STM1								10563_at	YKL001C	MET14
																								10203_at	YLR129W	DIP2								10768_at	YKL194C	MST1
																								10222_at	YLR103C	CDC45								10801_at	YKL211C	TRP3
																								10325_at	YLR029C	RPL15A								10885_at	YJR137C	ECM17
																								10326_g_at	YLR029C	RPL15A /// RPL15B								10896_at	YJR148W	BAT2
																								10350_at	YLR008C	PAM18								10954_at	YJR070C	LIA1
																								10362_at	YLL024C	SSA2								10993_at	YJR016C	ILV3
																								10471_at	YKR092C	SRP40								11032_at	YJR010W	MET3
																								10506_at	YKR081C	RPF2								11114_at	YJL088W	ARG3
																								10531_at	YKR060W	UTP30								11355_at	YAL012W	CYS3
																								10556_i_at	YKL006W	RPL14A /// RPL14B								4186_at	YIL078W	THS1
																								10557_f_at	YKL006W	RPL14A								4190_at	YIL074C	SER33
																								10558_s_at	YKL006W	RPL14A /// RPL14B								4195_at	YIL116W	HIS5
																								10685_at	YKL099C	UTP11								4228_at	YIL128W	MET18
																								10712_at	YKL117W	SBA1								4321_at	YHR208W	BAT1
																								10719_at	YKL154W	SRP102								4449_at	YHR068W	DYS1
																								10729_at	YKL144C	RPC25								4493_at	YHR020W	YHR020W
																								10761_at	YKL205W	LOS1								4499_at	YHR025W	THR1
																								10867_s_at	YJR092W	BUD4								4530_at	YHR011W	DIA4
																								10885_at	YJR137C	ECM17								4537_at	YHR018C	ARG4
																								10947_at	YJR063W	RPA12								4538_at	YHR019C	DED81
																								10954_at	YJR070C	LIA1								4740_at	YGR264C	MES1
																								11010_at	YJL011C	RPC17								4818_at	YGR208W	SER2
																								11013_at	YJL008C	CCT8								4840_at	YGR185C	TYS1
																								11084_at	YJL073W	JEM1								4869_at	YGR124W	ASN2
																								11088_at	YJL069C	UTP18								4930_at	YGR094W	VAS1
																								11190_at	YJL148W	RPA34								5008_at	YGL009C	LEU1
																								11296_s_at	YAR033W	MST27 /// MST28								5036_at	YGL026C	TRP5
																								4057_at	YIR021W	MRS1								5092_at	YGL105W	ARC1
																								4128_at	YIL043C	CBR1								5141_at	YGL148W	ARO2
																								4190_at	YIL074C	SER33								5223_at	YGL202W	ARO8
																								4195_at	YIL116W	HIS5								5268_at	YGL245W	GUS1
																								4223_at	YIL133C	RPL16A								5408_at	YFL022C	FRS2
																								4310_at	YHR196W	UTP9								5614_at	YER086W	ILV1
																								4343_at	YHR183W	GND1								5619_at	YER090W	TRP2
																								4353_at	YHR193C	EGD2								5620_at	YER091C	MET6
																								4393_at	YHR143W-A	RPC10								5642_at	YER069W	ARG5,6
																								4398_at	YHR148W	IMP3								5654_at	YER081W	SER3
																								4422_at	YHR128W	FUR1								5664_at	YER052C	HOM3
																								4425_at	YHR089C	GAR1								5667_at	YER055C	HIS1
																								4446_at	YHR065C	RRP3								5678_at	YER023W	PRO3
																								4482_at	YHR052W	CIC1								5698_at	YER043C	SAH1
																								4488_at	YHR060W	VMA22								6095_at	YDR354W	TRP4
																								4492_at	YHR064C	SSZ1								6127_at	YDR341C	YDR341C
																								4515_i_at	YHL001W	RPL14A /// RPL14B								6152_at	YDR321W	ASP1
																								4516_f_at	YHL001W	RPL14B								6174_at	YDR300C	PRO1
																								4538_at	YHR019C	DED81								6245_at	YDR234W	LYS4
																								4710_at	YGR280C	PXR1								6304_at	YDR158W	HOM2
																								4715_at	YGR285C	ZUO1								6438_at	YDR023W	SES1
																								4759_at	YGR239C	PEX21								6452_at	YDR037W	KRS1
																								4761_at	YGR241C	YAP1802								6597_at	YDL131W	LYS21
																								4828_at	YGR173W	RBG2								6683_g_at	YDL182W	LYS20 /// LYS21
																								4848_at	YGR148C	RPL24B								6688_at	YDL219W	DTD1
																								4860_at	YGR159C	NSR1								6689_at	YDL219W	DTD1
																								4873_at	YGR128C	UTP8								6841_at	YCR053W	THR4
																								4914_at	YGR078C	PAC10								6909_at	YCL018W	LEU2
																								4926_at	YGR090W	UTP22								7113_at	YBR248C	HIS7
																								4963_at	YGR037C	ACB1								7114_at	YBR249C	ARO4
																								5031_at	YGL031C	RPL24A								7169_at	YBR213W	MET8
																								5036_at	YGL026C	TRP5								7257_at	YBR121C	GRS1
																								5073_at	YGL078C	DBP3								7413_at	YBL039C	URA7
																								5082_at	YGL070C	RPB9								7421_at	YBL076C	ILS1
																								5092_at	YGL105W	ARC1								7565_at	YPR167C	MET16
																								5094_at	YGL103W	RPL28								7588_at	YPR145W	ASN1
																								5122_at	YGL120C	PRP43								7650_at	YPR118W	MRI1
																								5163_at	YGL172W	NUP49								7680_at	YPR060C	ARO7
																								5164_at	YGL171W	ROK1								7689_at	YPR069C	SPE3
																								5305_at	YFR051C	RET2								7698_at	YPR035W	GLN1
																								5344_at	YFR002W	NIC96								7741_at	YPR033C	HTS1
																								5525_at	YER177W	BMH1								8022_at	YPL273W	SAM4
																								5542_at	YER148W	SPT15								8174_at	YOR375C	GDH1
																								5592_at	YER107C	GLE2								8359_at	YOR202W	HIS3
																								5654_at	YER081W	SER3								8370_at	YOR168W	GLN4
																								5678_at	YER023W	PRO3								8422_at	YOR130C	ORT1
																								5707_at	YER007C-A	TMA20								8445_at	YOR108W	LEU9
																								5709_at	YER009W	NTF2								8593_at	YOL058W	ARG1
																								5756_at	YEL034W	HYP2								8600_at	YOL052C	SPE2
																								5780_at	YEL055C	POL5								8633_at	YOL064C	MET22
																								5958_at	YDR489W	SLD5								8646_at	YOL097C	WRS1
																								6009_at	YDR449C	UTP6								8808_at	YNR050C	LYS9
																								6039_g_at	YDR432W	NPL3								8901_at	YNL040W	YNL040W
																								6049_at	YDR398W	UTP5								9102_at	YNL247W	YNL247W
																								6078_at	YDR381W	YRA1								9168_at	YNL316C	PHA2
																								6079_at	YDR381W	YRA1								9286_s_at	YMR321C	SAM4
																								6143_f_at	YDR312W	SSF2								9306_at	YMR300C	ADE4
																								6156_at	YDR324C	UTP4								9399_at	YMR217W	GUA1
																								6166_at	YDR292C	SRP101								9460_at	YMR189W	GCV2
																								6235_at	YDR224C	HTB1								9592_at	YMR062C	ECM40
																								6302_at	YDR156W	RPA14
																								6311_at	YDR165W	TRM82
																								6364_at	YDR129C	SAC6							amino acid metabolic process	10018_at	YLR303W	MET17
																								6463_at	YDR002W	YRB1							Affy_ID's in cluster	10160_at	YLR180W	SAM1
																								6547_at	YDL051W	LHP1							91 out of 240	10161_g_at	YLR180W	SAM1 /// SAM2
																								6632_at	YDL143W	CCT4							p-value	10267_at	YLR058C	SHM2
																								6696_at	YDL212W	SHR3							7.2375e-22	10269_at	YLR060W	FRS1
																								6700_at	YDL208W	NHP2								10296_at	YLR044C	PDC1
																								6718_at	YDL235C	YPD1								10323_at	YLR027C	AAT2
																								6726_at	YDL226C	GCS1								10563_at	YKL001C	MET14
																								6863_at	YCR028C-A	RIM1								10768_at	YKL194C	MST1
																								6864_at	YCR028C-A	RIM1								10801_at	YKL211C	TRP3
																								6866_at	YCR031C	RPS14A								10885_at	YJR137C	ECM17
																								6880_at	YCR002C	CDC10								10896_at	YJR148W	BAT2
																								7112_at	YBR247C	ENP1								10993_at	YJR016C	ILV3
																								7137_at	YBR227C	MCX1								11032_at	YJR010W	MET3
																								7169_at	YBR213W	MET8								11114_at	YJL088W	ARG3
																								7200_at	YBR154C	RPB5								11355_at	YAL012W	CYS3
																								7204_at	YBR158W	AMN1								4186_at	YIL078W	THS1
																								7221_at	YBR130C	SHE3								4190_at	YIL074C	SER33
																								7358_s_at	YBL003C	HTA1 /// HTA2								4195_at	YIL116W	HIS5
																								7359_at	YBL002W	HTB2								4228_at	YIL128W	MET18
																								7368_i_at	YBR010W	HHT1								4321_at	YHR208W	BAT1
																								7369_s_at	YBR010W	HHT1 /// HHT2								4493_at	YHR020W	YHR020W
																								7539_at	YPR187W	RPO26								4499_at	YHR025W	THR1
																								7625_at	YPR137W	RRP9								4530_at	YHR011W	DIA4
																								7641_at	YPR110C	RPC40								4537_at	YHR018C	ARG4
																								7644_at	YPR112C	MRD1								4538_at	YHR019C	DED81
																								7664_at	YPR088C	SRP54								4740_at	YGR264C	MES1
																								7735_at	YPR028W	YOP1								4818_at	YGR208W	SER2
																								7743_at	YPL010W	RET3								4840_at	YGR185C	TYS1
																								7762_at	YPR010C	RPA135								4869_at	YGR124W	ASN2
																								7806_at	YPL037C	EGD1								4930_at	YGR094W	VAS1
																								7894_at	YPL131W	RPL5								5008_at	YGL009C	LEU1
																								7987_at	YPL217C	BMS1								5036_at	YGL026C	TRP5
																								8000_i_at	YPL249C-A	RPL36B								5092_at	YGL105W	ARC1
																								8174_at	YOR375C	GDH1								5141_at	YGL148W	ARO2
																								8184_at	YOR340C	RPA43								5223_at	YGL202W	ARO8
																								8203_at	YOR359W	VTS1								5268_at	YGL245W	GUS1
																								8298_at	YOR232W	MGE1								5408_at	YFL022C	FRS2
																								8321_at	YOR210W	RPB10								5614_at	YER086W	ILV1
																								8336_at	YOR224C	RPB8								5619_at	YER090W	TRP2
																								8355_at	YOR198C	BFR1								5620_at	YER091C	MET6
																								8390_at	YOR143C	THI80								5642_at	YER069W	ARG5,6
																								8459_at	YOR078W	BUD21								5654_at	YER081W	SER3
																								8554_at	YOL008W	COQ10								5664_at	YER052C	HOM3
																								8560_at	YOL002C	IZH2								5667_at	YER055C	HIS1
																								8621_at	YOL077C	BRX1								5678_at	YER023W	PRO3
																								8662_at	YOL127W	RPL25								5698_at	YER043C	SAH1
																								8665_at	YOL124C	TRM11								6095_at	YDR354W	TRP4
																								8673_at	YOL115W	PAP2								6127_at	YDR341C	YDR341C
																								8808_at	YNR050C	LYS9								6152_at	YDR321W	ASP1
																								8813_at	YNR054C	ESF2								6174_at	YDR300C	PRO1
																								8844_at	YNR041C	COQ2								6245_at	YDR234W	LYS4
																								8911_s_at	YNL030W	HHF1 /// HHF2								6304_at	YDR158W	HOM2
																								8915_at	YNL072W	RNH201								6438_at	YDR023W	SES1
																								8918_at	YNL069C	RPL16B								6452_at	YDR037W	KRS1
																								8953_at	YNL079C	TPM1								6597_at	YDL131W	LYS21
																								8957_at	YNL075W	IMP4								6683_g_at	YDL182W	LYS20 /// LYS21
																								8963_at	YNL113W	RPC19								6688_at	YDL219W	DTD1
																								8984_at	YNL138W	SRV2								6689_at	YDL219W	DTD1
																								9015_at	YNL153C	GIM3								6841_at	YCR053W	THR4
																								9017_at	YNL151C	RPC31								6909_at	YCL018W	LEU2
																								9038_at	YNL175C	NOP13								7113_at	YBR248C	HIS7
																								9094_s_at	YNL209W	SSB1 /// SSB2								7114_at	YBR249C	ARO4
																								9101_at	YNL248C	RPA49								7169_at	YBR213W	MET8
																								9149_at	YNL290W	RFC3								7257_at	YBR121C	GRS1
																								9307_at	YMR301C	ATM1								7413_at	YBL039C	URA7
																								9358_at	YMR264W	CUE1								7421_at	YBL076C	ILS1
																								9378_at	YMR239C	RNT1								7565_at	YPR167C	MET16
																								9396_at	YMR214W	SCJ1								7588_at	YPR145W	ASN1
																								9420_i_at	YMR194W	RPL36A								7650_at	YPR118W	MRI1
																								9421_s_at	YMR194W	RPL36A /// RPL36B								7680_at	YPR060C	ARO7
																								9524_at	YMR125W	STO1								7698_at	YPR035W	GLN1
																								9535_at	YMR093W	UTP15								7741_at	YPR033C	HTS1
																								9610_at	YMR032W	HOF1								8022_at	YPL273W	SAM4
																								9683_at	YML027W	YOX1								8174_at	YOR375C	GDH1
																								9726_at	YML073C	RPL6A								8359_at	YOR202W	HIS3
																								9751_at	YML094W	GIM5								8370_at	YOR168W	GLN4
																								9752_at	YML093W	UTP14								8422_at	YOR130C	ORT1
																								9852_at	YLR448W	RPL6B								8445_at	YOR108W	LEU9
																								9886_at	YLR438C-A	LSM3								8593_at	YOL058W	ARG1
																								9900_at	YLR409C	UTP21								8633_at	YOL064C	MET22
																								9932_at	YLR397C	AFG2								8646_at	YOL097C	WRS1
																								9968_s_at	YLR344W	RPL26A /// RPL26B								8808_at	YNR050C	LYS9
																																		8901_at	YNL040W	YNL040W
																																		9102_at	YNL247W	YNL247W
																							nucleic acid binding	10035_at	YLR277C	YSH1								9168_at	YNL316C	PHA2
																							Affy_ID's in cluster	10114_at	YLR222C	UTP13								9286_s_at	YMR321C	SAM4
																							102 out of 346	10127_at	YLR192C	HCR1								9306_at	YMR300C	ADE4
																							p-value	10167_at	YLR186W	EMG1								9399_at	YMR217W	GUA1
																							2.2772e-15	10180_at	YLR150W	STM1								9460_at	YMR189W	GCV2
																								10203_at	YLR129W	DIP2								9592_at	YMR062C	ECM40
																								10222_at	YLR103C	CDC45
																								10325_at	YLR029C	RPL15A
																								10326_g_at	YLR029C	RPL15A /// RPL15B							methionine metabolic process	10018_at	YLR303W	MET17
																								10506_at	YKR081C	RPF2							Affy_ID's in cluster	10160_at	YLR180W	SAM1
																								10531_at	YKR060W	UTP30							18 out of 41	10161_g_at	YLR180W	SAM1 /// SAM2
																								10556_i_at	YKL006W	RPL14A /// RPL14B							p-value	10563_at	YKL001C	MET14
																								10557_f_at	YKL006W	RPL14A							2.1496e-06	10885_at	YJR137C	ECM17
																								10558_s_at	YKL006W	RPL14A /// RPL14B								11032_at	YJR010W	MET3
																								10685_at	YKL099C	UTP11								4228_at	YIL128W	MET18
																								10729_at	YKL144C	RPC25								4499_at	YHR025W	THR1
																								10761_at	YKL205W	LOS1								5620_at	YER091C	MET6
																								10947_at	YJR063W	RPA12								5664_at	YER052C	HOM3
																								11010_at	YJL011C	RPC17								5698_at	YER043C	SAH1
																								11088_at	YJL069C	UTP18								6304_at	YDR158W	HOM2
																								11190_at	YJL148W	RPA34								7169_at	YBR213W	MET8
																								4057_at	YIR021W	MRS1								7565_at	YPR167C	MET16
																								4223_at	YIL133C	RPL16A								7650_at	YPR118W	MRI1
																								4310_at	YHR196W	UTP9								8022_at	YPL273W	SAM4
																								4393_at	YHR143W-A	RPC10								8633_at	YOL064C	MET22
																								4398_at	YHR148W	IMP3								9286_s_at	YMR321C	SAM4
																								4425_at	YHR089C	GAR1
																								4515_i_at	YHL001W	RPL14A /// RPL14B
																								4516_f_at	YHL001W	RPL14B							cellular aromatic compound metabolic process	10160_at	YLR180W	SAM1
																								4710_at	YGR280C	PXR1							Affy_ID's in cluster	10161_g_at	YLR180W	SAM1 /// SAM2
																								4848_at	YGR148C	RPL24B							24 out of 77	10296_at	YLR044C	PDC1
																								4860_at	YGR159C	NSR1							p-value	10796_at	YKL216W	URA1
																								4873_at	YGR128C	UTP8							5.4632e-05	10801_at	YKL211C	TRP3
																								4926_at	YGR090W	UTP22								10898_at	YJR105W	ADO1
																								5031_at	YGL031C	RPL24A								4068_at	YIR032C	DAL3
																								5082_at	YGL070C	RPB9								4422_at	YHR128W	FUR1
																								5092_at	YGL105W	ARC1								5036_at	YGL026C	TRP5
																								5094_at	YGL103W	RPL28								5141_at	YGL148W	ARO2
																								5525_at	YER177W	BMH1								5223_at	YGL202W	ARO8
																								5542_at	YER148W	SPT15								5619_at	YER090W	TRP2
																								5707_at	YER007C-A	TMA20								6095_at	YDR354W	TRP4
																								5780_at	YEL055C	POL5								7114_at	YBR249C	ARO4
																								5958_at	YDR489W	SLD5								7413_at	YBL039C	URA7
																								6009_at	YDR449C	UTP6								7680_at	YPR060C	ARO7
																								6039_g_at	YDR432W	NPL3								8022_at	YPL273W	SAM4
																								6049_at	YDR398W	UTP5								8307_at	YOR241W	MET7
																								6078_at	YDR381W	YRA1								8420_at	YOR128C	ADE2
																								6079_at	YDR381W	YRA1								9138_at	YNL256W	FOL1
																								6143_f_at	YDR312W	SSF2								9168_at	YNL316C	PHA2
																								6156_at	YDR324C	UTP4								9286_s_at	YMR321C	SAM4
																								6235_at	YDR224C	HTB1								9306_at	YMR300C	ADE4
																								6302_at	YDR156W	RPA14								9911_at	YLR420W	URA4
																								6547_at	YDL051W	LHP1
																								6700_at	YDL208W	NHP2
																								6863_at	YCR028C-A	RIM1							sulfur metabolic process	10018_at	YLR303W	MET17
																								6864_at	YCR028C-A	RIM1							Affy_ID's in cluster	10160_at	YLR180W	SAM1
																								6866_at	YCR031C	RPS14A							22 out of 70	10161_g_at	YLR180W	SAM1 /// SAM2
																								7112_at	YBR247C	ENP1							p-value	10295_at	YLR043C	TRX1
																								7200_at	YBR154C	RPB5							9.6509e-05	10563_at	YKL001C	MET14
																								7221_at	YBR130C	SHE3								10885_at	YJR137C	ECM17
																								7358_s_at	YBL003C	HTA1 /// HTA2								11032_at	YJR010W	MET3
																								7359_at	YBL002W	HTB2								11355_at	YAL012W	CYS3
																								7368_i_at	YBR010W	HHT1								4228_at	YIL128W	MET18
																								7369_s_at	YBR010W	HHT1 /// HHT2								4499_at	YHR025W	THR1
																								7539_at	YPR187W	RPO26								4716_at	YGR286C	BIO2
																								7625_at	YPR137W	RRP9								5620_at	YER091C	MET6
																								7641_at	YPR110C	RPC40								5664_at	YER052C	HOM3
																								7644_at	YPR112C	MRD1								5698_at	YER043C	SAH1
																								7762_at	YPR010C	RPA135								6304_at	YDR158W	HOM2
																								7894_at	YPL131W	RPL5								7169_at	YBR213W	MET8
																								8000_i_at	YPL249C-A	RPL36B								7565_at	YPR167C	MET16
																								8184_at	YOR340C	RPA43								7650_at	YPR118W	MRI1
																								8203_at	YOR359W	VTS1								8022_at	YPL273W	SAM4
																								8321_at	YOR210W	RPB10								8603_at	YOL049W	GSH2
																								8336_at	YOR224C	RPB8								8633_at	YOL064C	MET22
																								8355_at	YOR198C	BFR1								9286_s_at	YMR321C	SAM4
																								8459_at	YOR078W	BUD21
																								8621_at	YOL077C	BRX1
																								8662_at	YOL127W	RPL25							sulfur utilization	10295_at	YLR043C	TRX1
																								8665_at	YOL124C	TRM11							Affy_ID's in cluster	10563_at	YKL001C	MET14
																								8673_at	YOL115W	PAP2							7 out of 10	10885_at	YJR137C	ECM17
																								8911_s_at	YNL030W	HHF1 /// HHF2							p-value	11032_at	YJR010W	MET3
																								8915_at	YNL072W	RNH201							7.204e-05	7169_at	YBR213W	MET8
																								8918_at	YNL069C	RPL16B								7565_at	YPR167C	MET16
																								8957_at	YNL075W	IMP4								8633_at	YOL064C	MET22
																								8963_at	YNL113W	RPC19
																								9017_at	YNL151C	RPC31
																								9038_at	YNL175C	NOP13							nitrogen compound metabolic process	10018_at	YLR303W	MET17
																								9101_at	YNL248C	RPA49							Affy_ID's in cluster	10160_at	YLR180W	SAM1
																								9149_at	YNL290W	RFC3							104 out of 285	10161_g_at	YLR180W	SAM1 /// SAM2
																								9378_at	YMR239C	RNT1							p-value	10176_at	YLR146C	SPE4
																								9420_i_at	YMR194W	RPL36A							2.1677e-23	10267_at	YLR058C	SHM2
																								9421_s_at	YMR194W	RPL36A /// RPL36B								10269_at	YLR060W	FRS1
																								9524_at	YMR125W	STO1								10296_at	YLR044C	PDC1
																								9535_at	YMR093W	UTP15								10323_at	YLR027C	AAT2
																								9683_at	YML027W	YOX1								10563_at	YKL001C	MET14
																								9726_at	YML073C	RPL6A								10768_at	YKL194C	MST1
																								9752_at	YML093W	UTP14								10801_at	YKL211C	TRP3
																								9852_at	YLR448W	RPL6B								10885_at	YJR137C	ECM17
																								9886_at	YLR438C-A	LSM3								10896_at	YJR148W	BAT2
																								9900_at	YLR409C	UTP21								10993_at	YJR016C	ILV3
																								9968_s_at	YLR344W	RPL26A /// RPL26B								11032_at	YJR010W	MET3
																																		11114_at	YJL088W	ARG3
																																		11137_at	YJL110C	GZF3
																							RNA binding	10035_at	YLR277C	YSH1								11355_at	YAL012W	CYS3
																							Affy_ID's in cluster	10114_at	YLR222C	UTP13								4066_at	YIR030C	DCG1
																							68 out of 194	10127_at	YLR192C	HCR1								4068_at	YIR032C	DAL3
																							p-value	10167_at	YLR186W	EMG1								4186_at	YIL078W	THS1
																							1.5418e-14	10203_at	YLR129W	DIP2								4190_at	YIL074C	SER33
																								10325_at	YLR029C	RPL15A								4195_at	YIL116W	HIS5
																								10326_g_at	YLR029C	RPL15A /// RPL15B								4228_at	YIL128W	MET18
																								10506_at	YKR081C	RPF2								4237_at	YIL165C	NIT1
																								10531_at	YKR060W	UTP30								4238_at	YIL164C	NIT1
																								10556_i_at	YKL006W	RPL14A /// RPL14B								4321_at	YHR208W	BAT1
																								10557_f_at	YKL006W	RPL14A								4449_at	YHR068W	DYS1
																								10558_s_at	YKL006W	RPL14A /// RPL14B								4493_at	YHR020W	YHR020W
																								10685_at	YKL099C	UTP11								4499_at	YHR025W	THR1
																								10761_at	YKL205W	LOS1								4530_at	YHR011W	DIA4
																								11088_at	YJL069C	UTP18								4537_at	YHR018C	ARG4
																								4057_at	YIR021W	MRS1								4538_at	YHR019C	DED81
																								4223_at	YIL133C	RPL16A								4740_at	YGR264C	MES1
																								4310_at	YHR196W	UTP9								4818_at	YGR208W	SER2
																								4398_at	YHR148W	IMP3								4840_at	YGR185C	TYS1
																								4425_at	YHR089C	GAR1								4869_at	YGR124W	ASN2
																								4515_i_at	YHL001W	RPL14A /// RPL14B								4930_at	YGR094W	VAS1
																								4516_f_at	YHL001W	RPL14B								5008_at	YGL009C	LEU1
																								4710_at	YGR280C	PXR1								5036_at	YGL026C	TRP5
																								4848_at	YGR148C	RPL24B								5092_at	YGL105W	ARC1
																								4860_at	YGR159C	NSR1								5141_at	YGL148W	ARO2
																								4873_at	YGR128C	UTP8								5223_at	YGL202W	ARO8
																								4926_at	YGR090W	UTP22								5268_at	YGL245W	GUS1
																								5031_at	YGL031C	RPL24A								5408_at	YFL022C	FRS2
																								5092_at	YGL105W	ARC1								5614_at	YER086W	ILV1
																								5094_at	YGL103W	RPL28								5619_at	YER090W	TRP2
																								5707_at	YER007C-A	TMA20								5620_at	YER091C	MET6
																								6009_at	YDR449C	UTP6								5642_at	YER069W	ARG5,6
																								6039_g_at	YDR432W	NPL3								5654_at	YER081W	SER3
																								6049_at	YDR398W	UTP5								5664_at	YER052C	HOM3
																								6078_at	YDR381W	YRA1								5667_at	YER055C	HIS1
																								6079_at	YDR381W	YRA1								5678_at	YER023W	PRO3
																								6143_f_at	YDR312W	SSF2								5698_at	YER043C	SAH1
																								6156_at	YDR324C	UTP4								6095_at	YDR354W	TRP4
																								6547_at	YDL051W	LHP1								6127_at	YDR341C	YDR341C
																								6700_at	YDL208W	NHP2								6152_at	YDR321W	ASP1
																								6866_at	YCR031C	RPS14A								6174_at	YDR300C	PRO1
																								7112_at	YBR247C	ENP1								6245_at	YDR234W	LYS4
																								7221_at	YBR130C	SHE3								6304_at	YDR158W	HOM2
																								7625_at	YPR137W	RRP9								6438_at	YDR023W	SES1
																								7644_at	YPR112C	MRD1								6452_at	YDR037W	KRS1
																								7894_at	YPL131W	RPL5								6597_at	YDL131W	LYS21
																								8000_i_at	YPL249C-A	RPL36B								6683_g_at	YDL182W	LYS20 /// LYS21
																								8203_at	YOR359W	VTS1								6688_at	YDL219W	DTD1
																								8355_at	YOR198C	BFR1								6689_at	YDL219W	DTD1
																								8459_at	YOR078W	BUD21								6841_at	YCR053W	THR4
																								8621_at	YOL077C	BRX1								6909_at	YCL018W	LEU2
																								8662_at	YOL127W	RPL25								7085_at	YBR265W	TSC10
																								8665_at	YOL124C	TRM11								7113_at	YBR248C	HIS7
																								8915_at	YNL072W	RNH201								7114_at	YBR249C	ARO4
																								8918_at	YNL069C	RPL16B								7169_at	YBR213W	MET8
																								8957_at	YNL075W	IMP4								7257_at	YBR121C	GRS1
																								9038_at	YNL175C	NOP13								7413_at	YBL039C	URA7
																								9378_at	YMR239C	RNT1								7421_at	YBL076C	ILS1
																								9420_i_at	YMR194W	RPL36A								7565_at	YPR167C	MET16
																								9421_s_at	YMR194W	RPL36A /// RPL36B								7588_at	YPR145W	ASN1
																								9524_at	YMR125W	STO1								7626_at	YPR138C	MEP3
																								9535_at	YMR093W	UTP15								7650_at	YPR118W	MRI1
																								9726_at	YML073C	RPL6A								7680_at	YPR060C	ARO7
																								9752_at	YML093W	UTP14								7689_at	YPR069C	SPE3
																								9852_at	YLR448W	RPL6B								7698_at	YPR035W	GLN1
																								9886_at	YLR438C-A	LSM3								7741_at	YPR033C	HTS1
																								9900_at	YLR409C	UTP21								8022_at	YPL273W	SAM4
																								9968_s_at	YLR344W	RPL26A /// RPL26B								8174_at	YOR375C	GDH1
																																		8359_at	YOR202W	HIS3
																																		8370_at	YOR168W	GLN4
																																		8422_at	YOR130C	ORT1
																																		8445_at	YOR108W	LEU9
																																		8593_at	YOL058W	ARG1
																																		8600_at	YOL052C	SPE2
																																		8633_at	YOL064C	MET22
																																		8646_at	YOL097C	WRS1
																																		8808_at	YNR050C	LYS9
																																		8901_at	YNL040W	YNL040W
																																		9026_at	YNL142W	MEP2
																																		9102_at	YNL247W	YNL247W
																																		9168_at	YNL316C	PHA2
																																		9286_s_at	YMR321C	SAM4
																																		9306_at	YMR300C	ADE4
																																		9399_at	YMR217W	GUA1
																																		9460_at	YMR189W	GCV2
																																		9592_at	YMR062C	ECM40
																																		9975_at	YLR351C	NIT3
																																	organelle organization	10034_at	YLR276C	DBP9
																																	Affy_ID's in cluster	10053_at	YLR293C	GSP1
																																	248 out of 1259	10068_i_at	YLR264W	RPS28B
																																	p-value	10069_f_at	YLR264W	RPS28B
																																	1.5892e-11	10073_at	YLR268W	SEC22
																																		10113_at	YLR221C	RSA3
																																		10114_at	YLR222C	UTP13
																																		10127_at	YLR192C	HCR1
																																		10131_at	YLR196W	PWP1
																																		10132_at	YLR197W	SIK1
																																		10147_at	YLR167W	RPS31
																																		10155_at	YLR175W	CBF5
																																		10167_at	YLR186W	EMG1
																																		10180_at	YLR150W	STM1
																																		10203_at	YLR129W	DIP2
																																		10261_at	YLR052W	IES3
																																		10277_at	YLR068W	FYV7
																																		10295_at	YLR043C	TRX1
																																		10300_f_at	YLR048W	RPS0B
																																		10301_at	YLR048W	RPS0B
																																		10302_g_at	YLR048W	RPS0A /// RPS0B
																																		10305_at	YLR009W	RLP24
																																		10318_at	YLR022C	SDO1
																																		10341_at	YLL002W	RTT109
																																		10350_at	YLR008C	PAM18
																																		10385_i_at	YLL045C	RPL8A /// RPL8B
																																		10386_s_at	YLL045C	RPL8A /// RPL8B
																																		10473_i_at	YKR094C	RPL40A /// RPL40B
																																		10474_s_at	YKR094C	RPL40A /// RPL40B
																																		10506_at	YKR081C	RPF2
																																		10529_i_at	YKR057W	RPS21A
																																		10586_at	YKL021C	MAK11
																																		10593_at	YKL014C	URB1
																																		10598_at	YKL009W	MRT4
																																		10685_at	YKL099C	UTP11
																																		10730_at	YKL143W	LTV1
																																		10747_at	YKL172W	EBP2
																																		10893_s_at	YJR145C	RPS4A /// RPS4B
																																		10898_at	YJR105W	ADO1
																																		10911_at	YJR118C	ILM1
																																		11013_at	YJL008C	CCT8
																																		11084_at	YJL073W	JEM1
																																		11088_at	YJL069C	UTP18
																																		11159_s_at	YJL136C	RPS21A /// RPS21B
																																		11236_at	YJL190C	RPS22A
																																		11296_s_at	YAR033W	MST27 /// MST28
																																		11338_at	YAL029C	MYO4
																																		11342_at	YAL025C	MAK16
																																		3945_at	YGR029W	ERV1
																																		4093_at	YIR012W	SQT1
																																		4108_at	YIL016W	SNL1
																																		4165_i_at	YIL052C	RPL34A /// RPL34B
																																		4188_at	YIL076W	SEC28
																																		4228_at	YIL128W	MET18
																																		4253_i_at	YIL148W	RPL40A /// RPL40B
																																		4310_at	YHR196W	UTP9
																																		4311_at	YHR197W	RIX1
																																		4398_at	YHR148W	IMP3
																																		4425_at	YHR089C	GAR1
																																		4446_at	YHR065C	RRP3
																																		4470_at	YHR041C	SRB2
																																		4482_at	YHR052W	CIC1
																																		4490_at	YHR062C	RPP1
																																		4493_at	YHR020W	YHR020W
																																		4494_at	YHR021C	RPS27B
																																		4514_at	YHR039C-B	VMA10
																																		4532_at	YHR013C	ARD1
																																		4710_at	YGR280C	PXR1
																																		4759_at	YGR239C	PEX21
																																		4761_at	YGR241C	YAP1802
																																		4765_at	YGR245C	SDA1
																																		4779_f_at	YGR214W	RPS0A
																																		4780_at	YGR214W	RPS0A
																																		4827_at	YGR172C	YIP1
																																		4860_at	YGR159C	NSR1
																																		4873_at	YGR128C	UTP8
																																		4909_f_at	YGR118W	RPS23A
																																		4921_i_at	YGR085C	YGR085C
																																		4926_at	YGR090W	UTP22
																																		5032_at	YGL030W	RPL30
																																		5033_at	YGL029W	CGR1
																																		5073_at	YGL078C	DBP3
																																		5082_at	YGL070C	RPB9
																																		5100_at	YGL097W	SRM1
																																		5119_at	YGL123W	RPS2
																																		5122_at	YGL120C	PRP43
																																		5163_at	YGL172W	NUP49
																																		5164_at	YGL171W	ROK1
																																		5340_at	YFR041C	ERJ5
																																		5344_at	YFR002W	NIC96
																																		5394_at	YFL037W	TUB2
																																		5586_at	YER146W	LSM5
																																		5592_at	YER107C	GLE2
																																		5643_at	YER070W	RNR1
																																		5670_i_at	YER056C-A	RPL34A /// RPL34B
																																		5671_s_at	YER056C-A	RPL34A /// RPL34B
																																		5707_at	YER007C-A	TMA20
																																		5763_at	YEL027W	CUP5
																																		5764_at	YEL026W	SNU13
																																		5781_i_at	YEL054C	RPL12A
																																		5967_at	YDR498C	SEC20
																																		6009_at	YDR449C	UTP6
																																		6039_g_at	YDR432W	NPL3
																																		6049_at	YDR398W	UTP5
																																		6064_at	YDR412W	RRP17
																																		6069_i_at	YDR418W	RPL12A /// RPL12B
																																		6070_s_at	YDR418W	RPL12A /// RPL12B
																																		6143_f_at	YDR312W	SSF2
																																		6156_at	YDR324C	UTP4
																																		6173_at	YDR299W	BFR2
																																		6174_at	YDR300C	PRO1
																																		6200_at	YDR280W	RRP45
																																		6235_at	YDR224C	HTB1
																																		6302_at	YDR156W	RPA14
																																		6381_at	YDR101C	ARX1
																																		6395_at	YDR071C	PAA1
																																		6411_at	YDR087C	RRP1
																																		6459_at	YDL003W	MCD1
																																		6493_at	YDL014W	NOP1
																																		6558_i_at	YDL083C	RPS16A /// RPS16B
																																		6559_f_at	YDL083C	RPS16B
																																		6575_at	YDL111C	RRP42
																																		6585_at	YDL101C	DUN1
																																		6632_at	YDL143W	CCT4
																																		6654_at	YDL166C	FAP7
																																		6665_at	YDL198C	GGC1
																																		6671_at	YDL192W	ARF1
																																		6700_at	YDL208W	NHP2
																																		6717_at	YDL236W	PHO13
																																		6813_at	YCR072C	RSA4
																																		6863_at	YCR028C-A	RIM1
																																		6864_at	YCR028C-A	RIM1
																																		6866_at	YCR031C	RPS14A
																																		6916_at	YCL063W	VAC17
																																		6923_at	YCL054W	SPB1
																																		7101_at	YBR283C	SSH1
																																		7112_at	YBR247C	ENP1
																																		7148_at	YBR192W	RIM2
																																		7188_at	YBR187W	GDT1
																																		7190_i_at	YBR189W	RPS9B
																																		7191_f_at	YBR189W	RPS9B
																																		7221_at	YBR130C	SHE3
																																		7242_at	YBR106W	PHO88
																																		7266_at	YBR088C	POL30
																																		7272_at	YBR091C	MRS5
																																		7316_s_at	YBR048W	RPS11A /// RPS11B
																																		7358_s_at	YBL003C	HTA1 /// HTA2
																																		7359_at	YBL002W	HTB2
																																		7368_i_at	YBR010W	HHT1
																																		7369_s_at	YBR010W	HHT1 /// HHT2
																																		7618_f_at	YPR132W	RPS23B
																																		7619_s_at	YPR132W	RPS23A /// RPS23B
																																		7625_at	YPR137W	RRP9
																																		7632_i_at	YPR102C	YPR102C
																																		7633_s_at	YPR102C	RPL11A /// RPL11B
																																		7644_at	YPR112C	MRD1
																																		7705_at	YPR041W	TIF5
																																		7716_at	YPR051W	MAK3
																																		7717_at	YPR052C	NHP6A
																																		7718_g_at	YPR052C	NHP6A
																																		7826_at	YPL063W	TIM50
																																		7845_s_at	YPL090C	RPS6A /// RPS6B
																																		7854_i_at	YPL081W	RPS9A
																																		7855_f_at	YPL081W	RPS9A
																																		7881_at	YPL144W	POC4
																																		7894_at	YPL131W	RPL5
																																		7947_at	YPL211W	NIP7
																																		7984_s_at	YPL220W	RPL1A /// RPL1B
																																		7987_at	YPL217C	BMS1
																																		7994_at	YPL255W	BBP1
																																		8029_at	YPL266W	DIM1
																																		8244_i_at	YOR309C	NOP58
																																		8246_s_at	YOR309C	NOP58
																																		8247_at	YOR310C	NOP58
																																		8263_at	YOR287C	YOR287C
																																		8293_at	YOR272W	YTM1
																																		8298_at	YOR232W	MGE1
																																		8307_at	YOR241W	MET7
																																		8309_at	YOR243C	PUS7
																																		8358_at	YOR201C	MRM1
																																		8363_at	YOR206W	NOC2
																																		8459_at	YOR078W	BUD21
																																		8478_at	YOR096W	RPS7A
																																		8479_at	YOR096W	RPS7A
																																		8491_at	YOR063W	RPL3
																																		8552_at	YOL010W	RCL1
																																		8565_at	YOR004W	UTP23
																																		8612_at	YOL040C	RPS15
																																		8618_at	YOL080C	REX4
																																		8621_at	YOL077C	BRX1
																																		8622_at	YOL076W	MDM20
																																		8662_at	YOL127W	RPL25
																																		8673_at	YOL115W	PAP2
																																		8690_at	YOL144W	NOP8
																																		8813_at	YNR054C	ESF2
																																		8911_s_at	YNL030W	HHF1 /// HHF2
																																		8922_at	YNL066W	SUN4
																																		8927_at	YNL061W	NOP2
																																		8936_at	YNL096C	RPS7B
																																		8953_at	YNL079C	TPM1
																																		8957_at	YNL075W	IMP4
																																		8964_at	YNL112W	DBP2
																																		8965_at	YNL112W	DBP2
																																		8967_at	YNL110C	NOP15
																																		8981_at	YNL096C	RPS7B
																																		8984_at	YNL138W	SRV2
																																		8990_at	YNL132W	KRE33
																																		9032_at	YNL182C	IPI3
																																		9051_at	YNL207W	RIO2
																																		9081_at	YNL222W	SSU72
																																		9083_at	YNL220W	ADE12
																																		9103_at	YNL246W	VPS75
																																		9149_at	YNL290W	RFC3
																																		9182_s_at	YNL302C	RPS19A /// RPS19B
																																		9339_at	YMR290C	HAS1
																																		9357_at	YMR263W	SAP30
																																		9378_at	YMR239C	RNT1
																																		9380_at	YMR241W	YHM2
																																		9429_at	YMR202W	ERG2
																																		9449_at	YMR179W	SPT21
																																		9484_at	YMR131C	RRB1
																																		9496_at	YMR142C	RPL13B
																																		9497_i_at	YMR143W	RPS16A
																																		9498_f_at	YMR143W	RPS16A
																																		9512_at	YMR116C	ASC1
																																		9513_at	YMR116C	ASC1
																																		9524_at	YMR125W	STO1
																																		9535_at	YMR093W	UTP15
																																		9580_at	YMR049C	ERB1
																																		9611_at	YMR033W	ARP9
																																		9622_at	YML001W	YPT7
																																		9672_at	YML036W	CGI121
																																		9684_s_at	YML026C	RPS18A /// RPS18B
																																		9686_s_at	YML024W	RPS17A /// RPS17B
																																		9694_at	YML060W	OGG1
																																		9726_at	YML073C	RPL6A
																																		9747_at	YML097C	VPS9
																																		9752_at	YML093W	UTP14
																																		9761_at	YML124C	TUB3
																																		9852_at	YLR448W	RPL6B
																																		9853_at	YLR449W	FPR4
																																		9882_at	YLR435W	TSR2
																																		9886_at	YLR438C-A	LSM3
																																		9900_at	YLR409C	UTP21
																																		9932_at	YLR397C	AFG2
																																		9953_at	YLR372W	SUR4
																																		9964_at	YLR340W	RPP0
																																		AFFX-YFL039C5_at	V01288	ACT1
																																	biological_process	10003_f_at	YLR333C	RPS25B
																																	Affy_ID's in cluster	10016_at	YLR301W	YLR301W
																																	796 out of 4897	10018_at	YLR303W	MET17
																																	p-value	10034_at	YLR276C	DBP9
																																	1.4433e-32	10035_at	YLR277C	YSH1
																																		10044_at	YLR285W	NNT1
																																		10053_at	YLR293C	GSP1
																																		10068_i_at	YLR264W	RPS28B
																																		10069_f_at	YLR264W	RPS28B
																																		10073_at	YLR268W	SEC22
																																		10091_at	YLR243W	YLR243W
																																		10092_at	YLR244C	MAP1
																																		10097_at	YLR249W	YEF3
																																		10104_at	YLR212C	TUB4
																																		10113_at	YLR221C	RSA3
																																		10114_at	YLR222C	UTP13
																																		10127_at	YLR192C	HCR1
																																		10131_at	YLR196W	PWP1
																																		10132_at	YLR197W	SIK1
																																		10135_at	YLR200W	YKE2
																																		10147_at	YLR167W	RPS31
																																		10155_at	YLR175W	CBF5
																																		10160_at	YLR180W	SAM1
																																		10161_g_at	YLR180W	SAM1 /// SAM2
																																		10164_at	YLR183C	TOS4
																																		10166_at	YLR185W	RPL37A
																																		10167_at	YLR186W	EMG1
																																		10176_at	YLR146C	SPE4
																																		10180_at	YLR150W	STM1
																																		10203_at	YLR129W	DIP2
																																		10204_at	YLR130C	ZRT2
																																		10205_at	YLR131C	ACE2
																																		10222_at	YLR103C	CDC45
																																		10247_at	YLR083C	EMP70
																																		10252_at	YLR088W	GAA1
																																		10253_at	YLR089C	ALT1
																																		10261_at	YLR052W	IES3
																																		10267_at	YLR058C	SHM2
																																		10269_at	YLR060W	FRS1
																																		10270_at	YLR061W	RPL22A
																																		10275_at	YLR066W	SPC3
																																		10277_at	YLR068W	FYV7
																																		10295_at	YLR043C	TRX1
																																		10296_at	YLR044C	PDC1
																																		10300_f_at	YLR048W	RPS0B
																																		10301_at	YLR048W	RPS0B
																																		10302_g_at	YLR048W	RPS0A /// RPS0B
																																		10305_at	YLR009W	RLP24
																																		10318_at	YLR022C	SDO1
																																		10323_at	YLR027C	AAT2
																																		10325_at	YLR029C	RPL15A
																																		10326_g_at	YLR029C	RPL15A /// RPL15B
																																		10341_at	YLL002W	RTT109
																																		10350_at	YLR008C	PAM18
																																		10362_at	YLL024C	SSA2
																																		10385_i_at	YLL045C	RPL8A /// RPL8B
																																		10386_s_at	YLL045C	RPL8A /// RPL8B
																																		10395_at	YLL036C	PRP19
																																		10448_s_at	YKL033W-A	YKL033W-A
																																		10473_i_at	YKR094C	RPL40A /// RPL40B
																																		10474_s_at	YKR094C	RPL40A /// RPL40B
																																		10506_at	YKR081C	RPF2
																																		10529_i_at	YKR057W	RPS21A
																																		10531_at	YKR060W	UTP30
																																		10543_at	YKR026C	GCN3
																																		10556_i_at	YKL006W	RPL14A /// RPL14B
																																		10557_f_at	YKL006W	RPL14A
																																		10558_s_at	YKL006W	RPL14A /// RPL14B
																																		10563_at	YKL001C	MET14
																																		10566_at	YKR003W	OSH6
																																		10580_at	YKL027W	YKL027W
																																		10586_at	YKL021C	MAK11
																																		10593_at	YKL014C	URB1
																																		10598_at	YKL009W	MRT4
																																		10658_at	YKL081W	TEF4
																																		10659_at	YKL081W	TEF4
																																		10685_at	YKL099C	UTP11
																																		10701_at	YKL127W	PGM1
																																		10709_at	YKL120W	OAC1
																																		10712_at	YKL117W	SBA1
																																		10717_at	YKL156W	RPS27A
																																		10719_at	YKL154W	SRP102
																																		10729_at	YKL144C	RPC25
																																		10730_at	YKL143W	LTV1
																																		10737_at	YKL181W	PRS1
																																		10738_i_at	YKL180W	RPL17A
																																		10739_f_at	YKL180W	RPL17A
																																		10747_at	YKL172W	EBP2
																																		10754_at	YKL165C	MCD4
																																		10755_at	YKL164C	PIR1
																																		10761_at	YKL205W	LOS1
																																		10768_at	YKL194C	MST1
																																		10796_at	YKL216W	URA1
																																		10800_at	YKL212W	SAC1
																																		10801_at	YKL211C	TRP3
																																		10852_at	YJR150C	DAN1
																																		10867_s_at	YJR092W	BUD4
																																		10885_at	YJR137C	ECM17
																																		10891_at	YJR143C	PMT4
																																		10893_s_at	YJR145C	RPS4A /// RPS4B
																																		10896_at	YJR148W	BAT2
																																		10898_at	YJR105W	ADO1
																																		10911_at	YJR118C	ILM1
																																		10916_at	YJR123W	RPS5
																																		10917_at	YJR124C	YJR124C
																																		10933_at	YJR094W-A	RPL43B
																																		10947_at	YJR063W	RPA12
																																		10953_at	YJR069C	HAM1
																																		10954_at	YJR070C	LIA1
																																		10993_at	YJR016C	ILV3
																																		11003_at	YJR025C	BNA1
																																		11010_at	YJL011C	RPC17
																																		11013_at	YJL008C	CCT8
																																		11023_at	YJR001W	AVT1
																																		11029_at	YJR007W	SUI2
																																		11032_at	YJR010W	MET3
																																		11084_at	YJL073W	JEM1
																																		11088_at	YJL069C	UTP18
																																		11105_at	YJL097W	PHS1
																																		11111_at	YJL091C	GWT1
																																		11114_at	YJL088W	ARG3
																																		11137_at	YJL110C	GZF3
																																		11148_at	YJL145W	SFH5
																																		11158_i_at	YJL136C	RPS21B
																																		11159_s_at	YJL136C	RPS21A /// RPS21B
																																		11171_at	YJL167W	ERG20
																																		11190_at	YJL148W	RPA34
																																		11193_at	YJL187C	SWE1
																																		11197_at	YJL183W	MNN11
																																		11203_i_at	YJL177W	RPL17B
																																		11204_s_at	YJL177W	RPL17A /// RPL17B
																																		11205_i_at	YJL177W	RPL17B
																																		11206_f_at	YJL177W	RPL17B
																																		11226_at	YJL200C	ACO2
																																		11228_at	YJL198W	PHO90
																																		11230_at	YJL196C	ELO1
																																		11236_at	YJL190C	RPS22A
																																		11259_at	YJL213W	YJL213W
																																		11296_s_at	YAR033W	MST27 /// MST28
																																		11314_at	YAL007C	ERP2
																																		11328_at	YAR008W	SEN34
																																		11338_at	YAL029C	MYO4
																																		11342_at	YAL025C	MAK16
																																		11355_at	YAL012W	CYS3
																																		11374_at	YAL035W	FUN12
																																		3937_g_at	SUC4	SUC2
																																		3945_at	YGR029W	ERV1
																																		4043_s_at	YIL162W	SUC2
																																		4057_at	YIR021W	MRS1
																																		4062_at	YIR026C	YVH1
																																		4066_at	YIR030C	DCG1
																																		4068_at	YIR032C	DAL3
																																		4093_at	YIR012W	SQT1
																																		4100_at	YIR019C	MUC1
																																		4108_at	YIL016W	SNL1
																																		4118_at	YIL009W	FAA3
																																		4128_at	YIL043C	CBR1
																																		4132_at	YIL039W	TED1
																																		4136_at	YIL035C	CKA1
																																		4164_at	YIL053W	RHR2
[truncated: 10,598 more rows]

## Sheet: Cluster2
Affy_ID's in cluster	Systematic gene name	Standard gene name		Cluster description	Cl2			MIPS category	AffyID's part of cluster and MIPS category	Systematic gene name	Standard gene name		GO Leaf category	AffyID's part of cluster and MIPS category	Systematic gene name	Standard gene name		GO Complete category	AffyID's part of cluster and MIPS category	Systematic gene name	Standard gene name
10013_at	YLR298C	YHC1		Number of Affy_ID's in cluster	248			CELL CYCLE AND DNA PROCESSING	10070_at	YLR265C	NEJ1		cytokinesis	10604_at	YKL048C	ELM1		cell morphogenesis	10248_at	YLR084C	RAX2
10038_i_at	YLR280C	YLR280C		Annotation dataset used	AnnDataYeast_t_1_2009.mat			Affy_ID's in cluster	10163_at	YLR182W	SWI6		Affy_ID's in cluster	11117_at	YJL085W	EXO70		Affy_ID's in cluster	10488_at	YKR063C	LAS1
10040_at	YLR281C	YLR281C		TF's cutoff p-value	0.0013605			70 out of 1005	10297_at	YLR045C	STU2		10 out of 43	4445_at	YHR107C	CDC12		17 out of 153	10604_at	YKL048C	ELM1
10042_at	YLR283W	YLR283W		TF-pairs cutoff p-value	0.00018921			p-value	10339_at	YLL004W	ORC3		p-value	4497_at	YHR023W	MYO1		p-value	10647_at	YKL092C	BUD2
10070_at	YLR265C	NEJ1		KEGG cutoff p-value	0.0015038			2.5662e-07	10488_at	YKR063C	LAS1		4.0414e-06	6727_at	YDL225W	SHS1		8.1646e-05	11117_at	YJL085W	EXO70
10088_at	YLR240W	VPS34		MIPS cutoff p-value	0.00037693				10545_at	YKR028W	SAP190			6912_at	YCL014W	BUD3			4445_at	YHR107C	CDC12
10117_at	YLR225C	YLR225C		GO-leafs cutoff p-value	0.00023496				10554_at	YKR037C	SPC34			7435_at	YBL061C	SKT5			6727_at	YDL225W	SHS1
10125_at	YLR190W	MMR1		GO-complete cutoff p-value	9.7314e-05				10604_at	YKL048C	ELM1			8948_at	YNL084C	END3			6912_at	YCL014W	BUD3
10150_at	YLR170C	APS1							10607_at	YKL045W	PRI2			9014_at	YNL154C	YCK2			7865_at	YPL115C	BEM3
10163_at	YLR182W	SWI6		Overrepresented categories					10799_at	YKL213C	DOA1			9988_at	YLR319C	BUD6			7880_at	YPL145C	KES1
10208_at	YLR134W	PDC5		Transcription factor					11117_at	YJL085W	EXO70								8421_at	YOR129C	AFI1
10248_at	YLR084C	RAX2		No transcription factors significantly overrepresented					11218_at	YJL208C	NUC1								8512_at	YOR039W	CKB2
10276_at	YLR067C	PET309							4359_at	YHR154W	RTT107		transcription	10163_at	YLR182W	SWI6			8948_at	YNL084C	END3
10280_at	YLR071C	RGR1		Transcription factor pair					4377_at	YHR172W	SPC97		Affy_ID's in cluster	10280_at	YLR071C	RGR1			9014_at	YNL154C	YCK2
10291_at	YLR039C	RIC1		No transcription factor pairs significantly overrepresented					4413_at	YHR120W	MSH1		38 out of 540	10291_at	YLR039C	RIC1			9394_at	YMR212C	EFR3
10297_at	YLR045C	STU2							4436_at	YHR099W	TRA1		p-value	10607_at	YKL045W	PRI2			9977_at	YLR353W	BUD8
10335_at	YLL008W	DRS1		KEGG category					4445_at	YHR107C	CDC12		0.0002022	10703_at	YKL125W	RRN3			9988_at	YLR319C	BUD6
10339_at	YLL004W	ORC3		No KEGG categories significantly overrepresented					4497_at	YHR023W	MYO1			11138_at	YJL109C	UTP10
10488_at	YKR063C	LAS1							4886_at	YGR140W	CBF2			4133_at	YIL038C	NOT3
10533_at	YKR016W	YKR016W		MIPS category	Affy_ID's in cluster	p-value			5126_at	YGL116W	CDC20			4436_at	YHR099W	TRA1		nucleobase, nucleoside, nucleotide and nucleic acid metabolic process	10013_at	YLR298C	YHC1
10540_at	YKR023W	YKR023W		CELL CYCLE AND DNA PROCESSING	70 out of 1005	2.5662e-07			5328_at	YFR031C	SMC2			5723_at	YER022W	SRB4		Affy_ID's in cluster	10070_at	YLR265C	NEJ1
10541_at	YKR024C	DBP7		cell cycle	45 out of 656	8.8452e-05			5380_at	YFL008W	SMC1			6008_at	YDR448W	ADA2		92 out of 1664	10088_at	YLR240W	VPS34
10545_at	YKR028W	SAP190		M phase	9 out of 49	9.1765e-05			5773_at	YEL061C	CIN8			6305_at	YDR159W	SAC3		p-value	10163_at	YLR182W	SWI6
10553_at	YKR036C	CAF4		PROTEIN WITH BINDING FUNCTION OR COFACTOR REQUIREMENT (structural or catalytic)	63 out of 1049	0.00015569			5998_at	YDR484W	VPS52			6460_at	YDL002C	NHP10		6.3505e-05	10276_at	YLR067C	PET309
10554_at	YKR037C	SPC34		cytoskeleton/structural proteins	23 out of 252	0.00010665			6008_at	YDR448W	ADA2			7070_at	YBR297W	MAL33			10280_at	YLR071C	RGR1
10604_at	YKL048C	ELM1		budding, cell polarity and filament formation	27 out of 315	7.866e-05			6086_at	YDR389W	SAC7			7726_at	YPR019W	MCM4			10291_at	YLR039C	RIC1
10607_at	YKL045W	PRI2							6097_at	YDR356W	SPC110			7801_at	YPL042C	SSN3			10335_at	YLL008W	DRS1
10628_at	YKL068W	NUP100		GO Leaf category	Affy_ID's in cluster	p-value			6305_at	YDR159W	SAC3			7853_at	YPL082C	MOT1			10339_at	YLL004W	ORC3
10639_at	YKL057C	NUP120		cytokinesis	10 out of 43	4.0414e-06			6430_at	YDR061W	YDR061W			7864_at	YPL116W	HOS3			10541_at	YKR024C	DBP7
10647_at	YKL092C	BUD2		transcription	38 out of 540	0.0002022			6460_at	YDL002C	NHP10			7886_at	YPL139C	UME1			10607_at	YKL045W	PRI2
10693_at	YKL135C	APL2							6570_at	YDL074C	BRE1			7899_at	YPL126W	NAN1			10703_at	YKL125W	RRN3
10702_at	YKL126W	YPK1		GO Complete category	Affy_ID's in cluster	p-value			6656_at	YDL164C	CDC9			8185_at	YOR341W	RPA190			10799_at	YKL213C	DOA1
10703_at	YKL125W	RRN3		cell morphogenesis	17 out of 153	8.1646e-05			6727_at	YDL225W	SHS1			8364_at	YOR207C	RET1			11024_at	YJR002W	MPP10
10799_at	YKL213C	DOA1		nucleobase, nucleoside, nucleotide and nucleic acid metabolic process	92 out of 1664	6.3505e-05			6912_at	YCL014W	BUD3			8398_at	YOR151C	RPB2			11138_at	YJL109C	UTP10
10882_at	YJR134C	SGM1		cell cycle	43 out of 583	2.3411e-05			7103_at	YBR238C	YBR238C			8689_at	YOL145C	CTR9			11218_at	YJL208C	NUC1
10927_at	YJR088C	YJR088C		establishment or maintenance of cell polarity	15 out of 124	8.1659e-05			7435_at	YBL061C	SKT5			8810_at	YNR052C	POP2			3968_s_at	NC_001224	BI2 /// BI3 /// BI4 /// COB
10971_at	YJR042W	NUP85		biological_process	217 out of 4897	9.6407e-06			7584_at	YPR141C	KAR3			8928_at	YNL059C	ARP5			3970_s_at	NC_001224	BI3 /// BI4 /// COB
11024_at	YJR002W	MPP10		anatomical structure morphogenesis	17 out of 153	8.1646e-05			7726_at	YPR019W	MCM4			9060_at	YNL199C	GCR2			4133_at	YIL038C	NOT3
11117_at	YJL085W	EXO70		cellular process	200 out of 4443	4.2612e-05			7776_at	YPL022W	RAD1			9326_at	YMR277W	FCP1			4359_at	YHR154W	RTT107
11135_at	YJL112W	MDV1		cellular component organization	105 out of 1827	1.7199e-06			7801_at	YPL042C	SSN3			9364_at	YMR270C	RRN9			4413_at	YHR120W	MSH1
11138_at	YJL109C	UTP10		establishment of cell polarity	14 out of 110	8.0878e-05			7864_at	YPL116W	HOS3			9410_at	YMR227C	TAF7			4436_at	YHR099W	TRA1
11218_at	YJL208C	NUC1		cellular structure morphogenesis	17 out of 153	8.1646e-05			7886_at	YPL139C	UME1			9526_at	YMR127C	SAS2			5380_at	YFL008W	SMC1
11229_at	YJL197W	UBP12		anatomical structure development	17 out of 153	8.1646e-05			7899_at	YPL126W	NAN1			9533_at	YMR091C	NPL6			5723_at	YER022W	SRB4
3968_s_at	NC_001224	BI2 /// BI3 /// BI4 /// COB		cell division	34 out of 434	5.6966e-05			7915_at	YPL155C	KIP2			9577_at	YMR044W	IOC4			5939_at	YDR515W	SLF1
3970_s_at	NC_001224	BI3 /// BI4 /// COB							8190_at	YOR346W	REV1			9667_at	YML043C	RRN11			6008_at	YDR448W	ADA2
4085_at	YIR004W	DJP1							8198_at	YOR354C	MSC6			9730_at	YML069W	POB3			6175_at	YDR301W	CFT1
4133_at	YIL038C	NOT3							8391_at	YOR144C	ELG1			9758_at	YML127W	RSC9			6246_at	YDR235W	PRP42
4175_at	YIL091C	YIL091C							8506_at	YOR033C	EXO1			9891_at	YLR442C	SIR3			6305_at	YDR159W	SAC3
4322_at	YHR210C	YHR210C							8512_at	YOR039W	CKB2			AFFX-YER022w3_at	L12026	SRB4			6412_at	YDR088C	SLU7
4359_at	YHR154W	RTT107							8653_at	YOL090W	MSH2			AFFX-YER022wM_at	L12026	SRB4			6441_at	YDR027C	VPS54
4377_at	YHR172W	SPC97							8689_at	YOL145C	CTR9								6460_at	YDL002C	NHP10
4413_at	YHR120W	MSH1							8944_at	YNL088W	TOP2								6521_at	YDL031W	DBP10
4436_at	YHR099W	TRA1							8948_at	YNL084C	END3								6570_at	YDL074C	BRE1
4445_at	YHR107C	CDC12							9014_at	YNL154C	YCK2								6574_at	YDL112W	TRM3
4474_at	YHR045W	YHR045W							9121_at	YNL273W	TOF1								6627_at	YDL148C	NOP14
4497_at	YHR023W	MYO1							9177_at	YNL307C	MCK1								6656_at	YDL164C	CDC9
4569_at	YHL039W	YHL039W							9410_at	YMR227C	TAF7								6914_at	YCL011C	GBP2
4783_at	YGR217W	CCH1							9425_at	YMR198W	CIK1								7070_at	YBR297W	MAL33
4809_at	YGR199W	PMT6							9426_at	YMR199W	CLN1								7278_at	YBR097W	VPS15
4815_at	YGR205W	YGR205W							9526_at	YMR127C	SAS2								7357_at	YBL004W	UTP20
4817_at	YGR207C	YGR207C							9562_at	YMR076C	PDS5								7726_at	YPR019W	MCM4
4850_at	YGR150C	YGR150C							9564_at	YMR078C	CTF18								7776_at	YPL022W	RAD1
4886_at	YGR140W	CBF2							9566_at	YMR080C	NAM7								7786_at	YPL012W	RRP12
5126_at	YGL116W	CDC20							9577_at	YMR044W	IOC4								7800_at	YPL043W	NOP4
5256_at	YGL257C	MNT2							9623_at	YMR001C	CDC5								7801_at	YPL042C	SSN3
5328_at	YFR031C	SMC2							9730_at	YML069W	POB3								7853_at	YPL082C	MOT1
5357_at	YFR015C	GSY1							9758_at	YML127W	RSC9								7864_at	YPL116W	HOS3
5380_at	YFL008W	SMC1							9891_at	YLR442C	SIR3								7886_at	YPL139C	UME1
5384_at	YFL004W	VTC2							9962_at	YLR381W	CTF3								7899_at	YPL126W	NAN1
5413_at	RPR1	RPR1							9988_at	YLR319C	BUD6								8185_at	YOR341W	RPA190
5500_at	YER067c-a	YER067c-a																	8190_at	YOR346W	REV1
5723_at	YER022W	SRB4																	8198_at	YOR354C	MSC6
5765_at	YEL025C	YEL025C						cell cycle	10163_at	YLR182W	SWI6								8200_at	YOR356W	YOR356W
5768_at	YEL022W	GEA2						Affy_ID's in cluster	10297_at	YLR045C	STU2								8224_at	YOR334W	MRS2
5773_at	YEL061C	CIN8						45 out of 656	10488_at	YKR063C	LAS1								8295_at	YOR274W	MOD5
5939_at	YDR515W	SLF1						p-value	10545_at	YKR028W	SAP190								8364_at	YOR207C	RET1
5998_at	YDR484W	VPS52						8.8452e-05	10554_at	YKR037C	SPC34								8391_at	YOR144C	ELG1
6008_at	YDR448W	ADA2							10604_at	YKL048C	ELM1								8398_at	YOR151C	RPB2
6017_at	YDR458C	HEH2							11117_at	YJL085W	EXO70								8461_at	YOR080W	DIA2
6073_at	YDR376W	ARH1							4377_at	YHR172W	SPC97								8506_at	YOR033C	EXO1
6086_at	YDR389W	SAC7							4445_at	YHR107C	CDC12								8562_at	YOR001W	RRP6
6092_at	YDR395W	SXM1							4497_at	YHR023W	MYO1								8653_at	YOL090W	MSH2
6097_at	YDR356W	SPC110							4886_at	YGR140W	CBF2								8666_at	YOL123W	HRP1
6114_at	YDR372C	VPS74							5126_at	YGL116W	CDC20								8689_at	YOL145C	CTR9
6137_at	YDR351W	SBE2							5328_at	YFR031C	SMC2								8810_at	YNR052C	POP2
6147_at	YDR316W	OMS1							5380_at	YFL008W	SMC1								8860_at	YNR012W	URK1
6175_at	YDR301W	CFT1							5773_at	YEL061C	CIN8								8928_at	YNL059C	ARP5
6246_at	YDR235W	PRP42							5998_at	YDR484W	VPS52								8944_at	YNL088W	TOP2
6305_at	YDR159W	SAC3							6086_at	YDR389W	SAC7								9021_at	YNL147W	LSM7
6367_at	YDR132C	YDR132C							6097_at	YDR356W	SPC110								9060_at	YNL199C	GCR2
6412_at	YDR088C	SLU7							6305_at	YDR159W	SAC3								9121_at	YNL273W	TOF1
6430_at	YDR061W	YDR061W							6727_at	YDL225W	SHS1								9177_at	YNL307C	MCK1
6441_at	YDR027C	VPS54							6912_at	YCL014W	BUD3								9326_at	YMR277W	FCP1
6460_at	YDL002C	NHP10							7103_at	YBR238C	YBR238C								9364_at	YMR270C	RRN9
6521_at	YDL031W	DBP10							7435_at	YBL061C	SKT5								9410_at	YMR227C	TAF7
6564_at	YDL079C	MRK1							7584_at	YPR141C	KAR3								9412_at	YMR229C	RRP5
6570_at	YDL074C	BRE1							7726_at	YPR019W	MCM4								9526_at	YMR127C	SAS2
6571_at	YDL073W	YDL073W							7801_at	YPL042C	SSN3								9527_at	YMR128W	ECM16
6574_at	YDL112W	TRM3							7886_at	YPL139C	UME1								9533_at	YMR091C	NPL6
6593_at	YDL093W	PMT5							7899_at	YPL126W	NAN1								9564_at	YMR078C	CTF18
6627_at	YDL148C	NOP14							7915_at	YPL155C	KIP2								9566_at	YMR080C	NAM7
6649_at	YDL171C	GLT1							8512_at	YOR039W	CKB2								9577_at	YMR044W	IOC4
6656_at	YDL164C	CDC9							8653_at	YOL090W	MSH2								9623_at	YMR001C	CDC5
6659_at	YDL161W	ENT1							8689_at	YOL145C	CTR9								9667_at	YML043C	RRN11
6724_at	YDL228C	YDL228C							8948_at	YNL084C	END3								9730_at	YML069W	POB3
6727_at	YDL225W	SHS1							9014_at	YNL154C	YCK2								9758_at	YML127W	RSC9
6814_at	YCR073C	SSK22							9121_at	YNL273W	TOF1								9764_at	YML121W	GTR1
6907_at	YCL025C	AGP1							9177_at	YNL307C	MCK1								9891_at	YLR442C	SIR3
6912_at	YCL014W	BUD3							9410_at	YMR227C	TAF7								9940_at	YLR405W	DUS4
6914_at	YCL011C	GBP2							9425_at	YMR198W	CIK1								AFFX-YER022w3_at	L12026	SRB4
7070_at	YBR297W	MAL33							9426_at	YMR199W	CLN1								AFFX-YER022wM_at	L12026	SRB4
7103_at	YBR238C	YBR238C							9526_at	YMR127C	SAS2
7203_at	YBR157C	ICS2							9562_at	YMR076C	PDS5
7210_at	YBR163W	DEM1							9564_at	YMR078C	CTF18							cell cycle	10125_at	YLR190W	MMR1
7213_at	YBR166C	TYR1							9623_at	YMR001C	CDC5							Affy_ID's in cluster	10163_at	YLR182W	SWI6
7220_at	YBR129C	OPY1							9962_at	YLR381W	CTF3							43 out of 583	10248_at	YLR084C	RAX2
7278_at	YBR097W	VPS15							9988_at	YLR319C	BUD6							p-value	10297_at	YLR045C	STU2
7357_at	YBL004W	UTP20																2.3411e-05	10545_at	YKR028W	SAP190
7364_at	YBR004C	GPI18																	10554_at	YKR037C	SPC34
7434_at	YBL062W	YBL062W						M phase	5126_at	YGL116W	CDC20								10604_at	YKL048C	ELM1
7435_at	YBL061C	SKT5						Affy_ID's in cluster	5328_at	YFR031C	SMC2								4413_at	YHR120W	MSH1
7480_at	YBL106C	SRO77						9 out of 49	5380_at	YFL008W	SMC1								4445_at	YHR107C	CDC12
7482_at	YBL104C	YBL104C						p-value	5773_at	YEL061C	CIN8								4497_at	YHR023W	MYO1
7584_at	YPR141C	KAR3						9.1765e-05	6305_at	YDR159W	SAC3								4886_at	YGR140W	CBF2
7726_at	YPR019W	MCM4							7584_at	YPR141C	KAR3								5126_at	YGL116W	CDC20
7754_at	YPR002W	PDH1							7915_at	YPL155C	KIP2								5328_at	YFR031C	SMC2
7776_at	YPL022W	RAD1							9177_at	YNL307C	MCK1								5380_at	YFL008W	SMC1
7786_at	YPL012W	RRP12							9425_at	YMR198W	CIK1								5773_at	YEL061C	CIN8
7800_at	YPL043W	NOP4																	6086_at	YDR389W	SAC7
7801_at	YPL042C	SSN3																	6305_at	YDR159W	SAC3
7840_at	YPL095C	EEB1						PROTEIN WITH BINDING FUNCTION OR COFACTOR REQUIREMENT (structural or catalytic)	10013_at	YLR298C	YHC1								6656_at	YDL164C	CDC9
7853_at	YPL082C	MOT1						Affy_ID's in cluster	10150_at	YLR170C	APS1								6727_at	YDL225W	SHS1
7862_at	YPL118W	MRP51						63 out of 1049	10163_at	YLR182W	SWI6								6912_at	YCL014W	BUD3
7864_at	YPL116W	HOS3						p-value	10297_at	YLR045C	STU2								7584_at	YPR141C	KAR3
7865_at	YPL115C	BEM3						0.00015569	10335_at	YLL008W	DRS1								7726_at	YPR019W	MCM4
7867_at	YPL113C	YPL113C							10541_at	YKR024C	DBP7								7776_at	YPL022W	RAD1
7868_at	YPL112C	PEX25							10553_at	YKR036C	CAF4								7801_at	YPL042C	SSN3
7880_at	YPL145C	KES1							10628_at	YKL068W	NUP100								7886_at	YPL139C	UME1
7884_at	YPL141C	YPL141C							10639_at	YKL057C	NUP120								7915_at	YPL155C	KIP2
7886_at	YPL139C	UME1							10693_at	YKL135C	APL2								8198_at	YOR354C	MSC6
7888_at	YPL137C	GIP3							10971_at	YJR042W	NUP85								8391_at	YOR144C	ELG1
7899_at	YPL126W	NAN1							11117_at	YJL085W	EXO70								8461_at	YOR080W	DIA2
7915_at	YPL155C	KIP2							11138_at	YJL109C	UTP10								8512_at	YOR039W	CKB2
7950_at	YPL208W	RKM1							4085_at	YIR004W	DJP1								8653_at	YOL090W	MSH2
7983_at	YPL221W	FLC1							4413_at	YHR120W	MSH1								8944_at	YNL088W	TOP2
8007_at	YPL243W	SRP68							4445_at	YHR107C	CDC12								9121_at	YNL273W	TOF1
8012_at	YPL238C	YPL238C							4815_at	YGR205W	YGR205W								9177_at	YNL307C	MCK1
8021_at	YPL274W	SAM3							4886_at	YGR140W	CBF2								9410_at	YMR227C	TAF7
8030_at	YPL265W	DIP5							5328_at	YFR031C	SMC2								9425_at	YMR198W	CIK1
8150_s_at	YOR069W	VPS5							5380_at	YFL008W	SMC1								9426_at	YMR199W	CLN1
8185_at	YOR341W	RPA190							5939_at	YDR515W	SLF1								9562_at	YMR076C	PDS5
8190_at	YOR346W	REV1							5998_at	YDR484W	VPS52								9564_at	YMR078C	CTF18
8198_at	YOR354C	MSC6							6175_at	YDR301W	CFT1								9623_at	YMR001C	CDC5
8200_at	YOR356W	YOR356W							6246_at	YDR235W	PRP42								9758_at	YML127W	RSC9
8204_at	YOR360C	PDE2							6305_at	YDR159W	SAC3								9962_at	YLR381W	CTF3
8207_at	YOR317W	FAA1							6412_at	YDR088C	SLU7								9977_at	YLR353W	BUD8
8224_at	YOR334W	MRS2							6430_at	YDR061W	YDR061W
8253_at	YOR277C	YOR277C							6521_at	YDL031W	DBP10
8295_at	YOR274W	MOD5							6570_at	YDL074C	BRE1							establishment or maintenance of cell polarity	10248_at	YLR084C	RAX2
8296_at	YOR275C	RIM20							6627_at	YDL148C	NOP14							Affy_ID's in cluster	10488_at	YKR063C	LAS1
8306_at	YOR240W	ABP140							6659_at	YDL161W	ENT1							15 out of 124	10604_at	YKL048C	ELM1
8323_at	YOR212W	STE4							6914_at	YCL011C	GBP2							p-value	10647_at	YKL092C	BUD2
8364_at	YOR207C	RET1							7357_at	YBL004W	UTP20							8.1659e-05	11117_at	YJL085W	EXO70
8366_at	YOR165W	SEY1							7726_at	YPR019W	MCM4								4445_at	YHR107C	CDC12
8391_at	YOR144C	ELG1							7800_at	YPL043W	NOP4								6727_at	YDL225W	SHS1
8398_at	YOR151C	RPB2							7853_at	YPL082C	MOT1								6912_at	YCL014W	BUD3
8421_at	YOR129C	AFI1							7899_at	YPL126W	NAN1								7865_at	YPL115C	BEM3
8449_at	YOR112W	CEX1							8007_at	YPL243W	SRP68								7880_at	YPL145C	KES1
8461_at	YOR080W	DIA2							8185_at	YOR341W	RPA190								8421_at	YOR129C	AFI1
8467_at	YOR086C	TCB1							8190_at	YOR346W	REV1								8512_at	YOR039W	CKB2
8506_at	YOR033C	EXO1							8364_at	YOR207C	RET1								8948_at	YNL084C	END3
8512_at	YOR039W	CKB2							8398_at	YOR151C	RPB2								9977_at	YLR353W	BUD8
8528_at	YOR011W	AUS1							8528_at	YOR011W	AUS1								9988_at	YLR319C	BUD6
8562_at	YOR001W	RRP6							8584_at	YOL023W	IFM1
8580_at	YOL027C	MDM38							8653_at	YOL090W	MSH2
8584_at	YOL023W	IFM1							8666_at	YOL123W	HRP1							biological_process	10013_at	YLR298C	YHC1
8588_at	YOL019W	YOL019W							8689_at	YOL145C	CTR9							Affy_ID's in cluster	10040_at	YLR281C	YLR281C
8589_at	YOL018C	TLG2							8860_at	YNR012W	URK1							217 out of 4897	10070_at	YLR265C	NEJ1
8598_at	YOL053W	YOL053W							8944_at	YNL088W	TOP2							p-value	10088_at	YLR240W	VPS34
8635_at	YOL062C	APM4							8948_at	YNL084C	END3							9.6407e-06	10125_at	YLR190W	MMR1
8645_at	YOL098C	YOL098C							9021_at	YNL147W	LSM7								10150_at	YLR170C	APS1
8653_at	YOL090W	MSH2							9173_at	YNL311C	YNL311C								10163_at	YLR182W	SWI6
8666_at	YOL123W	HRP1							9364_at	YMR270C	RRN9								10208_at	YLR134W	PDC5
8687_at	YOL147C	PEX11							9412_at	YMR229C	RRP5								10248_at	YLR084C	RAX2
8689_at	YOL145C	CTR9							9438_at	YMR211W	DML1								10276_at	YLR067C	PET309
8810_at	YNR052C	POP2							9534_at	YMR092C	AIP1								10280_at	YLR071C	RGR1
8860_at	YNR012W	URK1							9562_at	YMR076C	PDS5								10291_at	YLR039C	RIC1
8873_at	YNL022C	YNL022C							9566_at	YMR080C	NAM7								10297_at	YLR045C	STU2
8896_at	YNL046W	YNL046W							9577_at	YMR044W	IOC4								10335_at	YLL008W	DRS1
8900_at	YNL041C	COG6							9876_at	YLR429W	CRN1								10339_at	YLL004W	ORC3
8912_at	YNL029C	KTR5							9891_at	YLR442C	SIR3								10488_at	YKR063C	LAS1
8928_at	YNL059C	ARP5							9962_at	YLR381W	CTF3								10540_at	YKR023W	YKR023W
8944_at	YNL088W	TOP2							9988_at	YLR319C	BUD6								10541_at	YKR024C	DBP7
8948_at	YNL084C	END3																	10545_at	YKR028W	SAP190
9001_at	YNL121C	TOM70																	10553_at	YKR036C	CAF4
9014_at	YNL154C	YCK2						cytoskeleton/structural proteins	10297_at	YLR045C	STU2								10554_at	YKR037C	SPC34
9021_at	YNL147W	LSM7						Affy_ID's in cluster	10554_at	YKR037C	SPC34								10604_at	YKL048C	ELM1
9031_at	YNL183C	NPR1						23 out of 252	10647_at	YKL092C	BUD2								10607_at	YKL045W	PRI2
9060_at	YNL199C	GCR2						p-value	4377_at	YHR172W	SPC97								10628_at	YKL068W	NUP100
9086_at	YNL217W	YNL217W						0.00010665	4445_at	YHR107C	CDC12								10639_at	YKL057C	NUP120
9121_at	YNL273W	TOF1							4497_at	YHR023W	MYO1								10647_at	YKL092C	BUD2
9136_at	YNL258C	DSL1							5998_at	YDR484W	VPS52								10693_at	YKL135C	APL2
9137_at	YNL257C	SIP3							6097_at	YDR356W	SPC110								10702_at	YKL126W	YPK1
9152_at	YNL287W	SEC21							6305_at	YDR159W	SAC3								10703_at	YKL125W	RRN3
9173_at	YNL311C	YNL311C							6441_at	YDR027C	VPS54								10799_at	YKL213C	DOA1
9177_at	YNL307C	MCK1							6659_at	YDL161W	ENT1								10971_at	YJR042W	NUP85
9326_at	YMR277W	FCP1							6727_at	YDL225W	SHS1								11024_at	YJR002W	MPP10
9359_at	YMR265C	YMR265C							7435_at	YBL061C	SKT5								11117_at	YJL085W	EXO70
9364_at	YMR270C	RRN9							7480_at	YBL106C	SRO77								11135_at	YJL112W	MDV1
9376_at	YMR237W	BCH1							7865_at	YPL115C	BEM3								11138_at	YJL109C	UTP10
9377_at	YMR238W	DFG5							7915_at	YPL155C	KIP2								11218_at	YJL208C	NUC1
9394_at	YMR212C	EFR3							8421_at	YOR129C	AFI1								11229_at	YJL197W	UBP12
9410_at	YMR227C	TAF7							8948_at	YNL084C	END3								3968_s_at	NC_001224	BI2 /// BI3 /// BI4 /// COB
9412_at	YMR229C	RRP5							9377_at	YMR238W	DFG5								3970_s_at	NC_001224	BI3 /// BI4 /// COB
9425_at	YMR198W	CIK1							9534_at	YMR092C	AIP1								4085_at	YIR004W	DJP1
9426_at	YMR199W	CLN1							9876_at	YLR429W	CRN1								4133_at	YIL038C	NOT3
9438_at	YMR211W	DML1							9977_at	YLR353W	BUD8								4322_at	YHR210C	YHR210C
9485_at	YMR132C	JLP2							9988_at	YLR319C	BUD6								4359_at	YHR154W	RTT107
9509_at	YMR113W	FOL3																	4377_at	YHR172W	SPC97
9526_at	YMR127C	SAS2																	4413_at	YHR120W	MSH1
9527_at	YMR128W	ECM16						budding, cell polarity and filament formation	10248_at	YLR084C	RAX2								4436_at	YHR099W	TRA1
9533_at	YMR091C	NPL6						Affy_ID's in cluster	10280_at	YLR071C	RGR1								4445_at	YHR107C	CDC12
9534_at	YMR092C	AIP1						27 out of 315	10488_at	YKR063C	LAS1								4497_at	YHR023W	MYO1
9562_at	YMR076C	PDS5						p-value	10545_at	YKR028W	SAP190								4783_at	YGR217W	CCH1
9564_at	YMR078C	CTF18						7.866e-05	10604_at	YKL048C	ELM1								4809_at	YGR199W	PMT6
9566_at	YMR080C	NAM7							10647_at	YKL092C	BUD2								4817_at	YGR207C	YGR207C
9577_at	YMR044W	IOC4							11117_at	YJL085W	EXO70								4886_at	YGR140W	CBF2
9623_at	YMR001C	CDC5							4445_at	YHR107C	CDC12								5126_at	YGL116W	CDC20
9634_at	YMR012W	CLU1							4497_at	YHR023W	MYO1								5256_at	YGL257C	MNT2
9635_at	YMR013C	SEC59							6137_at	YDR351W	SBE2								5328_at	YFR031C	SMC2
9648_at	YML016C	PPZ1							6659_at	YDL161W	ENT1								5357_at	YFR015C	GSY1
9667_at	YML043C	RRN11							6727_at	YDL225W	SHS1								5380_at	YFL008W	SMC1
9670_at	YML038C	YMD8							6912_at	YCL014W	BUD3								5384_at	YFL004W	VTC2
9695_at	YML059C	NTE1							7435_at	YBL061C	SKT5								5723_at	YER022W	SRB4
9730_at	YML069W	POB3							7480_at	YBL106C	SRO77								5768_at	YEL022W	GEA2
9758_at	YML127W	RSC9							7865_at	YPL115C	BEM3								5773_at	YEL061C	CIN8
9764_at	YML121W	GTR1							8296_at	YOR275C	RIM20								5939_at	YDR515W	SLF1
9776_at	YML111W	BUL2							8323_at	YOR212W	STE4								5998_at	YDR484W	VPS52
9864_at	YLR460C	YLR460C							8461_at	YOR080W	DIA2								6008_at	YDR448W	ADA2
9876_at	YLR429W	CRN1							8512_at	YOR039W	CKB2								6073_at	YDR376W	ARH1
9891_at	YLR442C	SIR3							8948_at	YNL084C	END3								6086_at	YDR389W	SAC7
9940_at	YLR405W	DUS4							9014_at	YNL154C	YCK2								6092_at	YDR395W	SXM1
9954_at	YLR373C	VID22							9377_at	YMR238W	DFG5								6097_at	YDR356W	SPC110
9962_at	YLR381W	CTF3							9534_at	YMR092C	AIP1								6114_at	YDR372C	VPS74
9977_at	YLR353W	BUD8							9876_at	YLR429W	CRN1								6137_at	YDR351W	SBE2
9988_at	YLR319C	BUD6							9977_at	YLR353W	BUD8								6175_at	YDR301W	CFT1
AFFX-YER022w3_at	L12026	SRB4							9988_at	YLR319C	BUD6								6246_at	YDR235W	PRP42
AFFX-YER022wM_at	L12026	SRB4																	6305_at	YDR159W	SAC3
																			6412_at	YDR088C	SLU7
																			6430_at	YDR061W	YDR061W
																			6441_at	YDR027C	VPS54
																			6460_at	YDL002C	NHP10
																			6521_at	YDL031W	DBP10
																			6564_at	YDL079C	MRK1
																			6570_at	YDL074C	BRE1
																			6574_at	YDL112W	TRM3
																			6593_at	YDL093W	PMT5
																			6627_at	YDL148C	NOP14
																			6649_at	YDL171C	GLT1
																			6656_at	YDL164C	CDC9
																			6659_at	YDL161W	ENT1
																			6727_at	YDL225W	SHS1
																			6814_at	YCR073C	SSK22
																			6907_at	YCL025C	AGP1
																			6912_at	YCL014W	BUD3
																			6914_at	YCL011C	GBP2
																			7070_at	YBR297W	MAL33
																			7103_at	YBR238C	YBR238C
																			7210_at	YBR163W	DEM1
																			7213_at	YBR166C	TYR1
																			7220_at	YBR129C	OPY1
																			7278_at	YBR097W	VPS15
																			7357_at	YBL004W	UTP20
																			7364_at	YBR004C	GPI18
																			7435_at	YBL061C	SKT5
																			7480_at	YBL106C	SRO77
																			7584_at	YPR141C	KAR3
																			7726_at	YPR019W	MCM4
																			7754_at	YPR002W	PDH1
																			7776_at	YPL022W	RAD1
																			7786_at	YPL012W	RRP12
																			7800_at	YPL043W	NOP4
																			7801_at	YPL042C	SSN3
																			7840_at	YPL095C	EEB1
																			7853_at	YPL082C	MOT1
																			7862_at	YPL118W	MRP51
																			7864_at	YPL116W	HOS3
																			7865_at	YPL115C	BEM3
																			7867_at	YPL113C	YPL113C
																			7868_at	YPL112C	PEX25
																			7880_at	YPL145C	KES1
																			7884_at	YPL141C	YPL141C
																			7886_at	YPL139C	UME1
																			7888_at	YPL137C	GIP3
																			7899_at	YPL126W	NAN1
																			7915_at	YPL155C	KIP2
																			7950_at	YPL208W	RKM1
																			7983_at	YPL221W	FLC1
																			8007_at	YPL243W	SRP68
																			8021_at	YPL274W	SAM3
																			8030_at	YPL265W	DIP5
																			8150_s_at	YOR069W	VPS5
																			8185_at	YOR341W	RPA190
																			8190_at	YOR346W	REV1
																			8198_at	YOR354C	MSC6
																			8200_at	YOR356W	YOR356W
																			8204_at	YOR360C	PDE2
																			8207_at	YOR317W	FAA1
																			8224_at	YOR334W	MRS2
																			8295_at	YOR274W	MOD5
																			8296_at	YOR275C	RIM20
																			8306_at	YOR240W	ABP140
																			8323_at	YOR212W	STE4
																			8364_at	YOR207C	RET1
																			8366_at	YOR165W	SEY1
																			8391_at	YOR144C	ELG1
																			8398_at	YOR151C	RPB2
																			8421_at	YOR129C	AFI1
																			8449_at	YOR112W	CEX1
																			8461_at	YOR080W	DIA2
																			8506_at	YOR033C	EXO1
																			8512_at	YOR039W	CKB2
																			8528_at	YOR011W	AUS1
																			8562_at	YOR001W	RRP6
																			8580_at	YOL027C	MDM38
																			8584_at	YOL023W	IFM1
																			8588_at	YOL019W	YOL019W
																			8589_at	YOL018C	TLG2
																			8635_at	YOL062C	APM4
																			8645_at	YOL098C	YOL098C
																			8653_at	YOL090W	MSH2
																			8666_at	YOL123W	HRP1
																			8687_at	YOL147C	PEX11
																			8689_at	YOL145C	CTR9
																			8810_at	YNR052C	POP2
																			8860_at	YNR012W	URK1
																			8896_at	YNL046W	YNL046W
																			8900_at	YNL041C	COG6
																			8912_at	YNL029C	KTR5
																			8928_at	YNL059C	ARP5
																			8944_at	YNL088W	TOP2
																			8948_at	YNL084C	END3
																			9001_at	YNL121C	TOM70
																			9014_at	YNL154C	YCK2
																			9021_at	YNL147W	LSM7
																			9031_at	YNL183C	NPR1
																			9060_at	YNL199C	GCR2
																			9121_at	YNL273W	TOF1
																			9136_at	YNL258C	DSL1
																			9137_at	YNL257C	SIP3
																			9152_at	YNL287W	SEC21
																			9177_at	YNL307C	MCK1
																			9326_at	YMR277W	FCP1
																			9364_at	YMR270C	RRN9
																			9376_at	YMR237W	BCH1
																			9377_at	YMR238W	DFG5
																			9394_at	YMR212C	EFR3
																			9410_at	YMR227C	TAF7
																			9412_at	YMR229C	RRP5
																			9425_at	YMR198W	CIK1
																			9426_at	YMR199W	CLN1
																			9438_at	YMR211W	DML1
																			9509_at	YMR113W	FOL3
																			9526_at	YMR127C	SAS2
																			9527_at	YMR128W	ECM16
																			9533_at	YMR091C	NPL6
																			9534_at	YMR092C	AIP1
																			9562_at	YMR076C	PDS5
																			9564_at	YMR078C	CTF18
																			9566_at	YMR080C	NAM7
																			9577_at	YMR044W	IOC4
																			9623_at	YMR001C	CDC5
																			9634_at	YMR012W	CLU1
																			9635_at	YMR013C	SEC59
																			9648_at	YML016C	PPZ1
																			9667_at	YML043C	RRN11
																			9670_at	YML038C	YMD8
																			9695_at	YML059C	NTE1
																			9730_at	YML069W	POB3
																			9758_at	YML127W	RSC9
																			9764_at	YML121W	GTR1
																			9776_at	YML111W	BUL2
																			9864_at	YLR460C	YLR460C
																			9876_at	YLR429W	CRN1
																			9891_at	YLR442C	SIR3
																			9940_at	YLR405W	DUS4
																			9954_at	YLR373C	VID22
																			9962_at	YLR381W	CTF3
																			9977_at	YLR353W	BUD8
																			9988_at	YLR319C	BUD6
																			AFFX-YER022w3_at	L12026	SRB4
																			AFFX-YER022wM_at	L12026	SRB4
																		anatomical structure morphogenesis	10248_at	YLR084C	RAX2
																		Affy_ID's in cluster	10488_at	YKR063C	LAS1
																		17 out of 153	10604_at	YKL048C	ELM1
																		p-value	10647_at	YKL092C	BUD2
																		8.1646e-05	11117_at	YJL085W	EXO70
																			4445_at	YHR107C	CDC12
																			6727_at	YDL225W	SHS1
																			6912_at	YCL014W	BUD3
																			7865_at	YPL115C	BEM3
																			7880_at	YPL145C	KES1
																			8421_at	YOR129C	AFI1
																			8512_at	YOR039W	CKB2
																			8948_at	YNL084C	END3
																			9014_at	YNL154C	YCK2
																			9394_at	YMR212C	EFR3
																			9977_at	YLR353W	BUD8
																			9988_at	YLR319C	BUD6
																		cellular process	10013_at	YLR298C	YHC1
																		Affy_ID's in cluster	10040_at	YLR281C	YLR281C
																		200 out of 4443	10070_at	YLR265C	NEJ1
																		p-value	10088_at	YLR240W	VPS34
																		4.2612e-05	10125_at	YLR190W	MMR1
																			10150_at	YLR170C	APS1
																			10163_at	YLR182W	SWI6
																			10208_at	YLR134W	PDC5
																			10248_at	YLR084C	RAX2
																			10276_at	YLR067C	PET309
																			10280_at	YLR071C	RGR1
																			10291_at	YLR039C	RIC1
																			10297_at	YLR045C	STU2
																			10335_at	YLL008W	DRS1
																			10339_at	YLL004W	ORC3
																			10488_at	YKR063C	LAS1
																			10541_at	YKR024C	DBP7
																			10545_at	YKR028W	SAP190
																			10553_at	YKR036C	CAF4
																			10554_at	YKR037C	SPC34
																			10604_at	YKL048C	ELM1
																			10607_at	YKL045W	PRI2
																			10628_at	YKL068W	NUP100
																			10639_at	YKL057C	NUP120
																			10647_at	YKL092C	BUD2
																			10693_at	YKL135C	APL2
																			10702_at	YKL126W	YPK1
																			10703_at	YKL125W	RRN3
																			10799_at	YKL213C	DOA1
																			10971_at	YJR042W	NUP85
																			11024_at	YJR002W	MPP10
																			11117_at	YJL085W	EXO70
																			11135_at	YJL112W	MDV1
																			11138_at	YJL109C	UTP10
																			11218_at	YJL208C	NUC1
																			11229_at	YJL197W	UBP12
																			3968_s_at	NC_001224	BI2 /// BI3 /// BI4 /// COB
																			3970_s_at	NC_001224	BI3 /// BI4 /// COB
																			4085_at	YIR004W	DJP1
																			4133_at	YIL038C	NOT3
																			4359_at	YHR154W	RTT107
																			4377_at	YHR172W	SPC97
																			4413_at	YHR120W	MSH1
																			4436_at	YHR099W	TRA1
																			4445_at	YHR107C	CDC12
																			4497_at	YHR023W	MYO1
																			4809_at	YGR199W	PMT6
																			4886_at	YGR140W	CBF2
																			5126_at	YGL116W	CDC20
																			5256_at	YGL257C	MNT2
																			5328_at	YFR031C	SMC2
																			5357_at	YFR015C	GSY1
																			5380_at	YFL008W	SMC1
																			5384_at	YFL004W	VTC2
																			5723_at	YER022W	SRB4
																			5768_at	YEL022W	GEA2
																			5773_at	YEL061C	CIN8
																			5939_at	YDR515W	SLF1
																			5998_at	YDR484W	VPS52
																			6008_at	YDR448W	ADA2
																			6073_at	YDR376W	ARH1
																			6086_at	YDR389W	SAC7
																			6092_at	YDR395W	SXM1
																			6097_at	YDR356W	SPC110
																			6114_at	YDR372C	VPS74
																			6137_at	YDR351W	SBE2
																			6175_at	YDR301W	CFT1
																			6246_at	YDR235W	PRP42
																			6305_at	YDR159W	SAC3
																			6412_at	YDR088C	SLU7
																			6441_at	YDR027C	VPS54
																			6460_at	YDL002C	NHP10
																			6521_at	YDL031W	DBP10
																			6564_at	YDL079C	MRK1
																			6570_at	YDL074C	BRE1
																			6574_at	YDL112W	TRM3
																			6593_at	YDL093W	PMT5
																			6627_at	YDL148C	NOP14
																			6649_at	YDL171C	GLT1
																			6656_at	YDL164C	CDC9
																			6659_at	YDL161W	ENT1
																			6727_at	YDL225W	SHS1
																			6814_at	YCR073C	SSK22
																			6912_at	YCL014W	BUD3
																			6914_at	YCL011C	GBP2
																			7070_at	YBR297W	MAL33
																			7103_at	YBR238C	YBR238C
																			7213_at	YBR166C	TYR1
																			7278_at	YBR097W	VPS15
																			7357_at	YBL004W	UTP20
																			7364_at	YBR004C	GPI18
																			7435_at	YBL061C	SKT5
																			7480_at	YBL106C	SRO77
																			7584_at	YPR141C	KAR3
																			7726_at	YPR019W	MCM4
																			7754_at	YPR002W	PDH1
																			7776_at	YPL022W	RAD1
																			7786_at	YPL012W	RRP12
																			7800_at	YPL043W	NOP4
																			7801_at	YPL042C	SSN3
																			7840_at	YPL095C	EEB1
																			7853_at	YPL082C	MOT1
																			7862_at	YPL118W	MRP51
																			7864_at	YPL116W	HOS3
																			7865_at	YPL115C	BEM3
																			7868_at	YPL112C	PEX25
																			7880_at	YPL145C	KES1
																			7884_at	YPL141C	YPL141C
																			7886_at	YPL139C	UME1
																			7888_at	YPL137C	GIP3
																			7899_at	YPL126W	NAN1
																			7915_at	YPL155C	KIP2
																			7983_at	YPL221W	FLC1
																			8007_at	YPL243W	SRP68
																			8150_s_at	YOR069W	VPS5
																			8185_at	YOR341W	RPA190
																			8190_at	YOR346W	REV1
																			8198_at	YOR354C	MSC6
																			8200_at	YOR356W	YOR356W
																			8204_at	YOR360C	PDE2
																			8207_at	YOR317W	FAA1
																			8224_at	YOR334W	MRS2
																			8295_at	YOR274W	MOD5
																			8296_at	YOR275C	RIM20
																			8306_at	YOR240W	ABP140
																			8323_at	YOR212W	STE4
																			8364_at	YOR207C	RET1
																			8366_at	YOR165W	SEY1
																			8391_at	YOR144C	ELG1
																			8398_at	YOR151C	RPB2
																			8421_at	YOR129C	AFI1
																			8449_at	YOR112W	CEX1
																			8461_at	YOR080W	DIA2
																			8506_at	YOR033C	EXO1
																			8512_at	YOR039W	CKB2
																			8562_at	YOR001W	RRP6
																			8580_at	YOL027C	MDM38
																			8584_at	YOL023W	IFM1
																			8588_at	YOL019W	YOL019W
																			8589_at	YOL018C	TLG2
																			8635_at	YOL062C	APM4
																			8645_at	YOL098C	YOL098C
																			8653_at	YOL090W	MSH2
																			8666_at	YOL123W	HRP1
																			8687_at	YOL147C	PEX11
																			8689_at	YOL145C	CTR9
																			8810_at	YNR052C	POP2
																			8860_at	YNR012W	URK1
																			8900_at	YNL041C	COG6
																			8912_at	YNL029C	KTR5
																			8928_at	YNL059C	ARP5
																			8944_at	YNL088W	TOP2
																			8948_at	YNL084C	END3
																			9001_at	YNL121C	TOM70
																			9014_at	YNL154C	YCK2
																			9021_at	YNL147W	LSM7
																			9031_at	YNL183C	NPR1
																			9060_at	YNL199C	GCR2
																			9121_at	YNL273W	TOF1
																			9136_at	YNL258C	DSL1
																			9152_at	YNL287W	SEC21
																			9177_at	YNL307C	MCK1
																			9326_at	YMR277W	FCP1
																			9364_at	YMR270C	RRN9
																			9376_at	YMR237W	BCH1
																			9377_at	YMR238W	DFG5
																			9394_at	YMR212C	EFR3
																			9410_at	YMR227C	TAF7
																			9412_at	YMR229C	RRP5
																			9425_at	YMR198W	CIK1
																			9426_at	YMR199W	CLN1
																			9438_at	YMR211W	DML1
																			9509_at	YMR113W	FOL3
																			9526_at	YMR127C	SAS2
																			9527_at	YMR128W	ECM16
																			9533_at	YMR091C	NPL6
																			9534_at	YMR092C	AIP1
																			9562_at	YMR076C	PDS5
																			9564_at	YMR078C	CTF18
																			9566_at	YMR080C	NAM7
																			9577_at	YMR044W	IOC4
																			9623_at	YMR001C	CDC5
																			9634_at	YMR012W	CLU1
																			9635_at	YMR013C	SEC59
																			9648_at	YML016C	PPZ1
																			9667_at	YML043C	RRN11
																			9695_at	YML059C	NTE1
																			9730_at	YML069W	POB3
																			9758_at	YML127W	RSC9
																			9764_at	YML121W	GTR1
																			9776_at	YML111W	BUL2
																			9876_at	YLR429W	CRN1
																			9891_at	YLR442C	SIR3
																			9940_at	YLR405W	DUS4
																			9954_at	YLR373C	VID22
																			9962_at	YLR381W	CTF3
																			9977_at	YLR353W	BUD8
																			9988_at	YLR319C	BUD6
																			AFFX-YER022w3_at	L12026	SRB4
																			AFFX-YER022wM_at	L12026	SRB4
																		cellular component organization	10040_at	YLR281C	YLR281C
																		Affy_ID's in cluster	10088_at	YLR240W	VPS34
																		105 out of 1827	10125_at	YLR190W	MMR1
																		p-value	10248_at	YLR084C	RAX2
																		1.7199e-06	10335_at	YLL008W	DRS1
																			10339_at	YLL004W	ORC3
																			10488_at	YKR063C	LAS1
																			10541_at	YKR024C	DBP7
																			10553_at	YKR036C	CAF4
																			10604_at	YKL048C	ELM1
																			10628_at	YKL068W	NUP100
																			10639_at	YKL057C	NUP120
																			10647_at	YKL092C	BUD2
																			10702_at	YKL126W	YPK1
																			10971_at	YJR042W	NUP85
																			11024_at	YJR002W	MPP10
																			11117_at	YJL085W	EXO70
																			11135_at	YJL112W	MDV1
																			11138_at	YJL109C	UTP10
																			4085_at	YIR004W	DJP1
																			4413_at	YHR120W	MSH1
																			4436_at	YHR099W	TRA1
																			4445_at	YHR107C	CDC12
																			4886_at	YGR140W	CBF2
																			5126_at	YGL116W	CDC20
																			5328_at	YFR031C	SMC2
																			5380_at	YFL008W	SMC1
																			5384_at	YFL004W	VTC2
																			5768_at	YEL022W	GEA2
																			5773_at	YEL061C	CIN8
																			6008_at	YDR448W	ADA2
																			6092_at	YDR395W	SXM1
																			6097_at	YDR356W	SPC110
																			6137_at	YDR351W	SBE2
																			6175_at	YDR301W	CFT1
																			6412_at	YDR088C	SLU7
																			6441_at	YDR027C	VPS54
																			6460_at	YDL002C	NHP10
																			6521_at	YDL031W	DBP10
																			6570_at	YDL074C	BRE1
																			6627_at	YDL148C	NOP14
																			6659_at	YDL161W	ENT1
																			6727_at	YDL225W	SHS1
																			6912_at	YCL014W	BUD3
																			6914_at	YCL011C	GBP2
																			7278_at	YBR097W	VPS15
																			7357_at	YBL004W	UTP20
																			7435_at	YBL061C	SKT5
																			7584_at	YPR141C	KAR3
																			7726_at	YPR019W	MCM4
																			7786_at	YPL012W	RRP12
																			7800_at	YPL043W	NOP4
																			7801_at	YPL042C	SSN3
																			7853_at	YPL082C	MOT1
																			7862_at	YPL118W	MRP51
																			7864_at	YPL116W	HOS3
																			7865_at	YPL115C	BEM3
																			7868_at	YPL112C	PEX25
																			7880_at	YPL145C	KES1
																			7886_at	YPL139C	UME1
																			7899_at	YPL126W	NAN1
																			7983_at	YPL221W	FLC1
																			8007_at	YPL243W	SRP68
																			8366_at	YOR165W	SEY1
																			8391_at	YOR144C	ELG1
																			8421_at	YOR129C	AFI1
																			8506_at	YOR033C	EXO1
																			8512_at	YOR039W	CKB2
																			8562_at	YOR001W	RRP6
																			8580_at	YOL027C	MDM38
																			8584_at	YOL023W	IFM1
																			8589_at	YOL018C	TLG2
																			8687_at	YOL147C	PEX11
																			8689_at	YOL145C	CTR9
																			8912_at	YNL029C	KTR5
																			8928_at	YNL059C	ARP5
																			8944_at	YNL088W	TOP2
																			8948_at	YNL084C	END3
																			9001_at	YNL121C	TOM70
																			9014_at	YNL154C	YCK2
																			9021_at	YNL147W	LSM7
																			9121_at	YNL273W	TOF1
																			9177_at	YNL307C	MCK1
																			9376_at	YMR237W	BCH1
																			9377_at	YMR238W	DFG5
																			9394_at	YMR212C	EFR3
																			9410_at	YMR227C	TAF7
																			9412_at	YMR229C	RRP5
																			9425_at	YMR198W	CIK1
																			9438_at	YMR211W	DML1
																			9526_at	YMR127C	SAS2
																			9527_at	YMR128W	ECM16
																			9533_at	YMR091C	NPL6
																			9534_at	YMR092C	AIP1
																			9562_at	YMR076C	PDS5
																			9564_at	YMR078C	CTF18
																			9566_at	YMR080C	NAM7
																			9577_at	YMR044W	IOC4
																			9634_at	YMR012W	CLU1
																			9730_at	YML069W	POB3
																			9758_at	YML127W	RSC9
																			9764_at	YML121W	GTR1
																			9891_at	YLR442C	SIR3
																			9977_at	YLR353W	BUD8
																			9988_at	YLR319C	BUD6
																		establishment of cell polarity	10248_at	YLR084C	RAX2
																		Affy_ID's in cluster	10488_at	YKR063C	LAS1
																		14 out of 110	10604_at	YKL048C	ELM1
																		p-value	10647_at	YKL092C	BUD2
																		8.0878e-05	11117_at	YJL085W	EXO70
																			4445_at	YHR107C	CDC12
																			6727_at	YDL225W	SHS1
																			6912_at	YCL014W	BUD3
																			7865_at	YPL115C	BEM3
																			8421_at	YOR129C	AFI1
																			8512_at	YOR039W	CKB2
																			8948_at	YNL084C	END3
																			9977_at	YLR353W	BUD8
																			9988_at	YLR319C	BUD6
																		cellular structure morphogenesis	10248_at	YLR084C	RAX2
																		Affy_ID's in cluster	10488_at	YKR063C	LAS1
																		17 out of 153	10604_at	YKL048C	ELM1
																		p-value	10647_at	YKL092C	BUD2
																		8.1646e-05	11117_at	YJL085W	EXO70
																			4445_at	YHR107C	CDC12
																			6727_at	YDL225W	SHS1
																			6912_at	YCL014W	BUD3
																			7865_at	YPL115C	BEM3
																			7880_at	YPL145C	KES1
																			8421_at	YOR129C	AFI1
																			8512_at	YOR039W	CKB2
																			8948_at	YNL084C	END3
																			9014_at	YNL154C	YCK2
																			9394_at	YMR212C	EFR3
																			9977_at	YLR353W	BUD8
																			9988_at	YLR319C	BUD6
																		anatomical structure development	10248_at	YLR084C	RAX2
																		Affy_ID's in cluster	10488_at	YKR063C	LAS1
																		17 out of 153	10604_at	YKL048C	ELM1
																		p-value	10647_at	YKL092C	BUD2
																		8.1646e-05	11117_at	YJL085W	EXO70
																			4445_at	YHR107C	CDC12
																			6727_at	YDL225W	SHS1
																			6912_at	YCL014W	BUD3
																			7865_at	YPL115C	BEM3
																			7880_at	YPL145C	KES1
																			8421_at	YOR129C	AFI1
																			8512_at	YOR039W	CKB2
																			8948_at	YNL084C	END3
																			9014_at	YNL154C	YCK2
																			9394_at	YMR212C	EFR3
																			9977_at	YLR353W	BUD8
																			9988_at	YLR319C	BUD6
																		cell division	10125_at	YLR190W	MMR1
																		Affy_ID's in cluster	10248_at	YLR084C	RAX2
																		34 out of 434	10488_at	YKR063C	LAS1
																		p-value	10554_at	YKR037C	SPC34
																		5.6966e-05	10604_at	YKL048C	ELM1
																			10647_at	YKL092C	BUD2
																			11117_at	YJL085W	EXO70
																			4445_at	YHR107C	CDC12
																			4497_at	YHR023W	MYO1
																			5126_at	YGL116W	CDC20
																			5328_at	YFR031C	SMC2
																			5380_at	YFL008W	SMC1
																			5773_at	YEL061C	CIN8
																			6441_at	YDR027C	VPS54
																			6656_at	YDL164C	CDC9
																			6727_at	YDL225W	SHS1
																			6912_at	YCL014W	BUD3
																			7435_at	YBL061C	SKT5
																			7584_at	YPR141C	KAR3
																			7776_at	YPL022W	RAD1
																			7865_at	YPL115C	BEM3
																			7915_at	YPL155C	KIP2
																			8421_at	YOR129C	AFI1
																			8653_at	YOL090W	MSH2
																			8948_at	YNL084C	END3
																			9014_at	YNL154C	YCK2
																			9177_at	YNL307C	MCK1
																			9377_at	YMR238W	DFG5
																			9426_at	YMR199W	CLN1
																			9562_at	YMR076C	PDS5
																			9623_at	YMR001C	CDC5
																			9962_at	YLR381W	CTF3
																			9977_at	YLR353W	BUD8
																			9988_at	YLR319C	BUD6

## Sheet: Cluster3
Affy_ID's in cluster	Systematic gene name	Standard gene name		Cluster description	Cl3			KEGG category	AffyID's part of cluster and MIPS category	Systematic gene name	Standard gene name		MIPS category	AffyID's part of cluster and MIPS category	Systematic gene name	Standard gene name		GO Leaf category	AffyID's part of cluster and MIPS category	Systematic gene name	Standard gene name		GO Complete category	AffyID's part of cluster and MIPS category	Systematic gene name	Standard gene name
10001_at	YLR332W	MID2		Number of Affy_ID's in cluster	658			Phosphatidylinositol signaling system	10020_at	YLR305C	STT4		METABOLISM	10020_at	YLR305C	STT4		transcription	10036_at	YLR278C	YLR278C		regulation of transcription, DNA-dependent	10036_at	YLR278C	YLR278C
10010_at	YLR295C	ATP14		Annotation dataset used	AnnDataYeast_t_1_2009.mat			Affy_ID's in cluster	5361_at	YFR019W	FAB1		Affy_ID's in cluster	10022_at	YLR307W	CDA1		Affy_ID's in cluster	10058_at	YLR256W	HAP1		Affy_ID's in cluster	10048_at	YLR288C	MEC3
10020_at	YLR305C	STT4		TF's cutoff p-value	0.0013605			7 out of 13	7481_at	YBL105C	PKC1		210 out of 1531	10043_at	YLR284C	ECI1		81 out of 540	10249_at	YLR085C	ARP6		105 out of 645	10058_at	YLR256W	HAP1
10022_at	YLR307W	CDA1		TF-pairs cutoff p-value	0.00018921			p-value	8027_at	YPL268W	PLC1		p-value	10048_at	YLR288C	MEC3		p-value	10310_at	YLR014C	PPR1		p-value	10249_at	YLR085C	ARP6
10026_at	YLR311C	YLR311C		KEGG cutoff p-value	0.0015038			0.0001179	8446_at	YOR109W	INP53		6.2565e-07	10060_at	YLR258W	GSY2		0.00022929	10482_at	YKR101W	SIR1		4.9946e-07	10310_at	YLR014C	PPR1
10036_at	YLR278C	YLR278C		MIPS cutoff p-value	0.00037693				8632_at	YOL065C	INP54			10078_at	YLR273C	PIG1			10489_at	YKR064W	OAF3			10348_at	YLR006C	SSK1
10043_at	YLR284C	ECI1		GO-leafs cutoff p-value	0.00023496				9127_at	YNL267W	PIK1			10124_at	YLR189C	ATG26			10609_at	YKL043W	PHD1			10357_at	YLL029W	FRA1
10048_at	YLR288C	MEC3		GO-complete cutoff p-value	9.7314e-05									10143_at	YLR205C	HMX1			10675_at	YKL109W	HAP4			10482_at	YKR101W	SIR1
10054_at	YLR294C	YLR294C												10174_at	YLR144C	ACF2			4135_at	YIL036W	CST6			10489_at	YKR064W	OAF3
10056_at	YLR254C	NDL1		Overrepresented categories										10181_at	YLR151C	PCD1			4459_at	YHR079C	IRE1			10536_at	YKR019C	IRS4
10058_at	YLR256W	HAP1		Transcription factor										10207_at	YLR133W	CKI1			4484_s_at	YHR054C	RSC30			10609_at	YKL043W	PHD1
10059_at	YLR257W	YLR257W		No transcription factors significantly overrepresented										10218_at	YLR099C	ICT1			4841_at	YGR186W	TFG1			10675_at	YKL109W	HAP4
10060_at	YLR258W	GSY2												10226_at	YLR107W	REX3			4970_at	YGR044C	RME1			11392_at	YAL056W	GPB2
10076_at	YLR271W	YLR271W		Transcription factor pair										10246_at	YLR082C	SRL2			5003_at	YGL014W	PUF4			4135_at	YIL036W	CST6
10078_at	YLR273C	PIG1		No transcription factor pairs significantly overrepresented										10310_at	YLR014C	PPR1			5081_at	YGL071W	AFT1			4412_at	YHR119W	SET1
10080_at	YLR233C	EST1												10348_at	YLR006C	SSK1			5139_at	YGL150C	INO80			4459_at	YHR079C	IRE1
10095_at	YLR247C	IRC20		KEGG category	Affy_ID's in cluster	p-value								10360_at	YLL026W	HSP104			5155_at	YGL133W	ITC1			4484_s_at	YHR054C	RSC30
10106_at	YLR214W	FRE1		Phosphatidylinositol signaling system	7 out of 13	0.0001179								10372_at	YLL016W	SDC25			5173_at	YGL162W	SUT1			4524_at	YHR006W	STP2
10119_at	YLR227C	ADY4												10418_at	YLL058W	YLL058W			5373_at	YFL013C	IES1			4841_at	YGR186W	TFG1
10124_at	YLR189C	ATG26		MIPS category	Affy_ID's in cluster	p-value								10470_at	YKR091W	SRL3			5395_at	YFL036W	RPO41			4867_at	YGR122W	YGR122W
10143_at	YLR205C	HMX1		METABOLISM	210 out of 1531	6.2565e-07								10532_at	YKR061W	KTR2			5428_at	YFL052W	YFL052W			4970_at	YGR044C	RME1
10174_at	YLR144C	ACF2		phosphate metabolism	75 out of 428	1.6603e-06								10548_at	YKR031C	SPO14			5431_at	YFL049W	SWP82			5003_at	YGL014W	PUF4
10181_at	YLR151C	PCD1		regulation of C-compound and carbohydrate metabolism	29 out of 128	3.0446e-05								10651_at	YKL088W	YKL088W			5557_at	YER164W	CHD1			5081_at	YGL071W	AFT1
10186_s_at	YLR156W	YLR156W		ENERGY	62 out of 360	2.468e-05								10675_at	YKL109W	HAP4			5565_at	YER125W	RSP5			5139_at	YGL150C	INO80
10207_at	YLR133W	CKI1		electron transport and membrane-associated energy conservation	17 out of 54	1.6509e-05								10716_at	YKL157W	APE2			5593_at	YER108C	FLO8			5155_at	YGL133W	ITC1
10212_at	YLR138W	NHA1		RNA synthesis	91 out of 606	8.6912e-05								10723_at	YKL150W	MCR1			5596_at	YER111C	SWI4			5173_at	YGL162W	SUT1
10216_at	YLR097C	HRT3		mRNA synthesis	88 out of 576	6.0807e-05								10765_at	YKL197C	PEX1			5641_at	YER068W	MOT2			5373_at	YFL013C	IES1
10218_at	YLR099C	ICT1		transcriptional control	83 out of 496	3.0795e-06								10775_at	YKL188C	PXA2			5663_at	YER051W	JHD1			5428_at	YFL052W	YFL052W
10226_at	YLR107W	REX3		nucleotide/nucleoside/nucleobase binding	44 out of 223	1.3737e-05								10803_at	YKL209C	STE6			6016_at	YDR457W	TOM1			5431_at	YFL049W	SWP82
10234_at	YLR115W	CFT2		ATP binding	42 out of 191	1.2027e-06								10878_at	YJR130C	STR2			6103_at	YDR362C	TFC6			5557_at	YER164W	CHD1
10236_at	YLR117C	CLF1		REGULATION OF METABOLISM AND PROTEIN FUNCTION	46 out of 246	3.6885e-05								10900_at	YJR107W	YJR107W			6104_at	YDR363W	ESC2			5593_at	YER108C	FLO8
10241_at	YLR077W	YLR077W		regulation of protein activity	44 out of 235	5.2772e-05								10929_at	YJR090C	GRR1			6238_at	YDR227W	SIR4			5596_at	YER111C	SWI4
10243_at	YLR079W	SIC1		enzymatic activity regulation / enzyme regulator	37 out of 178	2.0303e-05								10930_at	YJR091C	JSN1			6273_at	YDR216W	ADR1			5641_at	YER068W	MOT2
10246_at	YLR082C	SRL2		enzyme activator	18 out of 65	6.454e-05								10996_at	YJR019C	TES1			6293_at	YDR191W	HST4			5663_at	YER051W	JHD1
10249_at	YLR085C	ARP6		CELLULAR TRANSPORT, TRANSPORT FACILITIES AND TRANSPORT ROUTES	145 out of 1028	1.5674e-05								11087_at	YJL070C	YJL070C			6376_at	YDR096W	GIS1			6016_at	YDR457W	TOM1
10254_at	YLR090W	XDJ1		cellular export and secretion	21 out of 76	1.6707e-05								11146_at	YJL101C	GSH1			6466_at	YDR005C	MAF1			6024_at	YDR464W	SPP41
10266_at	YLR057W	YLR057W		vesicular cellular export	12 out of 33	5.995e-05								11163_at	YJL132W	YJL132W			6580_at	YDL106C	PHO2			6103_at	YDR362C	TFC6
10281_at	YLR072W	YLR072W		exocytosis	12 out of 33	5.995e-05								11217_at	YJL209W	CBP1			6788_at	YCR093W	CDC39			6104_at	YDR363W	ESC2
10290_at	YLR038C	COX12		CELLULAR COMMUNICATION/SIGNAL TRANSDUCTION MECHANISM	52 out of 239	8.9425e-08								11262_s_at	YAR071W	PHO11 /// PHO12			7062_at	YBR289W	SNF5			6238_at	YDR227W	SIR4
10310_at	YLR014C	PPR1		cellular signalling	43 out of 202	2.2435e-06								11388_at	YAL060W	BDH1			7157_at	YBR202W	MCM7			6273_at	YDR216W	ADR1
10320_at	YLR024C	UBR2		enzyme mediated signal transduction	27 out of 132	0.00034823								3941_at	YCL024W	KCC4			7183_at	YBR182C	SMP1			6293_at	YDR191W	HST4
10336_at	YLL007C	YLL007C		transmembrane signal transduction	13 out of 44	0.00033164								4135_at	YIL036W	CST6			7196_at	YBR150C	TBS1			6376_at	YDR096W	GIS1
10340_at	YLL003W	SFI1		INTERACTION WITH THE ENVIRONMENT	72 out of 466	0.00021223								4241_at	YIL160C	POT1			7276_at	YBR095C	RXT2			6390_at	YDR110W	FOB1
10348_at	YLR006C	SSK1		cellular sensing and response to external stimulus	49 out of 289	0.00026442								4246_at	YIL155C	GUT2			7305_at	YBR081C	SPT7			6442_at	YDR028C	REG1
10357_at	YLL029W	FRA1		CELL FATE	53 out of 275	3.7137e-06								4284_at	YIL167W	SDL1			7347_at	YBR033W	EDS1			6466_at	YDR005C	MAF1
10360_at	YLL026W	HSP104		cell growth / morphogenesis	49 out of 240	1.5852e-06								4373_at	YHR168W	MTG2			7356_at	YBL005W	PDR3			6470_at	YDR009W	GAL3
10366_i_at	YLL020C	YLL020C		BIOGENESIS OF CELLULAR COMPONENTS	123 out of 865	5.6844e-05								4384_at	YHR135C	YCK1			7384_at	YBL023C	MCM2			6580_at	YDL106C	PHO2
10368_s_at	YLL020C	KNS1		cell wall	39 out of 215	0.00027875								4459_at	YHR079C	IRE1			7386_at	YBL021C	HAP3			6694_at	YDL214C	PRR2
10372_at	YLL016W	SDC25		CELL TYPE DIFFERENTIATION	79 out of 459	1.7826e-06								4573_at	YHL035C	VMR1			7430_at	YBL066C	SEF1			6788_at	YCR093W	CDC39
10379_at	YLL051C	FRE6		fungal/microorganismic cell type differentiation	79 out of 459	1.7826e-06								4717_at	YGR287C	YGR287C			7483_at	YBL103C	RTG3			6850_at	YCR018C	SRD1
10391_at	YLL040C	VPS13		fungal and other eukaryotic cell type differentiation	79 out of 459	1.7826e-06								4746_at	YGR270W	YTA7			7635_at	YPR104C	FHL1			6917_at	YCL061C	MRC1
10392_at	YLL039C	UBI4		budding, cell polarity and filament formation	61 out of 315	5.5657e-07								4753_at	YGR233C	PHO81			7690_at	YPR070W	MED1			7062_at	YBR289W	SNF5
10415_at	YLL061W	MMP1												4767_at	YGR247W	CPD1			7738_at	YPR030W	CSR2			7157_at	YBR202W	MCM7
10418_at	YLL058W	YLL058W		GO Leaf category	Affy_ID's in cluster	p-value								4804_at	YGR194C	XKS1			7760_at	YPR008W	HAA1			7183_at	YBR182C	SMP1
10465_at	YKR086W	PRP16		transcription	81 out of 540	0.00022929								4825_at	YGR170W	PSD2			8162_at	YOR363C	PIP2			7196_at	YBR150C	TBS1
10466_at	YKR087C	OMA1		regulation of transcription, DNA-dependent	82 out of 513	2.1462e-05								4843_at	YGR143W	SKN1			8238_at	YOR304W	ISW2			7239_at	YBR103W	SIF2
10470_at	YKR091W	SRL3												4953_at	YGR072W	UPF3			8266_at	YOR290C	SNF2			7276_at	YBR095C	RXT2
10472_at	YKR093W	PTR2		GO Complete category	Affy_ID's in cluster	p-value								4959_at	YGR032W	GSC2			8310_at	YOR244W	ESA1			7305_at	YBR081C	SPT7
10482_at	YKR101W	SIR1		regulation of transcription, DNA-dependent	105 out of 645	4.9946e-07								4983_g_at	YGR010W	NMA2			8374_at	YOR172W	YRM1			7347_at	YBR033W	EDS1
10489_at	YKR064W	OAF3		phosphorus metabolic process	55 out of 266	2.2888e-07								5003_at	YGL014W	PUF4			8433_at	YOR141C	ARP8			7356_at	YBL005W	PDR3
10501_at	YKR076W	ECM4		phosphate metabolic process	55 out of 265	2.0074e-07								5090_at	YGL062W	PYC1			8450_at	YOR113W	AZF1			7384_at	YBL023C	MCM2
10526_at	YKR054C	DYN1		cell communication	67 out of 316	3.3825e-09								5106_at	YGL091C	NBP35			8453_at	YOR116C	RPO31			7386_at	YBL021C	HAP3
10532_at	YKR061W	KTR2		signal transduction	53 out of 254	2.8242e-07								5139_at	YGL150C	INO80			8521_at	YOR048C	RAT1			7430_at	YBL066C	SEF1
10534_at	YKR017C	YKR017C		intracellular signaling cascade	36 out of 181	7.0233e-05								5173_at	YGL162W	SUT1			8601_at	YOL051W	GAL11			7483_at	YBL103C	RTG3
10536_at	YKR019C	IRS4		biological_process	552 out of 4897	1.2434e-06								5179_at	YGL156W	AMS1			8654_at	YOL089C	HAL9			7635_at	YPR104C	FHL1
10538_at	YKR021W	ALY1		regulation of biosynthetic process	118 out of 785	6.0285e-06								5189_at	YGL190C	CDC55			8672_at	YOL116W	MSN1			7690_at	YPR070W	MED1
10548_at	YKR031C	SPO14		negative regulation of biosynthetic process	43 out of 206	3.8552e-06								5220_at	YGL205W	POX1			8868_at	YNL027W	CRZ1			7725_at	YPR018W	RLF2
10573_at	YKR010C	TOF2		negative regulation of metabolic process	48 out of 266	6.4291e-05								5242_at	YGL227W	VID30			8872_at	YNL023C	FAP1			7738_at	YPR030W	CSR2
10595_at	YKL012W	PRP40		regulation of signal transduction	20 out of 75	4.647e-05								5261_at	YGL252C	RTG2			8956_at	YNL076W	MKS1			7760_at	YPR008W	HAA1
10609_at	YKL043W	PHD1		regulation of gene expression	110 out of 761	7.6409e-05								5361_at	YFR019W	FAB1			8974_at	YNL103W	MET4			7772_at	YPL026C	SKS1
10632_at	YKL064W	MNR2		regulation of macromolecule biosynthetic process	114 out of 773	2.2149e-05								5428_at	YFL052W	YFL052W			8982_i_at	YNL140C	THO2			7887_at	YPL138C	SPP1
10635_at	YKL061W	YKL061W		negative regulation of macromolecule biosynthetic process	39 out of 195	3.0886e-05								5557_at	YER164W	CHD1			9046_at	YNL167C	SKO1			8162_at	YOR363C	PIP2
10651_at	YKL088W	YKL088W		negative regulation of gene expression	35 out of 174	6.9496e-05								5574_at	YER133W	GLC7			9087_at	YNL216W	RAP1			8238_at	YOR304W	ISW2
10661_at	YKL079W	SMY1		regulation of cell communication	20 out of 75	4.647e-05								5636_at	YER065C	ICL1			9329_at	YMR280C	CAT8			8266_at	YOR290C	SNF2
10667_at	YKL074C	MUD2		phosphorylation	44 out of 204	1.17e-06								5641_at	YER068W	MOT2			9440_at	YMR172W	HOT1			8310_at	YOR244W	ESA1
10675_at	YKL109W	HAP4		negative regulation of transcription	35 out of 169	3.6837e-05								5679_at	YER024W	YAT2			9598_at	YMR021C	MAC1			8374_at	YOR172W	YRM1
10684_at	YKL100C	YKL100C		regulation of nucleobase, nucleoside, nucleotide and nucleic acid metabolic process	115 out of 734	1.0029e-06								5735_at	YEL011W	GLC3			9662_at	YML007W	YAP1			8433_at	YOR141C	ARP8
10690_at	YKL095W	YJU2		regulation of metabolic process	127 out of 878	1.8011e-05								5749_at	YEL041W	YEF1			9745_at	YML099C	ARG81			8450_at	YOR113W	AZF1
10691_at	YKL094W	YJU3		response to pheromone	25 out of 102	2.6378e-05								5777_at	YEL058W	PCM1			9855_at	YLR451W	LEU3			8521_at	YOR048C	RAT1
10704_at	YKL124W	SSH4		lipid modification	12 out of 28	8.3591e-06								5783_at	YEL052W	AFG1			9919_at	YLR384C	IKI3			8556_at	YOL006C	TOP1
10705_g_at	YKL124W	SSH4		regulation of cellular metabolic process	125 out of 847	7.7725e-06								5959_at	YDR490C	PKH1			9933_at	YLR398C	SKI2			8561_at	YOL001W	PHO80
10716_at	YKL157W	APE2		negative regulation of cellular metabolic process	48 out of 258	2.8614e-05								6005_at	YDR444W	YDR444W								8601_at	YOL051W	GAL11
10723_at	YKL150W	MCR1		regulation of cellular biosynthetic process	118 out of 785	6.0285e-06								6026_at	YDR420W	HKR1								8634_at	YOL063C	CRT10
10743_at	YKL176C	LST4		negative regulation of cellular biosynthetic process	43 out of 206	3.8552e-06								6197_at	YDR277C	MTH1		regulation of transcription, DNA-dependent	10036_at	YLR278C	YLR278C			8654_at	YOL089C	HAL9
10746_at	YKL173W	SNU114		response to chemical stimulus	70 out of 438	9.088e-05								6203_at	YDR283C	GCN2		Affy_ID's in cluster	10058_at	YLR256W	HAP1			8672_at	YOL116W	MSN1
10765_at	YKL197C	PEX1		regulation of transcription	106 out of 671	1.9526e-06								6223_at	YDR258C	HSP78		82 out of 513	10249_at	YLR085C	ARP6			8868_at	YNL027W	CRZ1
10775_at	YKL188C	PXA2		negative regulation of transcription, DNA-dependent	34 out of 159	2.3654e-05								6232_at	YDR221W	GTB1		p-value	10310_at	YLR014C	PPR1			8872_at	YNL023C	FAP1
10795_at	YKL217W	JEN1		negative regulation of nucleobase, nucleoside, nucleotide and nucleic acid metabolic process	43 out of 224	3.4644e-05								6273_at	YDR216W	ADR1		2.1462e-05	10348_at	YLR006C	SSK1			8956_at	YNL076W	MKS1
10803_at	YKL209C	STE6		negative regulation of biological process	57 out of 311	8.048e-06								6293_at	YDR191W	HST4			10482_at	YKR101W	SIR1			8974_at	YNL103W	MET4
10854_at	YJR152W	DAL5		negative regulation of cellular process	57 out of 302	3.1342e-06								6339_at	YDR148C	KGD2			10489_at	YKR064W	OAF3			8982_i_at	YNL140C	THO2
10878_at	YJR130C	STR2		regulation of biological process	191 out of 1253	5.6483e-10								6376_at	YDR096W	GIS1			10609_at	YKL043W	PHD1			9046_at	YNL167C	SKO1
10886_at	YJR138W	IML1		regulation of cellular process	189 out of 1224	2.3154e-10								6377_at	YDR097C	MSH6			10675_at	YKL109W	HAP4			9087_at	YNL216W	RAP1
10900_at	YJR107W	YJR107W		response to stimulus	137 out of 954	1.1269e-05								6396_at	YDR072C	IPT1			4135_at	YIL036W	CST6			9329_at	YMR280C	CAT8
10929_at	YJR090C	GRR1		regulation of RNA metabolic process	105 out of 655	1.0781e-06								6416_at	YDR047W	HEM12			4459_at	YHR079C	IRE1			9333_at	YMR284W	YKU70
10930_at	YJR091C	JSN1		negative regulation of RNA metabolic process	34 out of 160	2.7163e-05								6442_at	YDR028C	REG1			4484_s_at	YHR054C	RSC30			9367_at	YMR273C	ZDS1
10945_at	YJR061W	YJR061W		regulation of macromolecule metabolic process	121 out of 854	7.8058e-05								6470_at	YDR009W	GAL3			4841_at	YGR186W	TFG1			9387_at	YMR247C	RKR1
10964_at	YJR080C	YJR080C		biological regulation	225 out of 1627	8.9372e-08								6478_at	YDR017C	KCS1			4970_at	YGR044C	RME1			9440_at	YMR172W	HOT1
10965_at	YJR036C	HUL4												6488_at	YDL019C	OSH2			5003_at	YGL014W	PUF4			9598_at	YMR021C	MAC1
10977_at	YJR048W	CYC1												6549_at	YDL049C	KNH1			5081_at	YGL071W	AFT1			9662_at	YML007W	YAP1
10981_at	YJR052W	RAD7												6551_at	YDL090C	RAM1			5139_at	YGL150C	INO80			9745_at	YML099C	ARG81
10996_at	YJR019C	TES1												6563_at	YDL079C	MRK1			5155_at	YGL133W	ITC1			9754_at	YML091C	RPM2
11009_at	YJR035W	RAD26												6565_at	YDL078C	MDH3			5173_at	YGL162W	SUT1			9778_at	YML109W	ZDS2
11065_at	YJL048C	UBX6												6580_at	YDL106C	PHO2			5373_at	YFL013C	IES1			9855_at	YLR451W	LEU3
11072_at	YJL041W	NSP1												6646_at	YDL174C	DLD1			5428_at	YFL052W	YFL052W			9919_at	YLR384C	IKI3
11073_at	YJL039C	NUP192												6661_at	YDL159W	STE7			5431_at	YFL049W	SWP82			9933_at	YLR398C	SKI2
11076_at	YJL036W	SNX4												6669_at	YDL194W	SNF3			5557_at	YER164W	CHD1
11087_at	YJL070C	YJL070C												6693_at	YDL215C	GDH2			5593_at	YER108C	FLO8
11145_at	YJL102W	MEF2												6694_at	YDL214C	PRR2			5596_at	YER111C	SWI4		phosphorus metabolic process	10010_at	YLR295C	ATP14
11146_at	YJL101C	GSH1												6786_at	YCR091W	KIN82			5641_at	YER068W	MOT2		Affy_ID's in cluster	10020_at	YLR305C	STT4
11163_at	YJL132W	YJL132W												6788_at	YCR093W	CDC39			5663_at	YER051W	JHD1		55 out of 266	10368_s_at	YLL020C	KNS1
11181_at	YJL157C	FAR1												6826_at	YCR036W	RBK1			6016_at	YDR457W	TOM1		p-value	10977_at	YJR048W	CYC1
11217_at	YJL209W	CBP1												6860_at	YCR026C	NPP1			6024_at	YDR464W	SPP41		2.2888e-07	11262_s_at	YAR071W	PHO11 /// PHO12
11222_at	YJL204C	RCY1												6883_at	YCR005C	CIT2			6103_at	YDR362C	TFC6			3941_at	YCL024W	KCC4
11262_s_at	YAR071W	PHO11 /// PHO12												6925_at	YCL051W	LRE1			6104_at	YDR363W	ESC2			3972_s_at	NC_001224	BI4 /// COB
11287_f_at	YAR020C	PAU7												7062_at	YBR289W	SNF5			6238_at	YDR227W	SIR4			4384_at	YHR135C	YCK1
11321_at	YAL002W	VPS8												7066_at	YBR293W	VBA2			6273_at	YDR216W	ADR1			4459_at	YHR079C	IRE1
11388_at	YAL060W	BDH1												7067_at	YBR294W	SUL1			6293_at	YDR191W	HST4			4753_at	YGR233C	PHO81
11392_at	YAL056W	GPB2												7072_s_at	YBR299W	MAL12 /// MAL32			6376_at	YDR096W	GIS1			5189_at	YGL190C	CDC55
3543_s_at	YBL112C	YRF1-1 /// YRF1-2 /// YRF1-3 /// YRF1-4 /// YRF1-5 /// YRF1-6 /// YRF1-7 /// YRF1-8												7092_at	YBR274W	CHK1			6466_at	YDR005C	MAF1			5193_at	YGL187C	COX4
3790_s_at	YLL067C	YRF1-1 /// YRF1-2 /// YRF1-3 /// YRF1-4 /// YRF1-5 /// YRF1-6 /// YRF1-7 /// YRF1-8												7164_at	YBR208C	DUR1,2			6580_at	YDL106C	PHO2			5332_at	YFR033C	QCR6
3791_s_at	YLL067C	YRF1-1 /// YRF1-2 /// YRF1-3 /// YRF1-5 /// YRF1-6 /// YRF1-7												7216_at	YBR125C	PTC4			6788_at	YCR093W	CDC39			5361_at	YFR019W	FAB1
3832_s_at	YKR106W	YKR106W												7227_at	YBR136W	MEC1			6850_at	YCR018C	SRD1			5574_at	YER133W	GLC7
3941_at	YCL024W	KCC4												7324_at	YBR056W	YBR056W			7062_at	YBR289W	SNF5			5766_at	YEL024W	RIP1
3972_s_at	NC_001224	BI4 /// COB												7386_at	YBL021C	HAP3			7157_at	YBR202W	MCM7			5959_at	YDR490C	PKH1
4135_at	YIL036W	CST6												7410_at	YBL042C	FUI1			7183_at	YBR182C	SMP1			6172_at	YDR298C	ATP5
4140_at	YIL031W	ULP2												7419_at	YBL033C	RIB1			7196_at	YBR150C	TBS1			6203_at	YDR283C	GCN2
4150_at	YIL068C	SEC6												7453_at	YBL088C	TEL1			7276_at	YBR095C	RXT2			6470_at	YDR009W	GAL3
4160_at	YIL057C	YIL057C												7481_at	YBL105C	PKC1			7305_at	YBR081C	SPT7			6503_at	YDL004W	ATP16
4203_at	YIL108W	YIL108W												7483_at	YBL103C	RTG3			7347_at	YBR033W	EDS1			6563_at	YDL079C	MRK1
4205_at	YIL105C	SLM1												7607_at	YPR121W	THI22			7356_at	YBL005W	PDR3			6661_at	YDL159W	STE7
4220_at	YIL136W	OM45												7706_at	YPR042C	PUF2			7384_at	YBL023C	MCM2			6694_at	YDL214C	PRR2
4227_at	YIL129C	TAO3												7733_at	YPR026W	ATH1			7386_at	YBL021C	HAP3			6786_at	YCR091W	KIN82
4241_at	YIL160C	POT1												7772_at	YPL026C	SKS1			7430_at	YBL066C	SEF1			6860_at	YCR026C	NPP1
4245_at	YIL156W	UBP7												7832_at	YPL057C	SUR1			7483_at	YBL103C	RTG3			7092_at	YBR274W	CHK1
4246_at	YIL155C	GUT2												7847_at	YPL088W	YPL088W			7635_at	YPR104C	FHL1			7202_at	YBR156C	SLI15
4250_at	YIL151C	YIL151C												7870_at	YPL110C	GDE1			7690_at	YPR070W	MED1			7216_at	YBR125C	PTC4
4283_at	YIL168W	YIL168W												7917_at	YPL153C	RAD53			7738_at	YPR030W	CSR2			7227_at	YBR136W	MEC1
4284_at	YIL167W	SDL1												7920_at	YPL150W	YPL150W			7760_at	YPR008W	HAA1			7307_at	YBR039W	ATP3
4364_at	YHR159W	YHR159W												7923_at	YPL147W	PXA1			7887_at	YPL138C	SPP1			7453_at	YBL088C	TEL1
4366_at	YHR161C	YAP1801												7936_at	YPL179W	PPQ1			8162_at	YOR363C	PIP2			7481_at	YBL105C	PKC1
4370_at	YHR165C	PRP8												7943_at	YPL172C	COX10			8238_at	YOR304W	ISW2			7772_at	YPL026C	SKS1
4373_at	YHR168W	MTG2												7955_at	YPL203W	TPK2			8266_at	YOR290C	SNF2			7917_at	YPL153C	RAD53
4376_at	YHR171W	ATG7												7957_at	YPL201C	YIG1			8310_at	YOR244W	ESA1			7920_at	YPL150W	YPL150W
4379_at	YHR130C	YHR130C												7985_at	YPL219W	PCL8			8374_at	YOR172W	YRM1			7955_at	YPL203W	TPK2
4380_at	YHR131C	YHR131C												8025_at	YPL270W	MDL2			8433_at	YOR141C	ARP8			8299_at	YOR233W	KIN4
4384_at	YHR135C	YCK1												8027_at	YPL268W	PLC1			8450_at	YOR113W	AZF1			8365_at	YOR208W	PTP2
4400_at	YHR150W	PEX28												8162_at	YOR363C	PIP2			8521_at	YOR048C	RAT1			8446_at	YOR109W	INP53
4412_at	YHR119W	SET1												8169_at	YOR370C	MRS6			8601_at	YOL051W	GAL11			8591_at	YOL016C	CMK2
4441_at	YHR103W	SBE22												8212_at	YOR322C	LDB19			8654_at	YOL089C	HAL9			8632_at	YOL065C	INP54
4443_at	YHR105W	YPT35												8218_at	YOR328W	PDR10			8672_at	YOL116W	MSN1			8643_at	YOL100W	PKH2
4459_at	YHR079C	IRE1												8233_g_at	YOR299W	BUD7			8868_at	YNL027W	CRZ1			8675_at	YOL113W	SKM1
4462_at	YHR080C	YHR080C												8238_at	YOR304W	ISW2			8872_at	YNL023C	FAP1			8834_at	YNR031C	SSK2
4484_s_at	YHR054C	RSC30												8266_at	YOR290C	SNF2			8956_at	YNL076W	MKS1			8935_at	YNL052W	COX5A
4521_at	YHR004C	NEM1												8299_at	YOR233W	KIN4			8974_at	YNL103W	MET4			9007_at	YNL161W	CBK1
4524_at	YHR006W	STP2												8346_at	YOR190W	SPR1			8982_i_at	YNL140C	THO2			9127_at	YNL267W	PIK1
4527_at	YHR009C	YHR009C												8353_at	YOR196C	LIP5			9046_at	YNL167C	SKO1			9141_at	YNL298W	CLA4
4543_at	YHL019C	APM2												8365_at	YOR208W	PTP2			9087_at	YNL216W	RAP1			9205_at	YNL325C	FIG4
4548_at	YHL014C	YLF2												8378_at	YOR176W	HEM15			9329_at	YMR280C	CAT8			9350_at	YMR256C	COX7
4573_at	YHL035C	VMR1												8389_at	YOR142W	LSC1			9440_at	YMR172W	HOT1			9398_at	YMR216C	SKY1
4711_at	YGR281W	YOR1												8418_at	YOR126C	IAH1			9598_at	YMR021C	MAC1			9765_at	YML120C	NDI1
4717_at	YGR287C	YGR287C												8437_at	YOR100C	CRC1			9662_at	YML007W	YAP1			9985_at	YLR361C	DCR2
4719_at	YGR289C	MAL11												8446_at	YOR109W	INP53			9745_at	YML099C	ARG81			AFFX-YEL024w/RIP1_at	M23316	RIP1
4739_at	YGR263C	SAY1												8561_at	YOL001W	PHO80			9855_at	YLR451W	LEU3
4746_at	YGR270W	YTA7												8591_at	YOL016C	CMK2			9919_at	YLR384C	IKI3
4749_at	YGR273C	YGR273C												8596_at	YOL055C	THI20			9933_at	YLR398C	SKI2		phosphate metabolic process	10010_at	YLR295C	ATP14
4753_at	YGR233C	PHO81												8601_at	YOL051W	GAL11							Affy_ID's in cluster	10020_at	YLR305C	STT4
4763_at	YGR243W	YGR243W												8632_at	YOL065C	INP54							55 out of 265	10368_s_at	YLL020C	KNS1
4767_at	YGR247W	CPD1												8643_at	YOL100W	PKH2							p-value	10977_at	YJR048W	CYC1
4770_at	YGR250C	YGR250C												8672_at	YOL116W	MSN1							2.0074e-07	11262_s_at	YAR071W	PHO11 /// PHO12
4801_at	YGR191W	HIP1												8675_at	YOL113W	SKM1								3941_at	YCL024W	KCC4
4804_at	YGR194C	XKS1												8834_at	YNR031C	SSK2								3972_s_at	NC_001224	BI4 /// COB
4806_at	YGR196C	FYV8												8836_at	YNR033W	ABZ1								4384_at	YHR135C	YCK1
4825_at	YGR170W	PSD2												8849_at	YNR001C	CIT1								4459_at	YHR079C	IRE1
4841_at	YGR186W	TFG1												8850_at	YNR002C	ATO2								4753_at	YGR233C	PHO81
4842_at	YGR142W	BTN2												8864_at	YNR016C	ACC1								5189_at	YGL190C	CDC55
4843_at	YGR143W	SKN1												8886_at	YNL009W	IDP3								5193_at	YGL187C	COX4
4867_at	YGR122W	YGR122W												8897_at	YNL045W	YNL045W								5332_at	YFR033C	QCR6
4875_at	YGR130C	YGR130C												8933_at	YNL054W	VAC7								5361_at	YFR019W	FAB1
4887_at	YGR141W	VPS62												8956_at	YNL076W	MKS1								5574_at	YER133W	GLC7
4888_at	YGR098C	ESP1												8974_at	YNL103W	MET4								5766_at	YEL024W	RIP1
4940_at	YGR059W	SPR3												9004_at	YNL118C	DCP2								5959_at	YDR490C	PKH1
4953_at	YGR072W	UPF3												9007_at	YNL161W	CBK1								6172_at	YDR298C	ATP5
4954_at	YGR073C	YGR073C												9067_at	YNL192W	CHS1								6203_at	YDR283C	GCN2
4959_at	YGR032W	GSC2												9084_at	YNL219C	ALG9								6470_at	YDR009W	GAL3
4970_at	YGR044C	RME1												9085_at	YNL218W	MGS1								6503_at	YDL004W	ATP16
4972_at	YGR046W	TAM41												9087_at	YNL216W	RAP1								6563_at	YDL079C	MRK1
4983_g_at	YGR010W	NMA2												9099_at	YNL250W	RAD50								6661_at	YDL159W	STE7
4984_at	YGR011W	YGR011W												9106_at	YNL243W	SLA2								6694_at	YDL214C	PRR2
5003_at	YGL014W	PUF4												9127_at	YNL267W	PIK1								6786_at	YCR091W	KIN82
5011_at	YGL006W	PMC1												9141_at	YNL298W	CLA4								6860_at	YCR026C	NPP1
5020_at	YGR003W	CUL3												9198_s_at	YNL333W	SNZ2 /// SNZ3								7092_at	YBR274W	CHK1
5050_at	YGL057C	YGL057C												9199_at	YNL331C	AAD14								7202_at	YBR156C	SLI15
5069_at	YGL082W	YGL082W												9201_at	YNL329C	PEX6								7216_at	YBR125C	PTC4
5081_at	YGL071W	AFT1												9205_at	YNL325C	FIG4								7227_at	YBR136W	MEC1
5090_at	YGL062W	PYC1												9319_at	YMR311C	GLC8								7307_at	YBR039W	ATP3
5102_at	YGL095C	VPS45												9327_at	YMR278W	PGM3								7453_at	YBL088C	TEL1
5106_at	YGL091C	NBP35												9329_at	YMR280C	CAT8								7481_at	YBL105C	PKC1
5121_at	YGL121C	GPG1												9398_at	YMR216C	SKY1								7772_at	YPL026C	SKS1
5132_at	YGL110C	CUE3												9434_at	YMR207C	HFA1								7917_at	YPL153C	RAD53
5139_at	YGL150C	INO80												9437_at	YMR210W	YMR210W								7920_at	YPL150W	YPL150W
5143_at	YGL146C	YGL146C												9567_at	YMR081C	ISF1								7955_at	YPL203W	TPK2
5155_at	YGL133W	ITC1												9668_at	YML042W	CAT2								8299_at	YOR233W	KIN4
5173_at	YGL162W	SUT1												9698_at	YML057W	CMP2								8365_at	YOR208W	PTP2
5176_at	YGL159W	YGL159W												9702_at	YML054C	CYB2								8446_at	YOR109W	INP53
5179_at	YGL156W	AMS1												9745_at	YML099C	ARG81								8591_at	YOL016C	CMK2
5189_at	YGL190C	CDC55												9855_at	YLR451W	LEU3								8632_at	YOL065C	INP54
5193_at	YGL187C	COX4												9880_at	YLR433C	CNA1								8643_at	YOL100W	PKH2
5195_at	YGL185C	YGL185C												9921_at	YLR386W	VAC14								8675_at	YOL113W	SKM1
5210_at	YGL215W	CLG1												9933_at	YLR398C	SKI2								8834_at	YNR031C	SSK2
5219_at	YGL206C	CHC1												9952_at	YLR371W	ROM2								8935_at	YNL052W	COX5A
5220_at	YGL205W	POX1																						9007_at	YNL161W	CBK1
5235_at	YGL233W	SEC15																						9127_at	YNL267W	PIK1
5241_at	YGL228W	SHE10											phosphate metabolism	10020_at	YLR305C	STT4								9141_at	YNL298W	CLA4
5242_at	YGL227W	VID30											Affy_ID's in cluster	10078_at	YLR273C	PIG1								9205_at	YNL325C	FIG4
5261_at	YGL252C	RTG2											75 out of 428	10181_at	YLR151C	PCD1								9350_at	YMR256C	COX7
5297_at	YGL263W	COS12											p-value	10207_at	YLR133W	CKI1								9398_at	YMR216C	SKY1
5312_s_at	YFL043C	YFL043C											1.6603e-06	10360_at	YLL026W	HSP104								9765_at	YML120C	NDI1
5317_s_at	YFL042C	YFL042C												10765_at	YKL197C	PEX1								9985_at	YLR361C	DCR2
5332_at	YFR033C	QCR6												10775_at	YKL188C	PXA2								AFFX-YEL024w/RIP1_at	M23316	RIP1
5348_at	YFR006W	YFR006W												10803_at	YKL209C	STE6
5358_at	YFR016C	YFR016C												11262_s_at	YAR071W	PHO11 /// PHO12
5361_at	YFR019W	FAB1												3941_at	YCL024W	KCC4							cell communication	10020_at	YLR305C	STT4
5365_at	YFR023W	PES4												4373_at	YHR168W	MTG2							Affy_ID's in cluster	10048_at	YLR288C	MEC3
5366_s_at	YFR024C-A	LSB3												4384_at	YHR135C	YCK1							67 out of 316	10348_at	YLR006C	SSK1
5373_at	YFL013C	IES1												4459_at	YHR079C	IRE1							p-value	10372_at	YLL016W	SDC25
5395_at	YFL036W	RPO41												4573_at	YHL035C	VMR1							3.3825e-09	10536_at	YKR019C	IRS4
5428_at	YFL052W	YFL052W												4746_at	YGR270W	YTA7								10548_at	YKR031C	SPO14
5431_at	YFL049W	SWP82												4753_at	YGR233C	PHO81								10765_at	YKL197C	PEX1
5549_at	YER155C	BEM2												4804_at	YGR194C	XKS1								10886_at	YJR138W	IML1
5557_at	YER164W	CHD1												5106_at	YGL091C	NBP35								11076_at	YJL036W	SNX4
5565_at	YER125W	RSP5												5139_at	YGL150C	INO80								11181_at	YJL157C	FAR1
5574_at	YER133W	GLC7												5189_at	YGL190C	CDC55								11392_at	YAL056W	GPB2
5591_at	YER106W	MAM1												5361_at	YFR019W	FAB1								4205_at	YIL105C	SLM1
5593_at	YER108C	FLO8												5557_at	YER164W	CHD1								4376_at	YHR171W	ATG7
5596_at	YER111C	SWI4												5574_at	YER133W	GLC7								4443_at	YHR105W	YPT35
5599_at	YER114C	BOI2												5749_at	YEL041W	YEF1								4459_at	YHR079C	IRE1
5609_at	YER124C	DSE1												5783_at	YEL052W	AFG1								5121_at	YGL121C	GPG1
5615_at	YER087W	YER087W												5959_at	YDR490C	PKH1								5189_at	YGL190C	CDC55
5636_at	YER065C	ICL1												6203_at	YDR283C	GCN2								5261_at	YGL252C	RTG2
5637_at	YER066W	YER066W												6223_at	YDR258C	HSP78								5549_at	YER155C	BEM2
5641_at	YER068W	MOT2												6377_at	YDR097C	MSH6								5599_at	YER114C	BOI2
5650_at	YER077C	YER077C												6396_at	YDR072C	IPT1								5959_at	YDR490C	PKH1
5663_at	YER051W	JHD1												6442_at	YDR028C	REG1								6026_at	YDR420W	HKR1
5679_at	YER024W	YAT2												6478_at	YDR017C	KCS1								6076_at	YDR379W	RGA2
5689_at	YER034W	YER034W												6563_at	YDL079C	MRK1								6197_at	YDR277C	MTH1
5694_at	YER039C	HVG1												6580_at	YDL106C	PHO2								6229_at	YDR264C	AKR1
5696_at	YER041W	YEN1												6661_at	YDL159W	STE7								6273_at	YDR216W	ADR1
5706_at	YER007W	PAC2												6694_at	YDL214C	PRR2								6409_at	YDR085C	AFR1
5713_at	YER013W	PRP22												6786_at	YCR091W	KIN82								6467_at	YDR006C	SOK1
5735_at	YEL011W	GLC3												6826_at	YCR036W	RBK1								6470_at	YDR009W	GAL3
5749_at	YEL041W	YEF1												6860_at	YCR026C	NPP1								6517_at	YDL035C	GPR1
5762_at	YEL028W	YEL028W												6925_at	YCL051W	LRE1								6573_at	YDL113C	ATG20
5766_at	YEL024W	RIP1												7092_at	YBR274W	CHK1								6580_at	YDL106C	PHO2
5777_at	YEL058W	PCM1												7216_at	YBR125C	PTC4								6626_at	YDL149W	ATG9
5783_at	YEL052W	AFG1												7227_at	YBR136W	MEC1								6661_at	YDL159W	STE7
5918_at	YDR539W	YDR539W												7453_at	YBL088C	TEL1								6669_at	YDL194W	SNF3
5959_at	YDR490C	PKH1												7481_at	YBL105C	PKC1								6828_at	YCR038C	BUD5
5973_at	YDR504C	SPG3												7607_at	YPR121W	THI22								6860_at	YCR026C	NPP1
5974_at	YDR505C	PSP1												7772_at	YPL026C	SKS1								7092_at	YBR274W	CHK1
5994_at	YDR480W	DIG2												7917_at	YPL153C	RAD53								7156_at	YBR200W	BEM1
5999_at	YDR485C	VPS72												7920_at	YPL150W	YPL150W								7227_at	YBR136W	MEC1
6005_at	YDR444W	YDR444W												7923_at	YPL147W	PXA1								7231_at	YBR140C	IRA1
6016_at	YDR457W	TOM1												7936_at	YPL179W	PPQ1								7405_at	YBL047C	EDE1
6024_at	YDR464W	SPP41												7955_at	YPL203W	TPK2								7456_at	YBL085W	BOI1
6026_at	YDR420W	HKR1												8025_at	YPL270W	MDL2								7481_at	YBL105C	PKC1
6058_at	YDR407C	TRS120												8218_at	YOR328W	PDR10								7483_at	YBL103C	RTG3
6067_at	YDR416W	SYF1												8238_at	YOR304W	ISW2								7740_at	YPR032W	SRO7
6076_at	YDR379W	RGA2												8299_at	YOR233W	KIN4								7955_at	YPL203W	TPK2
6088_at	YDR391C	YDR391C												8365_at	YOR208W	PTP2								8027_at	YPL268W	PLC1
6099_at	YDR358W	GGA1												8446_at	YOR109W	INP53								8197_at	YOR353C	SOG2
6103_at	YDR362C	TFC6												8561_at	YOL001W	PHO80								8365_at	YOR208W	PTP2
6104_at	YDR363W	ESC2												8591_at	YOL016C	CMK2								8419_at	YOR127W	RGA1
6107_at	YDR365C	ESF1												8596_at	YOL055C	THI20								8569_at	YOR008C	SLG1
6134_at	YDR348C	YDR348C												8632_at	YOL065C	INP54								8591_at	YOL016C	CMK2
6155_at	YDR323C	PEP7												8643_at	YOL100W	PKH2								8616_at	YOL082W	ATG19
6157_at	YDR325W	YCG1												8675_at	YOL113W	SKM1								8643_at	YOL100W	PKH2
6172_at	YDR298C	ATP5												8834_at	YNR031C	SSK2								8834_at	YNR031C	SSK2
6183_at	YDR306C	YDR306C												9007_at	YNL161W	CBK1								8868_at	YNL027W	CRZ1
6195_at	YDR275W	BSC2												9085_at	YNL218W	MGS1								8956_at	YNL076W	MKS1
6197_at	YDR277C	MTH1												9099_at	YNL250W	RAD50								9080_at	YNL223W	ATG4
6202_at	YDR282C	YDR282C												9127_at	YNL267W	PIK1								9127_at	YNL267W	PIK1
6203_at	YDR283C	GCN2												9141_at	YNL298W	CLA4								9141_at	YNL298W	CLA4
6216_at	YDR251W	PAM1												9201_at	YNL329C	PEX6								9201_at	YNL329C	PEX6
6221_at	YDR256C	CTA1												9205_at	YNL325C	FIG4								9605_at	YMR028W	TAP42
6223_at	YDR258C	HSP78												9398_at	YMR216C	SKY1								9914_at	YLR423C	ATG17
6227_at	YDR262W	YDR262W												9698_at	YML057W	CMP2								9916_at	YLR425W	TUS1
6229_at	YDR264C	AKR1												9880_at	YLR433C	CNA1								9952_at	YLR371W	ROM2
6230_at	YDR265W	PEX10																						9985_at	YLR361C	DCR2
6232_at	YDR221W	GTB1
6238_at	YDR227W	SIR4											regulation of C-compound and carbohydrate metabolism	10060_at	YLR258W	GSY2
6257_at	YDR200C	VPS64											Affy_ID's in cluster	10078_at	YLR273C	PIG1							signal transduction	10020_at	YLR305C	STT4
6273_at	YDR216W	ADR1											29 out of 128	10348_at	YLR006C	SSK1							Affy_ID's in cluster	10048_at	YLR288C	MEC3
6276_at	YDR219C	MFB1											p-value	10372_at	YLL016W	SDC25							53 out of 254	10348_at	YLR006C	SSK1
6288_at	YDR186C	YDR186C											3.0446e-05	10675_at	YKL109W	HAP4							p-value	10372_at	YLL016W	SDC25
6290_at	YDR188W	CCT6												10929_at	YJR090C	GRR1							2.8242e-07	10536_at	YKR019C	IRS4
6293_at	YDR191W	HST4												5261_at	YGL252C	RTG2								10765_at	YKL197C	PEX1
6339_at	YDR148C	KGD2												5428_at	YFL052W	YFL052W								10886_at	YJR138W	IML1
6341_at	YDR150W	NUM1												5574_at	YER133W	GLC7								11181_at	YJL157C	FAR1
6353_at	YDR118W	APC4												6026_at	YDR420W	HKR1								11392_at	YAL056W	GPB2
6363_at	YDR128W	YDR128W												6197_at	YDR277C	MTH1								4205_at	YIL105C	SLM1
6376_at	YDR096W	GIS1												6273_at	YDR216W	ADR1								4459_at	YHR079C	IRE1
6377_at	YDR097C	MSH6												6442_at	YDR028C	REG1								5121_at	YGL121C	GPG1
6390_at	YDR110W	FOB1												6470_at	YDR009W	GAL3								5189_at	YGL190C	CDC55
6396_at	YDR072C	IPT1												6669_at	YDL194W	SNF3								5261_at	YGL252C	RTG2
6406_at	YDR082W	STN1												7062_at	YBR289W	SNF5								5549_at	YER155C	BEM2
6409_at	YDR085C	AFR1												7386_at	YBL021C	HAP3								5599_at	YER114C	BOI2
6415_at	YDR046C	BAP3												7483_at	YBL103C	RTG3								5959_at	YDR490C	PKH1
6416_at	YDR047W	HEM12												7772_at	YPL026C	SKS1								6026_at	YDR420W	HKR1
6442_at	YDR028C	REG1												7985_at	YPL219W	PCL8								6076_at	YDR379W	RGA2
6466_at	YDR005C	MAF1												8266_at	YOR290C	SNF2								6197_at	YDR277C	MTH1
6467_at	YDR006C	SOK1												8601_at	YOL051W	GAL11								6229_at	YDR264C	AKR1
6470_at	YDR009W	GAL3												8672_at	YOL116W	MSN1								6409_at	YDR085C	AFR1
6478_at	YDR017C	KCS1												8850_at	YNR002C	ATO2								6467_at	YDR006C	SOK1
6488_at	YDL019C	OSH2												8956_at	YNL076W	MKS1								6517_at	YDL035C	GPR1
6503_at	YDL004W	ATP16												9087_at	YNL216W	RAP1								6661_at	YDL159W	STE7
6517_at	YDL035C	GPR1												9319_at	YMR311C	GLC8								6669_at	YDL194W	SNF3
6549_at	YDL049C	KNH1												9329_at	YMR280C	CAT8								6828_at	YCR038C	BUD5
6551_at	YDL090C	RAM1												9952_at	YLR371W	ROM2								7092_at	YBR274W	CHK1
6563_at	YDL079C	MRK1																						7227_at	YBR136W	MEC1
6565_at	YDL078C	MDH3																						7231_at	YBR140C	IRA1
6566_at	YDL077C	VAM6											ENERGY	10010_at	YLR295C	ATP14								7405_at	YBL047C	EDE1
6573_at	YDL113C	ATG20											Affy_ID's in cluster	10043_at	YLR284C	ECI1								7456_at	YBL085W	BOI1
6576_at	YDL110C	TMA17											62 out of 360	10058_at	YLR256W	HAP1								7481_at	YBL105C	PKC1
6579_at	YDL107W	MSS2											p-value	10060_at	YLR258W	GSY2								7483_at	YBL103C	RTG3
6580_at	YDL106C	PHO2											2.468e-05	10078_at	YLR273C	PIG1								7740_at	YPR032W	SRO7
6595_at	YDL133W	YDL133W												10290_at	YLR038C	COX12								7955_at	YPL203W	TPK2
6626_at	YDL149W	ATG9												10526_at	YKR054C	DYN1								8027_at	YPL268W	PLC1
6628_at	YDL147W	RPN5												10661_at	YKL079W	SMY1								8197_at	YOR353C	SOG2
6646_at	YDL174C	DLD1												10723_at	YKL150W	MCR1								8365_at	YOR208W	PTP2
6661_at	YDL159W	STE7												10977_at	YJR048W	CYC1								8419_at	YOR127W	RGA1
6663_at	YDL200C	MGT1												10996_at	YJR019C	TES1								8569_at	YOR008C	SLG1
6669_at	YDL194W	SNF3												11217_at	YJL209W	CBP1								8591_at	YOL016C	CMK2
6673_at	YDL190C	UFD2												11388_at	YAL060W	BDH1								8643_at	YOL100W	PKH2
6684_at	YDL181W	INH1												4241_at	YIL160C	POT1								8834_at	YNR031C	SSK2
6693_at	YDL215C	GDH2												4246_at	YIL155C	GUT2								8868_at	YNL027W	CRZ1
6694_at	YDL214C	PRR2												4717_at	YGR287C	YGR287C								8956_at	YNL076W	MKS1
6702_at	YDL206W	YDL206W												4843_at	YGR143W	SKN1								9127_at	YNL267W	PIK1
6719_at	YDL234C	GYP7												4959_at	YGR032W	GSC2								9141_at	YNL298W	CLA4
6722_at	YDL231C	BRE4												5090_at	YGL062W	PYC1								9201_at	YNL329C	PEX6
6728_at	YDL224C	WHI4												5193_at	YGL187C	COX4								9605_at	YMR028W	TAP42
6786_at	YCR091W	KIN82												5220_at	YGL205W	POX1								9916_at	YLR425W	TUS1
6788_at	YCR093W	CDC39												5242_at	YGL227W	VID30								9952_at	YLR371W	ROM2
6826_at	YCR036W	RBK1												5332_at	YFR033C	QCR6								9985_at	YLR361C	DCR2
6828_at	YCR038C	BUD5												5574_at	YER133W	GLC7
6846_at	YCR061W	YCR061W												5636_at	YER065C	ICL1
6849_at	YCR017C	CWH43												5735_at	YEL011W	GLC3							intracellular signaling cascade	10020_at	YLR305C	STT4
6850_at	YCR018C	SRD1												5766_at	YEL024W	RIP1							Affy_ID's in cluster	10048_at	YLR288C	MEC3
6856_at	YCR023C	YCR023C												6026_at	YDR420W	HKR1							36 out of 181	10372_at	YLL016W	SDC25
6860_at	YCR026C	NPP1												6172_at	YDR298C	ATP5							p-value	10536_at	YKR019C	IRS4
6867_at	YCR032W	BPH1												6339_at	YDR148C	KGD2							7.0233e-05	10886_at	YJR138W	IML1
6868_at	YCR033W	SNT1												6442_at	YDR028C	REG1								11392_at	YAL056W	GPB2
6883_at	YCR005C	CIT2												6503_at	YDL004W	ATP16								4205_at	YIL105C	SLM1
6891_at	YCR014C	POL4												6549_at	YDL049C	KNH1								4459_at	YHR079C	IRE1
6917_at	YCL061C	MRC1												6565_at	YDL078C	MDH3								5261_at	YGL252C	RTG2
6925_at	YCL051W	LRE1												6646_at	YDL174C	DLD1								5549_at	YER155C	BEM2
7058_at	YBR285W	YBR285W												6684_at	YDL181W	INH1								5599_at	YER114C	BOI2
7060_at	YBR287W	YBR287W												6693_at	YDL215C	GDH2								5959_at	YDR490C	PKH1
7062_at	YBR289W	SNF5												6826_at	YCR036W	RBK1								6076_at	YDR379W	RGA2
7066_at	YBR293W	VBA2												6883_at	YCR005C	CIT2								6467_at	YDR006C	SOK1
7067_at	YBR294W	SUL1												7072_s_at	YBR299W	MAL12 /// MAL32								6517_at	YDL035C	GPR1
7071_s_at	YBR298C	MAL31												7241_at	YBR105C	VID24								6828_at	YCR038C	BUD5
7072_s_at	YBR299W	MAL12 /// MAL32												7307_at	YBR039W	ATP3								7092_at	YBR274W	CHK1
7076_at	YBR056w-a	YBR056w-a												7326_at	YBR058C	UBP14								7227_at	YBR136W	MEC1
7079_at	YBR259W	YBR259W												7598_at	YPR155C	NCA2								7405_at	YBL047C	EDE1
7092_at	YBR274W	CHK1												7733_at	YPR026W	ATH1								7456_at	YBL085W	BOI1
7102_at	YBR237W	PRP5												7807_at	YPL036W	PMA2								7481_at	YBL105C	PKC1
7115_at	YBR250W	SPO23												7847_at	YPL088W	YPL088W								7483_at	YBL103C	RTG3
7120_at	YBR255W	YBR255W												7985_at	YPL219W	PCL8								7740_at	YPR032W	SRO7
7126_at	YBR216C	YBP1												8025_at	YPL270W	MDL2								7955_at	YPL203W	TPK2
7138_at	YBR228W	SLX1												8389_at	YOR142W	LSC1								8027_at	YPL268W	PLC1
7156_at	YBR200W	BEM1												8418_at	YOR126C	IAH1								8365_at	YOR208W	PTP2
7157_at	YBR202W	MCM7												8849_at	YNR001C	CIT1								8419_at	YOR127W	RGA1
7164_at	YBR208C	DUR1,2												8886_at	YNL009W	IDP3								8569_at	YOR008C	SLG1
7183_at	YBR182C	SMP1												8935_at	YNL052W	COX5A								8643_at	YOL100W	PKH2
7196_at	YBR150C	TBS1												9004_at	YNL118C	DCP2								8834_at	YNR031C	SSK2
7202_at	YBR156C	SLI15												9199_at	YNL331C	AAD14								8868_at	YNL027W	CRZ1
7216_at	YBR125C	PTC4												9329_at	YMR280C	CAT8								8956_at	YNL076W	MKS1
7227_at	YBR136W	MEC1												9350_at	YMR256C	COX7								9127_at	YNL267W	PIK1
7231_at	YBR140C	IRA1												9500_at	YMR145C	NDE1								9141_at	YNL298W	CLA4
7238_at	YBR102C	EXO84												9567_at	YMR081C	ISF1								9952_at	YLR371W	ROM2
7239_at	YBR103W	SIF2												9702_at	YML054C	CYB2								9985_at	YLR361C	DCR2
7241_at	YBR105C	VID24												9765_at	YML120C	NDI1
7275_at	YBR094W	PBY1
7276_at	YBR095C	RXT2																					biological_process	10001_at	YLR332W	MID2
7286_at	YBR063C	YBR063C											electron transport and membrane-associated energy conservation	10010_at	YLR295C	ATP14							Affy_ID's in cluster	10010_at	YLR295C	ATP14
7291_at	YBR068C	BAP2											Affy_ID's in cluster	10290_at	YLR038C	COX12							552 out of 4897	10020_at	YLR305C	STT4
7305_at	YBR081C	SPT7											17 out of 54	10723_at	YKL150W	MCR1							p-value	10022_at	YLR307W	CDA1
7307_at	YBR039W	ATP3											p-value	10977_at	YJR048W	CYC1							1.2434e-06	10036_at	YLR278C	YLR278C
7311_at	YBR043C	QDR3											1.6509e-05	5193_at	YGL187C	COX4								10043_at	YLR284C	ECI1
7321_at	YBR053C	YBR053C												5332_at	YFR033C	QCR6								10048_at	YLR288C	MEC3
7324_at	YBR056W	YBR056W												5766_at	YEL024W	RIP1								10056_at	YLR254C	NDL1
7326_at	YBR058C	UBP14												6172_at	YDR298C	ATP5								10058_at	YLR256W	HAP1
7330_at	YBR017C	KAP104												6503_at	YDL004W	ATP16								10060_at	YLR258W	GSY2
7347_at	YBR033W	EDS1												6684_at	YDL181W	INH1								10078_at	YLR273C	PIG1
7354_at	YBL007C	SLA1												7307_at	YBR039W	ATP3								10080_at	YLR233C	EST1
7356_at	YBL005W	PDR3												7807_at	YPL036W	PMA2								10095_at	YLR247C	IRC20
7365_at	YBR005W	RCR1												8935_at	YNL052W	COX5A								10106_at	YLR214W	FRE1
7384_at	YBL023C	MCM2												9350_at	YMR256C	COX7								10119_at	YLR227C	ADY4
7386_at	YBL021C	HAP3												9500_at	YMR145C	NDE1								10124_at	YLR189C	ATG26
7404_at	YBL048W	YBL048W												9702_at	YML054C	CYB2								10143_at	YLR205C	HMX1
7405_at	YBL047C	EDE1												9765_at	YML120C	NDI1								10174_at	YLR144C	ACF2
7409_at	YBL043W	ECM13																						10181_at	YLR151C	PCD1
7410_at	YBL042C	FUI1																						10207_at	YLR133W	CKI1
7414_at	YBL038W	MRPL16											RNA synthesis	10036_at	YLR278C	YLR278C								10212_at	YLR138W	NHA1
7417_at	YBL035C	POL12											Affy_ID's in cluster	10058_at	YLR256W	HAP1								10216_at	YLR097C	HRT3
7418_at	YBL034C	STU1											91 out of 606	10310_at	YLR014C	PPR1								10218_at	YLR099C	ICT1
7419_at	YBL033C	RIB1											p-value	10482_at	YKR101W	SIR1								10226_at	YLR107W	REX3
7429_at	YBL067C	UBP13											8.6912e-05	10489_at	YKR064W	OAF3								10234_at	YLR115W	CFT2
7430_at	YBL066C	SEF1												10536_at	YKR019C	IRS4								10236_at	YLR117C	CLF1
7453_at	YBL088C	TEL1												10609_at	YKL043W	PHD1								10243_at	YLR079W	SIC1
7456_at	YBL085W	BOI1												10675_at	YKL109W	HAP4								10246_at	YLR082C	SRL2
7481_at	YBL105C	PKC1												11072_at	YJL041W	NSP1								10249_at	YLR085C	ARP6
7483_at	YBL103C	RTG3												4135_at	YIL036W	CST6								10254_at	YLR090W	XDJ1
7553_at	YPR200C	ARR2												4227_at	YIL129C	TAO3								10266_at	YLR057W	YLR057W
7562_at	YPR164W	MMS1												4524_at	YHR006W	STP2								10290_at	YLR038C	COX12
7598_at	YPR155C	NCA2												4841_at	YGR186W	TFG1								10310_at	YLR014C	PPR1
7607_at	YPR121W	THI22												4970_at	YGR044C	RME1								10320_at	YLR024C	UBR2
7631_at	YPR101W	SNT309												5081_at	YGL071W	AFT1								10340_at	YLL003W	SFI1
7635_at	YPR104C	FHL1												5139_at	YGL150C	INO80								10348_at	YLR006C	SSK1
7647_at	YPR115W	YPR115W												5155_at	YGL133W	ITC1								10357_at	YLL029W	FRA1
7649_at	YPR117W	YPR117W												5173_at	YGL162W	SUT1								10360_at	YLL026W	HSP104
7657_at	YPR081C	GRS2												5261_at	YGL252C	RTG2								10368_s_at	YLL020C	KNS1
7659_at	YPR083W	MDM36												5395_at	YFL036W	RPO41								10372_at	YLL016W	SDC25
7660_at	YPR084W	YPR084W												5428_at	YFL052W	YFL052W								10379_at	YLL051C	FRE6
7671_at	YPR095C	SYT1												5431_at	YFL049W	SWP82								10391_at	YLL040C	VPS13
7690_at	YPR070W	MED1												5557_at	YER164W	CHD1								10392_at	YLL039C	UBI4
7706_at	YPR042C	PUF2												5574_at	YER133W	GLC7								10415_at	YLL061W	MMP1
7714_at	YPR049C	ATG11												5596_at	YER111C	SWI4								10418_at	YLL058W	YLL058W
7725_at	YPR018W	RLF2												5641_at	YER068W	MOT2								10465_at	YKR086W	PRP16
7728_at	YPR021C	AGC1												6024_at	YDR464W	SPP41								10466_at	YKR087C	OMA1
7729_at	YPR022C	YPR022C												6103_at	YDR362C	TFC6								10470_at	YKR091W	SRL3
7731_at	YPR024W	YME1												6104_at	YDR363W	ESC2								10472_at	YKR093W	PTR2
7733_at	YPR026W	ATH1												6238_at	YDR227W	SIR4								10482_at	YKR101W	SIR1
7738_at	YPR030W	CSR2												6273_at	YDR216W	ADR1								10489_at	YKR064W	OAF3
7740_at	YPR032W	SRO7												6293_at	YDR191W	HST4								10501_at	YKR076W	ECM4
7755_at	YPR003C	YPR003C												6376_at	YDR096W	GIS1								10526_at	YKR054C	DYN1
7760_at	YPR008W	HAA1												6442_at	YDR028C	REG1								10532_at	YKR061W	KTR2
7764_at	YPR012W	YPR012W												6466_at	YDR005C	MAF1								10536_at	YKR019C	IRS4
7765_at	YPR013C	YPR013C												6467_at	YDR006C	SOK1								10548_at	YKR031C	SPO14
7772_at	YPL026C	SKS1												6470_at	YDR009W	GAL3								10573_at	YKR010C	TOF2
7798_at	YPL045W	VPS16												6478_at	YDR017C	KCS1								10595_at	YKL012W	PRP40
7807_at	YPL036W	PMA2												6580_at	YDL106C	PHO2								10609_at	YKL043W	PHD1
7818_at	YPL071C	YPL071C												6788_at	YCR093W	CDC39								10632_at	YKL064W	MNR2
7819_at	YPL070W	MUK1												6925_at	YCL051W	LRE1								10651_at	YKL088W	YKL088W
7832_at	YPL057C	SUR1												7062_at	YBR289W	SNF5								10661_at	YKL079W	SMY1
7843_at	YPL092W	SSU1												7183_at	YBR182C	SMP1								10667_at	YKL074C	MUD2
7847_at	YPL088W	YPL088W												7196_at	YBR150C	TBS1								10675_at	YKL109W	HAP4
7870_at	YPL110C	GDE1												7239_at	YBR103W	SIF2								10690_at	YKL095W	YJU2
7871_at	YPL109C	YPL109C												7305_at	YBR081C	SPT7								10704_at	YKL124W	SSH4
7873_at	YPL107W	YPL107W												7347_at	YBR033W	EDS1								10705_g_at	YKL124W	SSH4
7876_at	YPL104W	MSD1												7356_at	YBL005W	PDR3								10716_at	YKL157W	APE2
7887_at	YPL138C	SPP1												7386_at	YBL021C	HAP3								10723_at	YKL150W	MCR1
7891_at	YPL134C	ODC1												7430_at	YBL066C	SEF1								10743_at	YKL176C	LST4
7906_at	YPL164C	MLH3												7483_at	YBL103C	RTG3								10746_at	YKL173W	SNU114
7914_at	YPL156C	PRM4												7598_at	YPR155C	NCA2								10765_at	YKL197C	PEX1
7917_at	YPL153C	RAD53												7635_at	YPR104C	FHL1								10775_at	YKL188C	PXA2
7920_at	YPL150W	YPL150W												7647_at	YPR115W	YPR115W								10795_at	YKL217W	JEN1
7923_at	YPL147W	PXA1												7690_at	YPR070W	MED1								10803_at	YKL209C	STE6
7930_at	YPL184C	YPL184C												7738_at	YPR030W	CSR2								10854_at	YJR152W	DAL5
7936_at	YPL179W	PPQ1												7760_at	YPR008W	HAA1								10878_at	YJR130C	STR2
7939_at	YPL176C	TRE1												7772_at	YPL026C	SKS1								10886_at	YJR138W	IML1
7941_at	YPL174C	NIP100												7819_at	YPL070W	MUK1								10900_at	YJR107W	YJR107W
7943_at	YPL172C	COX10												7887_at	YPL138C	SPP1								10929_at	YJR090C	GRR1
7952_at	YPL206C	PGC1												7955_at	YPL203W	TPK2								10930_at	YJR091C	JSN1
7955_at	YPL203W	TPK2												8162_at	YOR363C	PIP2								10965_at	YJR036C	HUL4
7957_at	YPL201C	YIG1												8238_at	YOR304W	ISW2								10977_at	YJR048W	CYC1
7985_at	YPL219W	PCL8												8266_at	YOR290C	SNF2								10981_at	YJR052W	RAD7
8001_at	YPL249C	GYP5												8310_at	YOR244W	ESA1								10996_at	YJR019C	TES1
8025_at	YPL270W	MDL2												8374_at	YOR172W	YRM1								11009_at	YJR035W	RAD26
8026_at	YPL269W	KAR9												8450_at	YOR113W	AZF1								11065_at	YJL048C	UBX6
8027_at	YPL268W	PLC1												8453_at	YOR116C	RPO31								11072_at	YJL041W	NSP1
8140_at	YOR386W	PHR1												8556_at	YOL006C	TOP1								11073_at	YJL039C	NUP192
8162_at	YOR363C	PIP2												8561_at	YOL001W	PHO80								11076_at	YJL036W	SNX4
8169_at	YOR370C	MRS6												8596_at	YOL055C	THI20								11087_at	YJL070C	YJL070C
8197_at	YOR353C	SOG2												8601_at	YOL051W	GAL11								11145_at	YJL102W	MEF2
8212_at	YOR322C	LDB19												8654_at	YOL089C	HAL9								11146_at	YJL101C	GSH1
8214_at	YOR324C	FRT1												8672_at	YOL116W	MSN1								11181_at	YJL157C	FAR1
8218_at	YOR328W	PDR10												8868_at	YNL027W	CRZ1								11217_at	YJL209W	CBP1
8219_at	YOR329C	SCD5												8872_at	YNL023C	FAP1								11222_at	YJL204C	RCY1
8233_g_at	YOR299W	BUD7												8956_at	YNL076W	MKS1								11262_s_at	YAR071W	PHO11 /// PHO12
8238_at	YOR304W	ISW2												8974_at	YNL103W	MET4								11287_f_at	YAR020C	PAU7
8242_at	YOR307C	SLY41												9046_at	YNL167C	SKO1								11321_at	YAL002W	VPS8
8265_at	YOR289W	YOR289W												9087_at	YNL216W	RAP1								11388_at	YAL060W	BDH1
8266_at	YOR290C	SNF2												9329_at	YMR280C	CAT8								11392_at	YAL056W	GPB2
8277_at	YOR256C	TRE2												9440_at	YMR172W	HOT1								3543_s_at	YBL112C	YRF1-1 /// YRF1-2 /// YRF1-3 /// YRF1-4 /// YRF1-5 /// YRF1-6 /// YRF1-7 /// YRF1-8
8294_at	YOR273C	TPO4												9598_at	YMR021C	MAC1								3790_s_at	YLL067C	YRF1-1 /// YRF1-2 /// YRF1-3 /// YRF1-4 /// YRF1-5 /// YRF1-6 /// YRF1-7 /// YRF1-8
8299_at	YOR233W	KIN4												9662_at	YML007W	YAP1								3791_s_at	YLL067C	YRF1-1 /// YRF1-2 /// YRF1-3 /// YRF1-5 /// YRF1-6 /// YRF1-7
8310_at	YOR244W	ESA1												9698_at	YML057W	CMP2								3941_at	YCL024W	KCC4
8326_at	YOR215C	YOR215C												9718_at	YML081W	YML081W								3972_s_at	NC_001224	BI4 /// COB
8339_at	YOR227W	HER1												9745_at	YML099C	ARG81								4135_at	YIL036W	CST6
8344_at	YOR188W	MSB1												9855_at	YLR451W	LEU3								4140_at	YIL031W	ULP2
8346_at	YOR190W	SPR1												9880_at	YLR433C	CNA1								4150_at	YIL068C	SEC6
8353_at	YOR196C	LIP5												9919_at	YLR384C	IKI3								4203_at	YIL108W	YIL108W
8365_at	YOR208W	PTP2												9938_at	YLR403W	SFP1								4205_at	YIL105C	SLM1
8374_at	YOR172W	YRM1																						4227_at	YIL129C	TAO3
8378_at	YOR176W	HEM15																						4241_at	YIL160C	POT1
8389_at	YOR142W	LSC1											mRNA synthesis	10036_at	YLR278C	YLR278C								4245_at	YIL156W	UBP7
8395_at	YOR148C	SPP2											Affy_ID's in cluster	10058_at	YLR256W	HAP1								4246_at	YIL155C	GUT2
8400_at	YOR153W	PDR5											88 out of 576	10310_at	YLR014C	PPR1								4283_at	YIL168W	YIL168W
8418_at	YOR126C	IAH1											p-value	10482_at	YKR101W	SIR1								4284_at	YIL167W	SDL1
8419_at	YOR127W	RGA1											6.0807e-05	10489_at	YKR064W	OAF3								4366_at	YHR161C	YAP1801
8430_at	YOR138C	RUP1												10609_at	YKL043W	PHD1								4370_at	YHR165C	PRP8
8433_at	YOR141C	ARP8												10675_at	YKL109W	HAP4								4373_at	YHR168W	MTG2
8435_at	YOR098C	NUP1												4135_at	YIL036W	CST6								4376_at	YHR171W	ATG7
8437_at	YOR100C	CRC1												4227_at	YIL129C	TAO3								4384_at	YHR135C	YCK1
8446_at	YOR109W	INP53												4524_at	YHR006W	STP2								4400_at	YHR150W	PEX28
8450_at	YOR113W	AZF1												4841_at	YGR186W	TFG1								4412_at	YHR119W	SET1
8453_at	YOR116C	RPO31												4970_at	YGR044C	RME1								4441_at	YHR103W	SBE22
8458_at	YOR077W	RTS2												5081_at	YGL071W	AFT1								4443_at	YHR105W	YPT35
8497_at	YOR070C	GYP1												5139_at	YGL150C	INO80								4459_at	YHR079C	IRE1
8503_at	YOR030W	DFG16												5155_at	YGL133W	ITC1								4484_s_at	YHR054C	RSC30
8509_at	YOR036W	PEP12												5173_at	YGL162W	SUT1								4521_at	YHR004C	NEM1
8516_at	YOR043W	WHI2												5261_at	YGL252C	RTG2								4524_at	YHR006W	STP2
8521_at	YOR048C	RAT1												5395_at	YFL036W	RPO41								4543_at	YHL019C	APM2
8556_at	YOL006C	TOP1												5428_at	YFL052W	YFL052W								4573_at	YHL035C	VMR1
8561_at	YOL001W	PHO80												5431_at	YFL049W	SWP82								4711_at	YGR281W	YOR1
8566_at	YOR005C	DNL4												5557_at	YER164W	CHD1								4717_at	YGR287C	YGR287C
8569_at	YOR008C	SLG1												5574_at	YER133W	GLC7								4719_at	YGR289C	MAL11
8571_at	YOL036W	YOL036W												5596_at	YER111C	SWI4								4739_at	YGR263C	SAY1
8572_at	YOL035C	YOL035C												5641_at	YER068W	MOT2								4746_at	YGR270W	YTA7
8574_at	YOL033W	MSE1												6024_at	YDR464W	SPP41								4753_at	YGR233C	PHO81
8582_at	YOL025W	LAG2												6103_at	YDR362C	TFC6								4767_at	YGR247W	CPD1
8587_at	YOL020W	TAT2												6104_at	YDR363W	ESC2								4801_at	YGR191W	HIP1
8591_at	YOL016C	CMK2												6238_at	YDR227W	SIR4								4804_at	YGR194C	XKS1
8596_at	YOL055C	THI20												6273_at	YDR216W	ADR1								4825_at	YGR170W	PSD2
8601_at	YOL051W	GAL11												6293_at	YDR191W	HST4								4841_at	YGR186W	TFG1
8616_at	YOL082W	ATG19												6376_at	YDR096W	GIS1								4842_at	YGR142W	BTN2
8627_at	YOL070C	NBA1												6442_at	YDR028C	REG1								4843_at	YGR143W	SKN1
8632_at	YOL065C	INP54												6466_at	YDR005C	MAF1								4867_at	YGR122W	YGR122W
8634_at	YOL063C	CRT10												6467_at	YDR006C	SOK1								4887_at	YGR141W	VPS62
8643_at	YOL100W	PKH2												6470_at	YDR009W	GAL3								4888_at	YGR098C	ESP1
8654_at	YOL089C	HAL9												6478_at	YDR017C	KCS1								4940_at	YGR059W	SPR3
8656_at	YOL087C	YOL087C												6580_at	YDL106C	PHO2								4953_at	YGR072W	UPF3
8672_at	YOL116W	MSN1												6788_at	YCR093W	CDC39								4959_at	YGR032W	GSC2
8675_at	YOL113W	SKM1												6925_at	YCL051W	LRE1								4970_at	YGR044C	RME1
8676_at	YOL112W	MSB4												7062_at	YBR289W	SNF5								4972_at	YGR046W	TAM41
8696_at	YOL138C	YOL138C												7183_at	YBR182C	SMP1								4983_g_at	YGR010W	NMA2
8704_at	YOL130W	ALR1												7196_at	YBR150C	TBS1								5003_at	YGL014W	PUF4
8780_at	YNR068C	YNR068C												7239_at	YBR103W	SIF2								5011_at	YGL006W	PMC1
8807_at	YNR049C	MSO1												7305_at	YBR081C	SPT7								5020_at	YGR003W	CUL3
8814_at	YNR055C	HOL1												7347_at	YBR033W	EDS1								5081_at	YGL071W	AFT1
8834_at	YNR031C	SSK2												7356_at	YBL005W	PDR3								5090_at	YGL062W	PYC1
8836_at	YNR033W	ABZ1												7386_at	YBL021C	HAP3								5102_at	YGL095C	VPS45
8842_at	YNR039C	ZRG17												7430_at	YBL066C	SEF1								5106_at	YGL091C	NBP35
8846_at	YNL003C	PET8												7483_at	YBL103C	RTG3								5121_at	YGL121C	GPG1
8849_at	YNR001C	CIT1												7598_at	YPR155C	NCA2								5139_at	YGL150C	INO80
8850_at	YNR002C	ATO2												7635_at	YPR104C	FHL1								5155_at	YGL133W	ITC1
8864_at	YNR016C	ACC1												7647_at	YPR115W	YPR115W								5173_at	YGL162W	SUT1
8866_at	YNR018W	YNR018W												7690_at	YPR070W	MED1								5176_at	YGL159W	YGL159W
8868_at	YNL027W	CRZ1												7738_at	YPR030W	CSR2								5179_at	YGL156W	AMS1
8872_at	YNL023C	FAP1												7760_at	YPR008W	HAA1								5189_at	YGL190C	CDC55
8880_at	YNL015W	PBI2												7772_at	YPL026C	SKS1								5193_at	YGL187C	COX4
8886_at	YNL009W	IDP3												7819_at	YPL070W	MUK1								5195_at	YGL185C	YGL185C
8897_at	YNL045W	YNL045W												7887_at	YPL138C	SPP1								5210_at	YGL215W	CLG1
8933_at	YNL054W	VAC7												7955_at	YPL203W	TPK2								5219_at	YGL206C	CHC1
8935_at	YNL052W	COX5A												8162_at	YOR363C	PIP2								5220_at	YGL205W	POX1
8938_at	YNL094W	APP1												8238_at	YOR304W	ISW2								5235_at	YGL233W	SEC15
8941_at	YNL091W	NST1												8266_at	YOR290C	SNF2								5242_at	YGL227W	VID30
8955_at	YNL077W	APJ1												8310_at	YOR244W	ESA1								5261_at	YGL252C	RTG2
8956_at	YNL076W	MKS1												8374_at	YOR172W	YRM1								5332_at	YFR033C	QCR6
8974_at	YNL103W	MET4												8450_at	YOR113W	AZF1								5348_at	YFR006W	YFR006W
8975_at	YNL102W	POL1												8556_at	YOL006C	TOP1								5361_at	YFR019W	FAB1
8982_i_at	YNL140C	THO2												8561_at	YOL001W	PHO80								5373_at	YFL013C	IES1
9004_at	YNL118C	DCP2												8596_at	YOL055C	THI20								5395_at	YFL036W	RPO41
9007_at	YNL161W	CBK1												8601_at	YOL051W	GAL11								5428_at	YFL052W	YFL052W
9024_at	YNL144C	YNL144C												8654_at	YOL089C	HAL9								5431_at	YFL049W	SWP82
9033_at	YNL181W	YNL181W												8672_at	YOL116W	MSN1								5549_at	YER155C	BEM2
9037_at	YNL176C	YNL176C												8868_at	YNL027W	CRZ1								5557_at	YER164W	CHD1
9041_at	YNL172W	APC1												8872_at	YNL023C	FAP1								5565_at	YER125W	RSP5
9046_at	YNL167C	SKO1												8956_at	YNL076W	MKS1								5574_at	YER133W	GLC7
9067_at	YNL192W	CHS1												8974_at	YNL103W	MET4								5591_at	YER106W	MAM1
9078_at	YNL225C	CNM67												9046_at	YNL167C	SKO1								5593_at	YER108C	FLO8
9080_at	YNL223W	ATG4												9087_at	YNL216W	RAP1								5596_at	YER111C	SWI4
9084_at	YNL219C	ALG9												9329_at	YMR280C	CAT8								5599_at	YER114C	BOI2
9085_at	YNL218W	MGS1												9440_at	YMR172W	HOT1								5609_at	YER124C	DSE1
9087_at	YNL216W	RAP1												9598_at	YMR021C	MAC1								5615_at	YER087W	YER087W
9089_at	YNL214W	PEX17												9662_at	YML007W	YAP1								5636_at	YER065C	ICL1
9091_at	YNL212W	VID27												9698_at	YML057W	CMP2								5641_at	YER068W	MOT2
9099_at	YNL250W	RAD50												9718_at	YML081W	YML081W								5663_at	YER051W	JHD1
9106_at	YNL243W	SLA2												9745_at	YML099C	ARG81								5679_at	YER024W	YAT2
9119_at	YNL275W	BOR1												9855_at	YLR451W	LEU3								5694_at	YER039C	HVG1
9127_at	YNL267W	PIK1												9880_at	YLR433C	CNA1								5696_at	YER041W	YEN1
9141_at	YNL298W	CLA4												9919_at	YLR384C	IKI3								5706_at	YER007W	PAC2
9142_at	YNL297C	MON2												9938_at	YLR403W	SFP1								5713_at	YER013W	PRP22
9145_at	YNL294C	RIM21																						5735_at	YEL011W	GLC3
9146_at	YNL293W	MSB3																						5749_at	YEL041W	YEF1
9160_at	YNL279W	PRM1											transcriptional control	10036_at	YLR278C	YLR278C								5766_at	YEL024W	RIP1
9198_s_at	YNL333W	SNZ2 /// SNZ3											Affy_ID's in cluster	10058_at	YLR256W	HAP1								5777_at	YEL058W	PCM1
9199_at	YNL331C	AAD14											83 out of 496	10310_at	YLR014C	PPR1								5783_at	YEL052W	AFG1
9201_at	YNL329C	PEX6											p-value	10482_at	YKR101W	SIR1								5959_at	YDR490C	PKH1
9205_at	YNL325C	FIG4											3.0795e-06	10489_at	YKR064W	OAF3								5994_at	YDR480W	DIG2
9319_at	YMR311C	GLC8												10609_at	YKL043W	PHD1								5999_at	YDR485C	VPS72
9324_at	YMR316W	DIA1												10675_at	YKL109W	HAP4								6005_at	YDR444W	YDR444W
9327_at	YMR278W	PGM3												4135_at	YIL036W	CST6								6016_at	YDR457W	TOM1
9329_at	YMR280C	CAT8												4227_at	YIL129C	TAO3								6024_at	YDR464W	SPP41
9333_at	YMR284W	YKU70												4524_at	YHR006W	STP2								6026_at	YDR420W	HKR1
9338_at	YMR289W	ABZ2												4841_at	YGR186W	TFG1								6058_at	YDR407C	TRS120
9350_at	YMR256C	COX7												4970_at	YGR044C	RME1								6067_at	YDR416W	SYF1
9367_at	YMR273C	ZDS1												5081_at	YGL071W	AFT1								6076_at	YDR379W	RGA2
9379_at	YMR240C	CUS1												5139_at	YGL150C	INO80								6099_at	YDR358W	GGA1
9387_at	YMR247C	RKR1												5155_at	YGL133W	ITC1								6103_at	YDR362C	TFC6
9398_at	YMR216C	SKY1												5173_at	YGL162W	SUT1								6104_at	YDR363W	ESC2
9423_at	YMR196W	YMR196W												5261_at	YGL252C	RTG2								6107_at	YDR365C	ESF1
9428_at	YMR201C	RAD14												5428_at	YFL052W	YFL052W								6155_at	YDR323C	PEP7
9431_at	YMR204C	INP1												5431_at	YFL049W	SWP82								6157_at	YDR325W	YCG1
9434_at	YMR207C	HFA1												5557_at	YER164W	CHD1								6172_at	YDR298C	ATP5
9437_at	YMR210W	YMR210W												5596_at	YER111C	SWI4								6197_at	YDR277C	MTH1
9440_at	YMR172W	HOT1												5641_at	YER068W	MOT2								6203_at	YDR283C	GCN2
9446_at	YMR176W	ECM5												6024_at	YDR464W	SPP41								6216_at	YDR251W	PAM1
9455_at	YMR185W	YMR185W												6104_at	YDR363W	ESC2								6221_at	YDR256C	CTA1
9458_at	YMR187C	YMR187C												6238_at	YDR227W	SIR4								6223_at	YDR258C	HSP78
9500_at	YMR145C	NDE1												6273_at	YDR216W	ADR1								6229_at	YDR264C	AKR1
9510_at	YMR114C	YMR114C												6293_at	YDR191W	HST4								6230_at	YDR265W	PEX10
9567_at	YMR081C	ISF1												6376_at	YDR096W	GIS1								6232_at	YDR221W	GTB1
9572_at	YMR086W	YMR086W												6442_at	YDR028C	REG1								6238_at	YDR227W	SIR4
9582_at	YMR052C-A	YMR052C-A												6466_at	YDR005C	MAF1								6257_at	YDR200C	VPS64
9595_at	YMR065W	KAR5												6467_at	YDR006C	SOK1								6273_at	YDR216W	ADR1
9598_at	YMR021C	MAC1												6470_at	YDR009W	GAL3								6276_at	YDR219C	MFB1
9602_at	YMR025W	CSI1												6478_at	YDR017C	KCS1								6290_at	YDR188W	CCT6
9603_at	YMR026C	PEX12												6580_at	YDL106C	PHO2								6293_at	YDR191W	HST4
9605_at	YMR028W	TAP42												6788_at	YCR093W	CDC39								6339_at	YDR148C	KGD2
9608_at	YMR031C	YMR031C												6925_at	YCL051W	LRE1								6341_at	YDR150W	NUM1
9621_at	YML002W	YML002W												7062_at	YBR289W	SNF5								6353_at	YDR118W	APC4
9639_at	YMR017W	SPO20												7183_at	YBR182C	SMP1								6376_at	YDR096W	GIS1
9662_at	YML007W	YAP1												7196_at	YBR150C	TBS1								6377_at	YDR097C	MSH6
9668_at	YML042W	CAT2												7239_at	YBR103W	SIF2								6390_at	YDR110W	FOB1
9675_at	YML034W	SRC1												7305_at	YBR081C	SPT7								6396_at	YDR072C	IPT1
9680_at	YML030W	YML030W												7347_at	YBR033W	EDS1								6406_at	YDR082W	STN1
9698_at	YML057W	CMP2												7356_at	YBL005W	PDR3								6409_at	YDR085C	AFR1
9702_at	YML054C	CYB2												7386_at	YBL021C	HAP3								6415_at	YDR046C	BAP3
9707_at	YML049C	RSE1												7430_at	YBL066C	SEF1								6416_at	YDR047W	HEM12
9718_at	YML081W	YML081W												7483_at	YBL103C	RTG3								6442_at	YDR028C	REG1
9745_at	YML099C	ARG81												7635_at	YPR104C	FHL1								6466_at	YDR005C	MAF1
9754_at	YML091C	RPM2												7647_at	YPR115W	YPR115W								6467_at	YDR006C	SOK1
9765_at	YML120C	NDI1												7690_at	YPR070W	MED1								6470_at	YDR009W	GAL3
9778_at	YML109W	ZDS2												7738_at	YPR030W	CSR2								6478_at	YDR017C	KCS1
9800_s_at	YML133C	YRF1-1 /// YRF1-2 /// YRF1-3 /// YRF1-5 /// YRF1-6 /// YRF1-7												7772_at	YPL026C	SKS1								6488_at	YDL019C	OSH2
9850_at	YLR446W	YLR446W												7819_at	YPL070W	MUK1								6503_at	YDL004W	ATP16
9855_at	YLR451W	LEU3												7887_at	YPL138C	SPP1								6517_at	YDL035C	GPR1
9858_at	YLR454W	YLR454W												7955_at	YPL203W	TPK2								6549_at	YDL049C	KNH1
9880_at	YLR433C	CNA1												8162_at	YOR363C	PIP2								6551_at	YDL090C	RAM1
9888_at	YLR440C	SEC39												8238_at	YOR304W	ISW2								6563_at	YDL079C	MRK1
9905_at	YLR414C	YLR414C												8266_at	YOR290C	SNF2								6565_at	YDL078C	MDH3
9913_at	YLR422W	YLR422W												8310_at	YOR244W	ESA1								6566_at	YDL077C	VAM6
9914_at	YLR423C	ATG17												8374_at	YOR172W	YRM1								6573_at	YDL113C	ATG20
9916_at	YLR425W	TUS1												8450_at	YOR113W	AZF1								6579_at	YDL107W	MSS2
9918_at	YLR383W	SMC6												8556_at	YOL006C	TOP1								6580_at	YDL106C	PHO2
9919_at	YLR384C	IKI3												8561_at	YOL001W	PHO80								6626_at	YDL149W	ATG9
9921_at	YLR386W	VAC14												8596_at	YOL055C	THI20								6628_at	YDL147W	RPN5
9927_at	YLR392C	YLR392C												8601_at	YOL051W	GAL11								6646_at	YDL174C	DLD1
9929_at	YLR394W	CST9												8654_at	YOL089C	HAL9								6661_at	YDL159W	STE7
9933_at	YLR398C	SKI2												8672_at	YOL116W	MSN1								6663_at	YDL200C	MGT1
9938_at	YLR403W	SFP1												8868_at	YNL027W	CRZ1								6669_at	YDL194W	SNF3
9952_at	YLR371W	ROM2												8872_at	YNL023C	FAP1								6673_at	YDL190C	UFD2
9974_at	YLR350W	ORM2												8956_at	YNL076W	MKS1								6684_at	YDL181W	INH1
9985_at	YLR361C	DCR2												8974_at	YNL103W	MET4								6693_at	YDL215C	GDH2
9996_at	YLR327C	TMA10												9046_at	YNL167C	SKO1								6694_at	YDL214C	PRR2
AFFX-YEL024w/RIP1_at	M23316	RIP1												9087_at	YNL216W	RAP1								6702_at	YDL206W	YDL206W
														9329_at	YMR280C	CAT8								6719_at	YDL234C	GYP7
														9440_at	YMR172W	HOT1								6722_at	YDL231C	BRE4
														9598_at	YMR021C	MAC1								6728_at	YDL224C	WHI4
														9662_at	YML007W	YAP1								6786_at	YCR091W	KIN82
														9698_at	YML057W	CMP2								6788_at	YCR093W	CDC39
														9718_at	YML081W	YML081W								6826_at	YCR036W	RBK1
														9745_at	YML099C	ARG81								6828_at	YCR038C	BUD5
														9855_at	YLR451W	LEU3								6846_at	YCR061W	YCR061W
														9880_at	YLR433C	CNA1								6849_at	YCR017C	CWH43
														9919_at	YLR384C	IKI3								6850_at	YCR018C	SRD1
														9938_at	YLR403W	SFP1								6856_at	YCR023C	YCR023C
																								6860_at	YCR026C	NPP1
																								6867_at	YCR032W	BPH1
													nucleotide/nucleoside/nucleobase binding	10216_at	YLR097C	HRT3								6868_at	YCR033W	SNT1
													Affy_ID's in cluster	10320_at	YLR024C	UBR2								6883_at	YCR005C	CIT2
													44 out of 223	10360_at	YLL026W	HSP104								6891_at	YCR014C	POL4
													p-value	10465_at	YKR086W	PRP16								6917_at	YCL061C	MRC1
													1.3737e-05	10651_at	YKL088W	YKL088W								6925_at	YCL051W	LRE1
														10746_at	YKL173W	SNU114								7060_at	YBR287W	YBR287W
														10765_at	YKL197C	PEX1								7062_at	YBR289W	SNF5
														10775_at	YKL188C	PXA2								7066_at	YBR293W	VBA2
														10803_at	YKL209C	STE6								7067_at	YBR294W	SUL1
														10929_at	YJR090C	GRR1								7071_s_at	YBR298C	MAL31
														10965_at	YJR036C	HUL4								7072_s_at	YBR299W	MAL12 /// MAL32
														4573_at	YHL035C	VMR1								7092_at	YBR274W	CHK1
														4711_at	YGR281W	YOR1								7102_at	YBR237W	PRP5
														4746_at	YGR270W	YTA7								7115_at	YBR250W	SPO23
														4804_at	YGR194C	XKS1								7126_at	YBR216C	YBP1
														5020_at	YGR003W	CUL3								7138_at	YBR228W	SLX1
														5106_at	YGL091C	NBP35								7156_at	YBR200W	BEM1
														5139_at	YGL150C	INO80								7157_at	YBR202W	MCM7
														5557_at	YER164W	CHD1								7164_at	YBR208C	DUR1,2
														5565_at	YER125W	RSP5								7183_at	YBR182C	SMP1
														5713_at	YER013W	PRP22								7196_at	YBR150C	TBS1
														5783_at	YEL052W	AFG1								7202_at	YBR156C	SLI15
														6016_at	YDR457W	TOM1								7216_at	YBR125C	PTC4
														6223_at	YDR258C	HSP78								7227_at	YBR136W	MEC1
														6353_at	YDR118W	APC4								7231_at	YBR140C	IRA1
														6377_at	YDR097C	MSH6								7238_at	YBR102C	EXO84
														6826_at	YCR036W	RBK1								7239_at	YBR103W	SIF2
														7066_at	YBR293W	VBA2								7241_at	YBR105C	VID24
														7102_at	YBR237W	PRP5								7275_at	YBR094W	PBY1
														7157_at	YBR202W	MCM7								7276_at	YBR095C	RXT2
														7164_at	YBR208C	DUR1,2								7291_at	YBR068C	BAP2
														7384_at	YBL023C	MCM2								7305_at	YBR081C	SPT7
														7731_at	YPR024W	YME1								7307_at	YBR039W	ATP3
														7923_at	YPL147W	PXA1								7311_at	YBR043C	QDR3
														7955_at	YPL203W	TPK2								7324_at	YBR056W	YBR056W
														8025_at	YPL270W	MDL2								7326_at	YBR058C	UBP14
														8218_at	YOR328W	PDR10								7330_at	YBR017C	KAP104
														8238_at	YOR304W	ISW2								7347_at	YBR033W	EDS1
														8389_at	YOR142W	LSC1								7354_at	YBL007C	SLA1
														8400_at	YOR153W	PDR5								7356_at	YBL005W	PDR3
														9041_at	YNL172W	APC1								7365_at	YBR005W	RCR1
														9085_at	YNL218W	MGS1								7384_at	YBL023C	MCM2
														9099_at	YNL250W	RAD50								7386_at	YBL021C	HAP3
														9201_at	YNL329C	PEX6								7405_at	YBL047C	EDE1
																								7409_at	YBL043W	ECM13
																								7410_at	YBL042C	FUI1
													ATP binding	10216_at	YLR097C	HRT3								7414_at	YBL038W	MRPL16
													Affy_ID's in cluster	10320_at	YLR024C	UBR2								7417_at	YBL035C	POL12
													42 out of 191	10360_at	YLL026W	HSP104								7418_at	YBL034C	STU1
													p-value	10465_at	YKR086W	PRP16								7419_at	YBL033C	RIB1
													1.2027e-06	10746_at	YKL173W	SNU114								7429_at	YBL067C	UBP13
														10765_at	YKL197C	PEX1								7430_at	YBL066C	SEF1
														10775_at	YKL188C	PXA2								7453_at	YBL088C	TEL1
														10803_at	YKL209C	STE6								7456_at	YBL085W	BOI1
														10929_at	YJR090C	GRR1								7481_at	YBL105C	PKC1
														10965_at	YJR036C	HUL4								7483_at	YBL103C	RTG3
														4573_at	YHL035C	VMR1								7553_at	YPR200C	ARR2
														4711_at	YGR281W	YOR1								7562_at	YPR164W	MMS1
														4746_at	YGR270W	YTA7								7598_at	YPR155C	NCA2
														4804_at	YGR194C	XKS1								7607_at	YPR121W	THI22
														5020_at	YGR003W	CUL3								7631_at	YPR101W	SNT309
														5106_at	YGL091C	NBP35								7635_at	YPR104C	FHL1
														5139_at	YGL150C	INO80								7647_at	YPR115W	YPR115W
														5557_at	YER164W	CHD1								7657_at	YPR081C	GRS2
														5565_at	YER125W	RSP5								7659_at	YPR083W	MDM36
														5713_at	YER013W	PRP22								7671_at	YPR095C	SYT1
														5783_at	YEL052W	AFG1								7690_at	YPR070W	MED1
														6016_at	YDR457W	TOM1								7706_at	YPR042C	PUF2
														6223_at	YDR258C	HSP78								7714_at	YPR049C	ATG11
														6353_at	YDR118W	APC4								7725_at	YPR018W	RLF2
														6377_at	YDR097C	MSH6								7728_at	YPR021C	AGC1
														6826_at	YCR036W	RBK1								7731_at	YPR024W	YME1
														7066_at	YBR293W	VBA2								7733_at	YPR026W	ATH1
														7102_at	YBR237W	PRP5								7738_at	YPR030W	CSR2
														7157_at	YBR202W	MCM7								7740_at	YPR032W	SRO7
														7164_at	YBR208C	DUR1,2								7755_at	YPR003C	YPR003C
														7384_at	YBL023C	MCM2								7760_at	YPR008W	HAA1
														7731_at	YPR024W	YME1								7772_at	YPL026C	SKS1
														7923_at	YPL147W	PXA1								7798_at	YPL045W	VPS16
														8025_at	YPL270W	MDL2								7807_at	YPL036W	PMA2
														8218_at	YOR328W	PDR10								7832_at	YPL057C	SUR1
														8238_at	YOR304W	ISW2								7843_at	YPL092W	SSU1
														8389_at	YOR142W	LSC1								7847_at	YPL088W	YPL088W
														8400_at	YOR153W	PDR5								7870_at	YPL110C	GDE1
														9041_at	YNL172W	APC1								7876_at	YPL104W	MSD1
														9085_at	YNL218W	MGS1								7887_at	YPL138C	SPP1
														9099_at	YNL250W	RAD50								7891_at	YPL134C	ODC1
														9201_at	YNL329C	PEX6								7906_at	YPL164C	MLH3
																								7914_at	YPL156C	PRM4
																								7917_at	YPL153C	RAD53
													REGULATION OF METABOLISM AND PROTEIN FUNCTION	10078_at	YLR273C	PIG1								7920_at	YPL150W	YPL150W
													Affy_ID's in cluster	10243_at	YLR079W	SIC1								7923_at	YPL147W	PXA1
													46 out of 246	10348_at	YLR006C	SSK1								7936_at	YPL179W	PPQ1
													p-value	10372_at	YLL016W	SDC25								7939_at	YPL176C	TRE1
													3.6885e-05	10536_at	YKR019C	IRS4								7941_at	YPL174C	NIP100
														11181_at	YJL157C	FAR1								7943_at	YPL172C	COX10
														4753_at	YGR233C	PHO81								7952_at	YPL206C	PGC1
														5210_at	YGL215W	CLG1								7955_at	YPL203W	TPK2
														5549_at	YER155C	BEM2								7957_at	YPL201C	YIG1
														6076_at	YDR379W	RGA2								7985_at	YPL219W	PCL8
														6442_at	YDR028C	REG1								8001_at	YPL249C	GYP5
														6563_at	YDL079C	MRK1								8025_at	YPL270W	MDL2
														6566_at	YDL077C	VAM6								8026_at	YPL269W	KAR9
														6684_at	YDL181W	INH1								8027_at	YPL268W	PLC1
														6719_at	YDL234C	GYP7								8140_at	YOR386W	PHR1
														6828_at	YCR038C	BUD5								8162_at	YOR363C	PIP2
														6925_at	YCL051W	LRE1								8169_at	YOR370C	MRS6
														7202_at	YBR156C	SLI15								8197_at	YOR353C	SOG2
														7231_at	YBR140C	IRA1								8212_at	YOR322C	LDB19
														7671_at	YPR095C	SYT1								8214_at	YOR324C	FRT1
														7939_at	YPL176C	TRE1								8218_at	YOR328W	PDR10
														7985_at	YPL219W	PCL8								8219_at	YOR329C	SCD5
														8001_at	YPL249C	GYP5								8233_g_at	YOR299W	BUD7
														8277_at	YOR256C	TRE2								8238_at	YOR304W	ISW2
														8365_at	YOR208W	PTP2								8242_at	YOR307C	SLY41
														8419_at	YOR127W	RGA1								8266_at	YOR290C	SNF2
														8430_at	YOR138C	RUP1								8277_at	YOR256C	TRE2
														8497_at	YOR070C	GYP1								8294_at	YOR273C	TPO4
														8516_at	YOR043W	WHI2								8299_at	YOR233W	KIN4
														8561_at	YOL001W	PHO80								8310_at	YOR244W	ESA1
														8676_at	YOL112W	MSB4								8326_at	YOR215C	YOR215C
														8834_at	YNR031C	SSK2								8344_at	YOR188W	MSB1
														8880_at	YNL015W	PBI2								8346_at	YOR190W	SPR1
														8933_at	YNL054W	VAC7								8353_at	YOR196C	LIP5
														8974_at	YNL103W	MET4								8365_at	YOR208W	PTP2
														9004_at	YNL118C	DCP2								8374_at	YOR172W	YRM1
														9146_at	YNL293W	MSB3								8378_at	YOR176W	HEM15
														9319_at	YMR311C	GLC8								8389_at	YOR142W	LSC1
														9598_at	YMR021C	MAC1								8395_at	YOR148C	SPP2
														9698_at	YML057W	CMP2								8400_at	YOR153W	PDR5
														9745_at	YML099C	ARG81								8418_at	YOR126C	IAH1
														9880_at	YLR433C	CNA1								8419_at	YOR127W	RGA1
														9914_at	YLR423C	ATG17								8430_at	YOR138C	RUP1
														9916_at	YLR425W	TUS1								8433_at	YOR141C	ARP8
														9921_at	YLR386W	VAC14								8435_at	YOR098C	NUP1
														9952_at	YLR371W	ROM2								8437_at	YOR100C	CRC1
																								8446_at	YOR109W	INP53
																								8450_at	YOR113W	AZF1
													regulation of protein activity	10078_at	YLR273C	PIG1								8453_at	YOR116C	RPO31
													Affy_ID's in cluster	10243_at	YLR079W	SIC1								8497_at	YOR070C	GYP1
													44 out of 235	10348_at	YLR006C	SSK1								8503_at	YOR030W	DFG16
													p-value	10372_at	YLL016W	SDC25								8509_at	YOR036W	PEP12
													5.2772e-05	10536_at	YKR019C	IRS4								8516_at	YOR043W	WHI2
														11181_at	YJL157C	FAR1								8521_at	YOR048C	RAT1
														4753_at	YGR233C	PHO81								8556_at	YOL006C	TOP1
														5210_at	YGL215W	CLG1								8561_at	YOL001W	PHO80
														5549_at	YER155C	BEM2								8566_at	YOR005C	DNL4
														6076_at	YDR379W	RGA2								8569_at	YOR008C	SLG1
														6442_at	YDR028C	REG1								8574_at	YOL033W	MSE1
														6563_at	YDL079C	MRK1								8582_at	YOL025W	LAG2
														6566_at	YDL077C	VAM6								8587_at	YOL020W	TAT2
														6684_at	YDL181W	INH1								8591_at	YOL016C	CMK2
														6719_at	YDL234C	GYP7								8596_at	YOL055C	THI20
														6828_at	YCR038C	BUD5								8601_at	YOL051W	GAL11
														6925_at	YCL051W	LRE1								8616_at	YOL082W	ATG19
														7202_at	YBR156C	SLI15								8632_at	YOL065C	INP54
														7231_at	YBR140C	IRA1								8634_at	YOL063C	CRT10
														7671_at	YPR095C	SYT1								8643_at	YOL100W	PKH2
														7985_at	YPL219W	PCL8								8654_at	YOL089C	HAL9
														8001_at	YPL249C	GYP5								8672_at	YOL116W	MSN1
														8365_at	YOR208W	PTP2								8675_at	YOL113W	SKM1
														8419_at	YOR127W	RGA1								8676_at	YOL112W	MSB4
														8430_at	YOR138C	RUP1								8696_at	YOL138C	YOL138C
														8497_at	YOR070C	GYP1								8704_at	YOL130W	ALR1
														8516_at	YOR043W	WHI2								8807_at	YNR049C	MSO1
														8561_at	YOL001W	PHO80								8814_at	YNR055C	HOL1
														8676_at	YOL112W	MSB4								8834_at	YNR031C	SSK2
														8834_at	YNR031C	SSK2								8836_at	YNR033W	ABZ1
														8880_at	YNL015W	PBI2								8842_at	YNR039C	ZRG17
														8933_at	YNL054W	VAC7								8846_at	YNL003C	PET8
														8974_at	YNL103W	MET4								8849_at	YNR001C	CIT1
														9004_at	YNL118C	DCP2								8850_at	YNR002C	ATO2
														9146_at	YNL293W	MSB3								8864_at	YNR016C	ACC1
														9319_at	YMR311C	GLC8								8868_at	YNL027W	CRZ1
														9598_at	YMR021C	MAC1								8872_at	YNL023C	FAP1
														9698_at	YML057W	CMP2								8880_at	YNL015W	PBI2
														9745_at	YML099C	ARG81								8886_at	YNL009W	IDP3
														9880_at	YLR433C	CNA1								8897_at	YNL045W	YNL045W
														9914_at	YLR423C	ATG17								8933_at	YNL054W	VAC7
														9916_at	YLR425W	TUS1								8935_at	YNL052W	COX5A
														9921_at	YLR386W	VAC14								8938_at	YNL094W	APP1
														9952_at	YLR371W	ROM2								8941_at	YNL091W	NST1
																								8955_at	YNL077W	APJ1
																								8956_at	YNL076W	MKS1
													enzymatic activity regulation / enzyme regulator	10078_at	YLR273C	PIG1								8974_at	YNL103W	MET4
													Affy_ID's in cluster	10243_at	YLR079W	SIC1								8975_at	YNL102W	POL1
													37 out of 178	10348_at	YLR006C	SSK1								8982_i_at	YNL140C	THO2
													p-value	10536_at	YKR019C	IRS4								9004_at	YNL118C	DCP2
													2.0303e-05	11181_at	YJL157C	FAR1								9007_at	YNL161W	CBK1
														4753_at	YGR233C	PHO81								9033_at	YNL181W	YNL181W
														5210_at	YGL215W	CLG1								9041_at	YNL172W	APC1
														5549_at	YER155C	BEM2								9046_at	YNL167C	SKO1
														6076_at	YDR379W	RGA2								9067_at	YNL192W	CHS1
														6442_at	YDR028C	REG1								9078_at	YNL225C	CNM67
														6563_at	YDL079C	MRK1								9080_at	YNL223W	ATG4
														6566_at	YDL077C	VAM6								9084_at	YNL219C	ALG9
														6684_at	YDL181W	INH1								9085_at	YNL218W	MGS1
														6719_at	YDL234C	GYP7								9087_at	YNL216W	RAP1
														6925_at	YCL051W	LRE1								9089_at	YNL214W	PEX17
														7202_at	YBR156C	SLI15								9099_at	YNL250W	RAD50
														7231_at	YBR140C	IRA1								9106_at	YNL243W	SLA2
														7985_at	YPL219W	PCL8								9119_at	YNL275W	BOR1
														8001_at	YPL249C	GYP5								9127_at	YNL267W	PIK1
														8365_at	YOR208W	PTP2								9141_at	YNL298W	CLA4
														8419_at	YOR127W	RGA1								9142_at	YNL297C	MON2
														8430_at	YOR138C	RUP1								9145_at	YNL294C	RIM21
														8497_at	YOR070C	GYP1								9146_at	YNL293W	MSB3
														8516_at	YOR043W	WHI2								9160_at	YNL279W	PRM1
														8561_at	YOL001W	PHO80								9198_s_at	YNL333W	SNZ2 /// SNZ3
														8676_at	YOL112W	MSB4								9199_at	YNL331C	AAD14
														8834_at	YNR031C	SSK2								9201_at	YNL329C	PEX6
														8880_at	YNL015W	PBI2								9205_at	YNL325C	FIG4
														8933_at	YNL054W	VAC7								9319_at	YMR311C	GLC8
														9004_at	YNL118C	DCP2								9324_at	YMR316W	DIA1
														9146_at	YNL293W	MSB3								9327_at	YMR278W	PGM3
														9319_at	YMR311C	GLC8								9329_at	YMR280C	CAT8
														9598_at	YMR021C	MAC1								9333_at	YMR284W	YKU70
														9698_at	YML057W	CMP2								9338_at	YMR289W	ABZ2
														9880_at	YLR433C	CNA1								9350_at	YMR256C	COX7
														9914_at	YLR423C	ATG17								9367_at	YMR273C	ZDS1
														9921_at	YLR386W	VAC14								9379_at	YMR240C	CUS1
																								9387_at	YMR247C	RKR1
																								9398_at	YMR216C	SKY1
													enzyme activator	10348_at	YLR006C	SSK1								9428_at	YMR201C	RAD14
													Affy_ID's in cluster	5549_at	YER155C	BEM2								9431_at	YMR204C	INP1
													18 out of 65	6076_at	YDR379W	RGA2								9434_at	YMR207C	HFA1
													p-value	6719_at	YDL234C	GYP7								9437_at	YMR210W	YMR210W
													6.454e-05	7202_at	YBR156C	SLI15								9440_at	YMR172W	HOT1
														7231_at	YBR140C	IRA1								9446_at	YMR176W	ECM5
														8001_at	YPL249C	GYP5								9500_at	YMR145C	NDE1
														8419_at	YOR127W	RGA1								9567_at	YMR081C	ISF1
														8430_at	YOR138C	RUP1								9595_at	YMR065W	KAR5
														8497_at	YOR070C	GYP1								9598_at	YMR021C	MAC1
														8516_at	YOR043W	WHI2								9602_at	YMR025W	CSI1
														8676_at	YOL112W	MSB4								9603_at	YMR026C	PEX12
														8834_at	YNR031C	SSK2								9605_at	YMR028W	TAP42
														9004_at	YNL118C	DCP2								9639_at	YMR017W	SPO20
														9146_at	YNL293W	MSB3								9662_at	YML007W	YAP1
														9319_at	YMR311C	GLC8								9668_at	YML042W	CAT2
														9914_at	YLR423C	ATG17								9675_at	YML034W	SRC1
														9921_at	YLR386W	VAC14								9698_at	YML057W	CMP2
																								9702_at	YML054C	CYB2
																								9707_at	YML049C	RSE1
													CELLULAR TRANSPORT, TRANSPORT FACILITIES AND TRANSPORT ROUTES	10010_at	YLR295C	ATP14								9745_at	YML099C	ARG81
													Affy_ID's in cluster	10020_at	YLR305C	STT4								9754_at	YML091C	RPM2
													145 out of 1028	10106_at	YLR214W	FRE1								9765_at	YML120C	NDI1
													p-value	10212_at	YLR138W	NHA1								9778_at	YML109W	ZDS2
													1.5674e-05	10249_at	YLR085C	ARP6								9800_s_at	YML133C	YRF1-1 /// YRF1-2 /// YRF1-3 /// YRF1-5 /// YRF1-6 /// YRF1-7
														10290_at	YLR038C	COX12								9850_at	YLR446W	YLR446W
														10379_at	YLL051C	FRE6								9855_at	YLR451W	LEU3
														10391_at	YLL040C	VPS13								9880_at	YLR433C	CNA1
														10415_at	YLL061W	MMP1								9888_at	YLR440C	SEC39
														10472_at	YKR093W	PTR2								9914_at	YLR423C	ATG17
														10526_at	YKR054C	DYN1								9916_at	YLR425W	TUS1
														10548_at	YKR031C	SPO14								9918_at	YLR383W	SMC6
														10632_at	YKL064W	MNR2								9919_at	YLR384C	IKI3
														10661_at	YKL079W	SMY1								9921_at	YLR386W	VAC14
														10704_at	YKL124W	SSH4								9929_at	YLR394W	CST9
														10705_g_at	YKL124W	SSH4								9933_at	YLR398C	SKI2
														10723_at	YKL150W	MCR1								9938_at	YLR403W	SFP1
														10743_at	YKL176C	LST4								9952_at	YLR371W	ROM2
														10775_at	YKL188C	PXA2								9974_at	YLR350W	ORM2
														10795_at	YKL217W	JEN1								9985_at	YLR361C	DCR2
														10803_at	YKL209C	STE6								AFFX-YEL024w/RIP1_at	M23316	RIP1
														10854_at	YJR152W	DAL5
														10929_at	YJR090C	GRR1
														10977_at	YJR048W	CYC1							regulation of biosynthetic process	10036_at	YLR278C	YLR278C
														11072_at	YJL041W	NSP1							Affy_ID's in cluster	10048_at	YLR288C	MEC3
														11073_at	YJL039C	NUP192							118 out of 785	10058_at	YLR256W	HAP1
														11076_at	YJL036W	SNX4							p-value	10078_at	YLR273C	PIG1
														11222_at	YJL204C	RCY1							6.0285e-06	10249_at	YLR085C	ARP6
														11321_at	YAL002W	VPS8								10310_at	YLR014C	PPR1
														3832_s_at	YKR106W	YKR106W								10348_at	YLR006C	SSK1
														4150_at	YIL068C	SEC6								10357_at	YLL029W	FRA1
														4366_at	YHR161C	YAP1801								10482_at	YKR101W	SIR1
														4376_at	YHR171W	ATG7								10489_at	YKR064W	OAF3
														4384_at	YHR135C	YCK1								10536_at	YKR019C	IRS4
														4543_at	YHL019C	APM2								10609_at	YKL043W	PHD1
														4573_at	YHL035C	VMR1								10675_at	YKL109W	HAP4
														4711_at	YGR281W	YOR1								11392_at	YAL056W	GPB2
														4719_at	YGR289C	MAL11								4135_at	YIL036W	CST6
														4801_at	YGR191W	HIP1								4412_at	YHR119W	SET1
														4842_at	YGR142W	BTN2								4459_at	YHR079C	IRE1
														4887_at	YGR141W	VPS62								4484_s_at	YHR054C	RSC30
														4972_at	YGR046W	TAM41								4524_at	YHR006W	STP2
														5003_at	YGL014W	PUF4								4841_at	YGR186W	TFG1
														5011_at	YGL006W	PMC1								4867_at	YGR122W	YGR122W
														5081_at	YGL071W	AFT1								4953_at	YGR072W	UPF3
														5102_at	YGL095C	VPS45								4970_at	YGR044C	RME1
														5173_at	YGL162W	SUT1								5003_at	YGL014W	PUF4
														5193_at	YGL187C	COX4								5081_at	YGL071W	AFT1
														5219_at	YGL206C	CHC1								5139_at	YGL150C	INO80
														5235_at	YGL233W	SEC15								5155_at	YGL133W	ITC1
														5361_at	YFR019W	FAB1								5173_at	YGL162W	SUT1
														5679_at	YER024W	YAT2								5210_at	YGL215W	CLG1
														5694_at	YER039C	HVG1								5242_at	YGL227W	VID30
														5959_at	YDR490C	PKH1								5373_at	YFL013C	IES1
														5999_at	YDR485C	VPS72								5428_at	YFL052W	YFL052W
														6016_at	YDR457W	TOM1								5431_at	YFL049W	SWP82
														6058_at	YDR407C	TRS120								5557_at	YER164W	CHD1
														6099_at	YDR358W	GGA1								5593_at	YER108C	FLO8
														6155_at	YDR323C	PEP7								5596_at	YER111C	SWI4
														6172_at	YDR298C	ATP5								5641_at	YER068W	MOT2
														6197_at	YDR277C	MTH1								5663_at	YER051W	JHD1
														6223_at	YDR258C	HSP78								5999_at	YDR485C	VPS72
														6229_at	YDR264C	AKR1								6016_at	YDR457W	TOM1
														6257_at	YDR200C	VPS64								6024_at	YDR464W	SPP41
														6415_at	YDR046C	BAP3								6103_at	YDR362C	TFC6
														6503_at	YDL004W	ATP16								6104_at	YDR363W	ESC2
														6573_at	YDL113C	ATG20								6203_at	YDR283C	GCN2
														6579_at	YDL107W	MSS2								6238_at	YDR227W	SIR4
														6626_at	YDL149W	ATG9								6273_at	YDR216W	ADR1
														6669_at	YDL194W	SNF3								6293_at	YDR191W	HST4
														6684_at	YDL181W	INH1								6376_at	YDR096W	GIS1
														6702_at	YDL206W	YDL206W								6390_at	YDR110W	FOB1
														6719_at	YDL234C	GYP7								6406_at	YDR082W	STN1
														6722_at	YDL231C	BRE4								6442_at	YDR028C	REG1
														6849_at	YCR017C	CWH43								6466_at	YDR005C	MAF1
														6856_at	YCR023C	YCR023C								6470_at	YDR009W	GAL3
														6867_at	YCR032W	BPH1								6580_at	YDL106C	PHO2
														7066_at	YBR293W	VBA2								6694_at	YDL214C	PRR2
														7067_at	YBR294W	SUL1								6788_at	YCR093W	CDC39
														7071_s_at	YBR298C	MAL31								6850_at	YCR018C	SRD1
														7238_at	YBR102C	EXO84								6917_at	YCL061C	MRC1
														7241_at	YBR105C	VID24								7062_at	YBR289W	SNF5
														7291_at	YBR068C	BAP2								7157_at	YBR202W	MCM7
														7307_at	YBR039W	ATP3								7183_at	YBR182C	SMP1
														7311_at	YBR043C	QDR3								7196_at	YBR150C	TBS1
														7330_at	YBR017C	KAP104								7227_at	YBR136W	MEC1
														7354_at	YBL007C	SLA1								7231_at	YBR140C	IRA1
														7405_at	YBL047C	EDE1								7239_at	YBR103W	SIF2
														7410_at	YBL042C	FUI1								7241_at	YBR105C	VID24
														7671_at	YPR095C	SYT1								7276_at	YBR095C	RXT2
														7714_at	YPR049C	ATG11								7305_at	YBR081C	SPT7
														7728_at	YPR021C	AGC1								7326_at	YBR058C	UBP14
														7740_at	YPR032W	SRO7								7347_at	YBR033W	EDS1
														7755_at	YPR003C	YPR003C								7356_at	YBL005W	PDR3
														7772_at	YPL026C	SKS1								7384_at	YBL023C	MCM2
														7798_at	YPL045W	VPS16								7386_at	YBL021C	HAP3
														7807_at	YPL036W	PMA2								7430_at	YBL066C	SEF1
														7843_at	YPL092W	SSU1								7483_at	YBL103C	RTG3
														7891_at	YPL134C	ODC1								7635_at	YPR104C	FHL1
														7923_at	YPL147W	PXA1								7690_at	YPR070W	MED1
														7939_at	YPL176C	TRE1								7725_at	YPR018W	RLF2
														7941_at	YPL174C	NIP100								7738_at	YPR030W	CSR2
														8001_at	YPL249C	GYP5								7760_at	YPR008W	HAA1
														8025_at	YPL270W	MDL2								7772_at	YPL026C	SKS1
														8169_at	YOR370C	MRS6								7887_at	YPL138C	SPP1
														8218_at	YOR328W	PDR10								7936_at	YPL179W	PPQ1
														8219_at	YOR329C	SCD5								7985_at	YPL219W	PCL8
														8242_at	YOR307C	SLY41								8162_at	YOR363C	PIP2
														8277_at	YOR256C	TRE2								8238_at	YOR304W	ISW2
														8294_at	YOR273C	TPO4								8266_at	YOR290C	SNF2
														8374_at	YOR172W	YRM1								8310_at	YOR244W	ESA1
														8400_at	YOR153W	PDR5								8374_at	YOR172W	YRM1
														8435_at	YOR098C	NUP1								8433_at	YOR141C	ARP8
														8437_at	YOR100C	CRC1								8450_at	YOR113W	AZF1
														8446_at	YOR109W	INP53								8521_at	YOR048C	RAT1
														8497_at	YOR070C	GYP1								8556_at	YOL006C	TOP1
														8509_at	YOR036W	PEP12								8561_at	YOL001W	PHO80
														8516_at	YOR043W	WHI2								8601_at	YOL051W	GAL11
														8521_at	YOR048C	RAT1								8634_at	YOL063C	CRT10
														8587_at	YOL020W	TAT2								8654_at	YOL089C	HAL9
														8616_at	YOL082W	ATG19								8672_at	YOL116W	MSN1
														8632_at	YOL065C	INP54								8868_at	YNL027W	CRZ1
														8704_at	YOL130W	ALR1								8872_at	YNL023C	FAP1
														8807_at	YNR049C	MSO1								8956_at	YNL076W	MKS1
														8814_at	YNR055C	HOL1								8974_at	YNL103W	MET4
														8842_at	YNR039C	ZRG17								8982_i_at	YNL140C	THO2
														8846_at	YNL003C	PET8								9046_at	YNL167C	SKO1
														8850_at	YNR002C	ATO2								9087_at	YNL216W	RAP1
														8864_at	YNR016C	ACC1								9329_at	YMR280C	CAT8
														8935_at	YNL052W	COX5A								9333_at	YMR284W	YKU70
														9080_at	YNL223W	ATG4								9367_at	YMR273C	ZDS1
														9106_at	YNL243W	SLA2								9387_at	YMR247C	RKR1
														9119_at	YNL275W	BOR1								9440_at	YMR172W	HOT1
														9127_at	YNL267W	PIK1								9598_at	YMR021C	MAC1
														9142_at	YNL297C	MON2								9662_at	YML007W	YAP1
														9146_at	YNL293W	MSB3								9745_at	YML099C	ARG81
														9205_at	YNL325C	FIG4								9754_at	YML091C	RPM2
														9350_at	YMR256C	COX7								9778_at	YML109W	ZDS2
														9398_at	YMR216C	SKY1								9855_at	YLR451W	LEU3
														9500_at	YMR145C	NDE1								9919_at	YLR384C	IKI3
														9639_at	YMR017W	SPO20								9933_at	YLR398C	SKI2
														9668_at	YML042W	CAT2
														9707_at	YML049C	RSE1
														9745_at	YML099C	ARG81							negative regulation of biosynthetic process	10048_at	YLR288C	MEC3
														9888_at	YLR440C	SEC39							Affy_ID's in cluster	10357_at	YLL029W	FRA1
																							43 out of 206	10482_at	YKR101W	SIR1
																							p-value	10489_at	YKR064W	OAF3
													cellular export and secretion	10020_at	YLR305C	STT4							3.8552e-06	10536_at	YKR019C	IRS4
													Affy_ID's in cluster	10548_at	YKR031C	SPO14								4412_at	YHR119W	SET1
													21 out of 76	10661_at	YKL079W	SMY1								4867_at	YGR122W	YGR122W
													p-value	10803_at	YKL209C	STE6								4970_at	YGR044C	RME1
													1.6707e-05	4150_at	YIL068C	SEC6								5139_at	YGL150C	INO80
														4801_at	YGR191W	HIP1								5155_at	YGL133W	ITC1
														5235_at	YGL233W	SEC15								5242_at	YGL227W	VID30
														6155_at	YDR323C	PEP7								6024_at	YDR464W	SPP41
														6867_at	YCR032W	BPH1								6104_at	YDR363W	ESC2
														7238_at	YBR102C	EXO84								6238_at	YDR227W	SIR4
														7671_at	YPR095C	SYT1								6273_at	YDR216W	ADR1
														7740_at	YPR032W	SRO7								6293_at	YDR191W	HST4
														8219_at	YOR329C	SCD5								6390_at	YDR110W	FOB1
														8242_at	YOR307C	SLY41								6406_at	YDR082W	STN1
														8632_at	YOL065C	INP54								6442_at	YDR028C	REG1
														8807_at	YNR049C	MSO1								6466_at	YDR005C	MAF1
														9106_at	YNL243W	SLA2								6694_at	YDL214C	PRR2
														9146_at	YNL293W	MSB3								6788_at	YCR093W	CDC39
														9205_at	YNL325C	FIG4								6917_at	YCL061C	MRC1
														9745_at	YML099C	ARG81								7227_at	YBR136W	MEC1
														9888_at	YLR440C	SEC39								7231_at	YBR140C	IRA1
																								7239_at	YBR103W	SIF2
																								7241_at	YBR105C	VID24
													vesicular cellular export	10548_at	YKR031C	SPO14								7276_at	YBR095C	RXT2
													Affy_ID's in cluster	10661_at	YKL079W	SMY1								7326_at	YBR058C	UBP14
													12 out of 33	4150_at	YIL068C	SEC6								7356_at	YBL005W	PDR3
													p-value	5235_at	YGL233W	SEC15								7725_at	YPR018W	RLF2
													5.995e-05	6155_at	YDR323C	PEP7								7887_at	YPL138C	SPP1
														7238_at	YBR102C	EXO84								7985_at	YPL219W	PCL8
														7740_at	YPR032W	SRO7								8238_at	YOR304W	ISW2
														8632_at	YOL065C	INP54								8556_at	YOL006C	TOP1
														8807_at	YNR049C	MSO1								8561_at	YOL001W	PHO80
														9106_at	YNL243W	SLA2								9046_at	YNL167C	SKO1
														9146_at	YNL293W	MSB3								9087_at	YNL216W	RAP1
														9745_at	YML099C	ARG81								9333_at	YMR284W	YKU70
																								9367_at	YMR273C	ZDS1
																								9387_at	YMR247C	RKR1
													exocytosis	10548_at	YKR031C	SPO14								9778_at	YML109W	ZDS2
													Affy_ID's in cluster	10661_at	YKL079W	SMY1								9933_at	YLR398C	SKI2
													12 out of 33	4150_at	YIL068C	SEC6
													p-value	5235_at	YGL233W	SEC15
													5.995e-05	6155_at	YDR323C	PEP7							negative regulation of metabolic process	10048_at	YLR288C	MEC3
														7238_at	YBR102C	EXO84							Affy_ID's in cluster	10243_at	YLR079W	SIC1
														7740_at	YPR032W	SRO7							48 out of 266	10357_at	YLL029W	FRA1
														8632_at	YOL065C	INP54							p-value	10482_at	YKR101W	SIR1
														8807_at	YNR049C	MSO1							6.4291e-05	10489_at	YKR064W	OAF3
														9106_at	YNL243W	SLA2								10536_at	YKR019C	IRS4
														9146_at	YNL293W	MSB3								4412_at	YHR119W	SET1
														9745_at	YML099C	ARG81								4867_at	YGR122W	YGR122W
																								4970_at	YGR044C	RME1
																								5139_at	YGL150C	INO80
													CELLULAR COMMUNICATION/SIGNAL TRANSDUCTION MECHANISM	10001_at	YLR332W	MID2								5155_at	YGL133W	ITC1
													Affy_ID's in cluster	10020_at	YLR305C	STT4								5242_at	YGL227W	VID30
													52 out of 239	10348_at	YLR006C	SSK1								6024_at	YDR464W	SPP41
													p-value	10536_at	YKR019C	IRS4								6104_at	YDR363W	ESC2
													8.9425e-08	10548_at	YKR031C	SPO14								6238_at	YDR227W	SIR4
														11181_at	YJL157C	FAR1								6273_at	YDR216W	ADR1
														11392_at	YAL056W	GPB2								6293_at	YDR191W	HST4
														4459_at	YHR079C	IRE1								6390_at	YDR110W	FOB1
														5121_at	YGL121C	GPG1								6406_at	YDR082W	STN1
														5261_at	YGL252C	RTG2								6442_at	YDR028C	REG1
														5549_at	YER155C	BEM2								6466_at	YDR005C	MAF1
														5599_at	YER114C	BOI2								6478_at	YDR017C	KCS1
														5959_at	YDR490C	PKH1								6684_at	YDL181W	INH1
														6076_at	YDR379W	RGA2								6694_at	YDL214C	PRR2
														6197_at	YDR277C	MTH1								6788_at	YCR093W	CDC39
														6229_at	YDR264C	AKR1								6917_at	YCL061C	MRC1
														6409_at	YDR085C	AFR1								7227_at	YBR136W	MEC1
														6467_at	YDR006C	SOK1								7231_at	YBR140C	IRA1
														6478_at	YDR017C	KCS1								7239_at	YBR103W	SIF2
														6517_at	YDL035C	GPR1								7241_at	YBR105C	VID24
														6551_at	YDL090C	RAM1								7276_at	YBR095C	RXT2
														6580_at	YDL106C	PHO2								7326_at	YBR058C	UBP14
														6661_at	YDL159W	STE7								7356_at	YBL005W	PDR3
														6669_at	YDL194W	SNF3								7562_at	YPR164W	MMS1
														6694_at	YDL214C	PRR2								7725_at	YPR018W	RLF2
														6828_at	YCR038C	BUD5								7887_at	YPL138C	SPP1
														6849_at	YCR017C	CWH43								7985_at	YPL219W	PCL8
														7231_at	YBR140C	IRA1								8238_at	YOR304W	ISW2
														7456_at	YBL085W	BOI1								8556_at	YOL006C	TOP1
														7481_at	YBL105C	PKC1								8561_at	YOL001W	PHO80
														7917_at	YPL153C	RAD53								8834_at	YNR031C	SSK2
														7936_at	YPL179W	PPQ1								9046_at	YNL167C	SKO1
														7955_at	YPL203W	TPK2								9087_at	YNL216W	RAP1
														8027_at	YPL268W	PLC1								9333_at	YMR284W	YKU70
														8169_at	YOR370C	MRS6								9367_at	YMR273C	ZDS1
														8214_at	YOR324C	FRT1								9387_at	YMR247C	RKR1
														8365_at	YOR208W	PTP2								9778_at	YML109W	ZDS2
														8419_at	YOR127W	RGA1								9933_at	YLR398C	SKI2
														8446_at	YOR109W	INP53
														8569_at	YOR008C	SLG1
														8591_at	YOL016C	CMK2							regulation of signal transduction	10372_at	YLL016W	SDC25
														8632_at	YOL065C	INP54							Affy_ID's in cluster	11392_at	YAL056W	GPB2
														8643_at	YOL100W	PKH2							20 out of 75	5549_at	YER155C	BEM2
														8834_at	YNR031C	SSK2							p-value	6058_at	YDR407C	TRS120
														8868_at	YNL027W	CRZ1							4.647e-05	6409_at	YDR085C	AFR1
														9127_at	YNL267W	PIK1								6719_at	YDL234C	GYP7
														9141_at	YNL298W	CLA4								6828_at	YCR038C	BUD5
														9605_at	YMR028W	TAP42								7231_at	YBR140C	IRA1
														9698_at	YML057W	CMP2								7671_at	YPR095C	SYT1
														9880_at	YLR433C	CNA1								8001_at	YPL249C	GYP5
														9916_at	YLR425W	TUS1								8497_at	YOR070C	GYP1
														9952_at	YLR371W	ROM2								8561_at	YOL001W	PHO80
																								8676_at	YOL112W	MSB4
																								9146_at	YNL293W	MSB3
													cellular signalling	10020_at	YLR305C	STT4								9602_at	YMR025W	CSI1
													Affy_ID's in cluster	10536_at	YKR019C	IRS4								9605_at	YMR028W	TAP42
													43 out of 202	10548_at	YKR031C	SPO14								9698_at	YML057W	CMP2
													p-value	11392_at	YAL056W	GPB2								9880_at	YLR433C	CNA1
													2.2435e-06	4459_at	YHR079C	IRE1								9916_at	YLR425W	TUS1
														5121_at	YGL121C	GPG1								9952_at	YLR371W	ROM2
														5261_at	YGL252C	RTG2
														5549_at	YER155C	BEM2
														5599_at	YER114C	BOI2							regulation of gene expression	10036_at	YLR278C	YLR278C
														5959_at	YDR490C	PKH1							Affy_ID's in cluster	10048_at	YLR288C	MEC3
														6076_at	YDR379W	RGA2							110 out of 761	10058_at	YLR256W	HAP1
														6467_at	YDR006C	SOK1							p-value	10249_at	YLR085C	ARP6
														6478_at	YDR017C	KCS1							7.6409e-05	10310_at	YLR014C	PPR1
														6517_at	YDL035C	GPR1								10348_at	YLR006C	SSK1
														6551_at	YDL090C	RAM1								10357_at	YLL029W	FRA1
														6580_at	YDL106C	PHO2								10482_at	YKR101W	SIR1
														6661_at	YDL159W	STE7								10489_at	YKR064W	OAF3
														6694_at	YDL214C	PRR2								10536_at	YKR019C	IRS4
														6828_at	YCR038C	BUD5								10609_at	YKL043W	PHD1
														7231_at	YBR140C	IRA1								10675_at	YKL109W	HAP4
														7456_at	YBL085W	BOI1								11392_at	YAL056W	GPB2
														7481_at	YBL105C	PKC1								4135_at	YIL036W	CST6
														7917_at	YPL153C	RAD53								4412_at	YHR119W	SET1
														7936_at	YPL179W	PPQ1								4459_at	YHR079C	IRE1
														7955_at	YPL203W	TPK2								4484_s_at	YHR054C	RSC30
														8027_at	YPL268W	PLC1								4524_at	YHR006W	STP2
														8169_at	YOR370C	MRS6								4841_at	YGR186W	TFG1
														8214_at	YOR324C	FRT1								4867_at	YGR122W	YGR122W
														8365_at	YOR208W	PTP2								4953_at	YGR072W	UPF3
														8419_at	YOR127W	RGA1								4970_at	YGR044C	RME1
														8446_at	YOR109W	INP53								5003_at	YGL014W	PUF4
														8569_at	YOR008C	SLG1								5081_at	YGL071W	AFT1
														8591_at	YOL016C	CMK2								5139_at	YGL150C	INO80
														8632_at	YOL065C	INP54								5155_at	YGL133W	ITC1
														8643_at	YOL100W	PKH2								5173_at	YGL162W	SUT1
														8834_at	YNR031C	SSK2								5210_at	YGL215W	CLG1
														8868_at	YNL027W	CRZ1								5373_at	YFL013C	IES1
														9127_at	YNL267W	PIK1								5428_at	YFL052W	YFL052W
														9141_at	YNL298W	CLA4								5431_at	YFL049W	SWP82
														9605_at	YMR028W	TAP42								5557_at	YER164W	CHD1
														9698_at	YML057W	CMP2								5593_at	YER108C	FLO8
														9880_at	YLR433C	CNA1								5596_at	YER111C	SWI4
														9952_at	YLR371W	ROM2								5641_at	YER068W	MOT2
																								5663_at	YER051W	JHD1
																								5999_at	YDR485C	VPS72
													enzyme mediated signal transduction	10020_at	YLR305C	STT4								6016_at	YDR457W	TOM1
													Affy_ID's in cluster	11392_at	YAL056W	GPB2								6024_at	YDR464W	SPP41
													27 out of 132	5549_at	YER155C	BEM2								6103_at	YDR362C	TFC6
													p-value	5599_at	YER114C	BOI2								6104_at	YDR363W	ESC2
													0.00034823	5959_at	YDR490C	PKH1								6203_at	YDR283C	GCN2
														6076_at	YDR379W	RGA2								6238_at	YDR227W	SIR4
														6517_at	YDL035C	GPR1								6273_at	YDR216W	ADR1
														6580_at	YDL106C	PHO2								6293_at	YDR191W	HST4
														6661_at	YDL159W	STE7								6376_at	YDR096W	GIS1
														6694_at	YDL214C	PRR2								6390_at	YDR110W	FOB1
														6828_at	YCR038C	BUD5								6442_at	YDR028C	REG1
														7231_at	YBR140C	IRA1								6466_at	YDR005C	MAF1
														7456_at	YBL085W	BOI1								6470_at	YDR009W	GAL3
														7481_at	YBL105C	PKC1								6580_at	YDL106C	PHO2
														7917_at	YPL153C	RAD53								6694_at	YDL214C	PRR2
														7936_at	YPL179W	PPQ1								6788_at	YCR093W	CDC39
														7955_at	YPL203W	TPK2								6850_at	YCR018C	SRD1
														8169_at	YOR370C	MRS6								6917_at	YCL061C	MRC1
														8365_at	YOR208W	PTP2								7062_at	YBR289W	SNF5
														8419_at	YOR127W	RGA1								7157_at	YBR202W	MCM7
														8569_at	YOR008C	SLG1								7183_at	YBR182C	SMP1
														8643_at	YOL100W	PKH2								7196_at	YBR150C	TBS1
														8834_at	YNR031C	SSK2								7239_at	YBR103W	SIF2
														9141_at	YNL298W	CLA4								7276_at	YBR095C	RXT2
														9698_at	YML057W	CMP2								7305_at	YBR081C	SPT7
														9880_at	YLR433C	CNA1								7347_at	YBR033W	EDS1
														9952_at	YLR371W	ROM2								7356_at	YBL005W	PDR3
																								7384_at	YBL023C	MCM2
																								7386_at	YBL021C	HAP3
													transmembrane signal transduction	10001_at	YLR332W	MID2								7430_at	YBL066C	SEF1
													Affy_ID's in cluster	10348_at	YLR006C	SSK1								7483_at	YBL103C	RTG3
													13 out of 44	11181_at	YJL157C	FAR1								7635_at	YPR104C	FHL1
													p-value	6076_at	YDR379W	RGA2								7690_at	YPR070W	MED1
													0.00033164	6229_at	YDR264C	AKR1								7725_at	YPR018W	RLF2
														6409_at	YDR085C	AFR1								7738_at	YPR030W	CSR2
														6517_at	YDL035C	GPR1								7760_at	YPR008W	HAA1
														6661_at	YDL159W	STE7								7772_at	YPL026C	SKS1
														6694_at	YDL214C	PRR2								7887_at	YPL138C	SPP1
														8365_at	YOR208W	PTP2								7936_at	YPL179W	PPQ1
														8419_at	YOR127W	RGA1								8162_at	YOR363C	PIP2
														8569_at	YOR008C	SLG1								8238_at	YOR304W	ISW2
														8834_at	YNR031C	SSK2								8266_at	YOR290C	SNF2
																								8310_at	YOR244W	ESA1
																								8374_at	YOR172W	YRM1
													INTERACTION WITH THE ENVIRONMENT	10001_at	YLR332W	MID2								8433_at	YOR141C	ARP8
													Affy_ID's in cluster	10010_at	YLR295C	ATP14								8450_at	YOR113W	AZF1
													72 out of 466	10106_at	YLR214W	FRE1								8521_at	YOR048C	RAT1
													p-value	10143_at	YLR205C	HMX1								8556_at	YOL006C	TOP1
													0.00021223	10212_at	YLR138W	NHA1								8561_at	YOL001W	PHO80
														10348_at	YLR006C	SSK1								8601_at	YOL051W	GAL11
														10372_at	YLL016W	SDC25								8634_at	YOL063C	CRT10
														10379_at	YLL051C	FRE6								8654_at	YOL089C	HAL9
														10482_at	YKR101W	SIR1								8672_at	YOL116W	MSN1
														10632_at	YKL064W	MNR2								8868_at	YNL027W	CRZ1
														10651_at	YKL088W	YKL088W								8872_at	YNL023C	FAP1
														10803_at	YKL209C	STE6								8956_at	YNL076W	MKS1
														11181_at	YJL157C	FAR1								8974_at	YNL103W	MET4
														4384_at	YHR135C	YCK1								8982_i_at	YNL140C	THO2
														4753_at	YGR233C	PHO81								9046_at	YNL167C	SKO1
														4801_at	YGR191W	HIP1								9087_at	YNL216W	RAP1
														4842_at	YGR142W	BTN2								9329_at	YMR280C	CAT8
														4940_at	YGR059W	SPR3								9333_at	YMR284W	YKU70
														5011_at	YGL006W	PMC1								9367_at	YMR273C	ZDS1
														5081_at	YGL071W	AFT1								9387_at	YMR247C	RKR1
														5102_at	YGL095C	VPS45								9440_at	YMR172W	HOT1
														5574_at	YER133W	GLC7								9598_at	YMR021C	MAC1
														5641_at	YER068W	MOT2								9662_at	YML007W	YAP1
														5994_at	YDR480W	DIG2								9745_at	YML099C	ARG81
														6076_at	YDR379W	RGA2								9754_at	YML091C	RPM2
														6172_at	YDR298C	ATP5								9778_at	YML109W	ZDS2
														6229_at	YDR264C	AKR1								9855_at	YLR451W	LEU3
														6238_at	YDR227W	SIR4								9919_at	YLR384C	IKI3
														6257_at	YDR200C	VPS64								9933_at	YLR398C	SKI2
														6293_at	YDR191W	HST4
														6409_at	YDR085C	AFR1
														6503_at	YDL004W	ATP16							regulation of macromolecule biosynthetic process	10036_at	YLR278C	YLR278C
														6517_at	YDL035C	GPR1							Affy_ID's in cluster	10048_at	YLR288C	MEC3
														6661_at	YDL159W	STE7							114 out of 773	10058_at	YLR256W	HAP1
														6669_at	YDL194W	SNF3							p-value	10078_at	YLR273C	PIG1
														6786_at	YCR091W	KIN82							2.2149e-05	10249_at	YLR085C	ARP6
														6788_at	YCR093W	CDC39								10310_at	YLR014C	PPR1
														6860_at	YCR026C	NPP1								10348_at	YLR006C	SSK1
														6867_at	YCR032W	BPH1								10357_at	YLL029W	FRA1
														6925_at	YCL051W	LRE1								10482_at	YKR101W	SIR1
														7062_at	YBR289W	SNF5								10489_at	YKR064W	OAF3
														7067_at	YBR294W	SUL1								10536_at	YKR019C	IRS4
														7156_at	YBR200W	BEM1								10609_at	YKL043W	PHD1
														7231_at	YBR140C	IRA1								10675_at	YKL109W	HAP4
														7307_at	YBR039W	ATP3								11392_at	YAL056W	GPB2
														7755_at	YPR003C	YPR003C								4135_at	YIL036W	CST6
														7807_at	YPL036W	PMA2								4412_at	YHR119W	SET1
														7955_at	YPL203W	TPK2								4459_at	YHR079C	IRE1
														8266_at	YOR290C	SNF2								4484_s_at	YHR054C	RSC30
														8365_at	YOR208W	PTP2								4524_at	YHR006W	STP2
														8378_at	YOR176W	HEM15								4841_at	YGR186W	TFG1
														8400_at	YOR153W	PDR5								4867_at	YGR122W	YGR122W
														8419_at	YOR127W	RGA1								4953_at	YGR072W	UPF3
														8450_at	YOR113W	AZF1								4970_at	YGR044C	RME1
														8569_at	YOR008C	SLG1								5003_at	YGL014W	PUF4
														8601_at	YOL051W	GAL11								5081_at	YGL071W	AFT1
														8654_at	YOL089C	HAL9								5139_at	YGL150C	INO80
														8704_at	YOL130W	ALR1								5155_at	YGL133W	ITC1
														8834_at	YNR031C	SSK2								5173_at	YGL162W	SUT1
														8868_at	YNL027W	CRZ1								5210_at	YGL215W	CLG1
														8941_at	YNL091W	NST1								5373_at	YFL013C	IES1
														9007_at	YNL161W	CBK1								5428_at	YFL052W	YFL052W
														9067_at	YNL192W	CHS1								5431_at	YFL049W	SWP82
														9106_at	YNL243W	SLA2								5557_at	YER164W	CHD1
														9205_at	YNL325C	FIG4								5593_at	YER108C	FLO8
														9398_at	YMR216C	SKY1								5596_at	YER111C	SWI4
														9595_at	YMR065W	KAR5								5641_at	YER068W	MOT2
														9598_at	YMR021C	MAC1								5663_at	YER051W	JHD1
														9602_at	YMR025W	CSI1								5999_at	YDR485C	VPS72
														9698_at	YML057W	CMP2								6016_at	YDR457W	TOM1
														9880_at	YLR433C	CNA1								6024_at	YDR464W	SPP41
														9952_at	YLR371W	ROM2								6103_at	YDR362C	TFC6
																								6104_at	YDR363W	ESC2
																								6203_at	YDR283C	GCN2
													cellular sensing and response to external stimulus	10001_at	YLR332W	MID2								6238_at	YDR227W	SIR4
													Affy_ID's in cluster	10348_at	YLR006C	SSK1								6273_at	YDR216W	ADR1
													49 out of 289	10372_at	YLL016W	SDC25								6293_at	YDR191W	HST4
													p-value	10482_at	YKR101W	SIR1								6376_at	YDR096W	GIS1
													0.00026442	10651_at	YKL088W	YKL088W								6390_at	YDR110W	FOB1
														10803_at	YKL209C	STE6								6406_at	YDR082W	STN1
														11181_at	YJL157C	FAR1								6442_at	YDR028C	REG1
														4384_at	YHR135C	YCK1								6466_at	YDR005C	MAF1
														4753_at	YGR233C	PHO81								6470_at	YDR009W	GAL3
														4940_at	YGR059W	SPR3								6580_at	YDL106C	PHO2
														5102_at	YGL095C	VPS45								6694_at	YDL214C	PRR2
														5574_at	YER133W	GLC7								6788_at	YCR093W	CDC39
														5641_at	YER068W	MOT2								6850_at	YCR018C	SRD1
														5994_at	YDR480W	DIG2								6917_at	YCL061C	MRC1
														6076_at	YDR379W	RGA2								7062_at	YBR289W	SNF5
														6229_at	YDR264C	AKR1								7157_at	YBR202W	MCM7
														6238_at	YDR227W	SIR4								7183_at	YBR182C	SMP1
														6257_at	YDR200C	VPS64								7196_at	YBR150C	TBS1
														6293_at	YDR191W	HST4								7227_at	YBR136W	MEC1
														6409_at	YDR085C	AFR1								7239_at	YBR103W	SIF2
														6517_at	YDL035C	GPR1								7276_at	YBR095C	RXT2
														6661_at	YDL159W	STE7								7305_at	YBR081C	SPT7
														6669_at	YDL194W	SNF3								7347_at	YBR033W	EDS1
														6786_at	YCR091W	KIN82								7356_at	YBL005W	PDR3
														6788_at	YCR093W	CDC39								7384_at	YBL023C	MCM2
														6867_at	YCR032W	BPH1								7386_at	YBL021C	HAP3
														6925_at	YCL051W	LRE1								7430_at	YBL066C	SEF1
														7062_at	YBR289W	SNF5								7483_at	YBL103C	RTG3
														7156_at	YBR200W	BEM1								7635_at	YPR104C	FHL1
														7231_at	YBR140C	IRA1								7690_at	YPR070W	MED1
														7955_at	YPL203W	TPK2								7725_at	YPR018W	RLF2
														8266_at	YOR290C	SNF2								7738_at	YPR030W	CSR2
														8365_at	YOR208W	PTP2								7760_at	YPR008W	HAA1
														8419_at	YOR127W	RGA1								7772_at	YPL026C	SKS1
														8450_at	YOR113W	AZF1								7887_at	YPL138C	SPP1
														8569_at	YOR008C	SLG1								7936_at	YPL179W	PPQ1
														8601_at	YOL051W	GAL11								7985_at	YPL219W	PCL8
														8654_at	YOL089C	HAL9								8162_at	YOR363C	PIP2
														8834_at	YNR031C	SSK2								8238_at	YOR304W	ISW2
														8941_at	YNL091W	NST1								8266_at	YOR290C	SNF2
														9007_at	YNL161W	CBK1								8310_at	YOR244W	ESA1
														9067_at	YNL192W	CHS1								8374_at	YOR172W	YRM1
														9106_at	YNL243W	SLA2								8433_at	YOR141C	ARP8
														9205_at	YNL325C	FIG4								8450_at	YOR113W	AZF1
														9595_at	YMR065W	KAR5								8521_at	YOR048C	RAT1
														9602_at	YMR025W	CSI1								8556_at	YOL006C	TOP1
														9698_at	YML057W	CMP2								8561_at	YOL001W	PHO80
														9880_at	YLR433C	CNA1								8601_at	YOL051W	GAL11
														9952_at	YLR371W	ROM2								8634_at	YOL063C	CRT10
																								8654_at	YOL089C	HAL9
																								8672_at	YOL116W	MSN1
													CELL FATE	10001_at	YLR332W	MID2								8868_at	YNL027W	CRZ1
[truncated: 2,194 more rows]

## Sheet: Cluster4
Affy_ID's in cluster	Systematic gene name	Standard gene name		Cluster description	Cl4			MIPS category	AffyID's part of cluster and MIPS category	Systematic gene name	Standard gene name		GO Complete category	AffyID's part of cluster and MIPS category	Systematic gene name	Standard gene name
[truncated: 615 more rows]

[truncated: 3 more sheets: Cluster5, Cluster6, Cluster7]
